# Supplementary material for: Sequence Evolution and Expression Regulation of Stress-Responsive Genes in Natural Populations of Wild Tomato
Source: PLoS One. 2013 Oct 18;8(10):e78182. doi: 10.1371/journal.pone.0078182 (PMC3799731; doi:10.1371/journal.pone.0078182)
Supplement: File S2 — pAsr2 alignment (FAS) [file pone.0078182.s002.fas]

>'pAsr2_101b'   [by DnaSP Ver. 5.10.00, from file: pAsr2_130911.nex     Mai 31, 2012]
CTGGTGACAACTTCTATGAGGACCATGTAATGGAGAAGCTGATTGATTGCTTGAATGACG
CTATAGATGACTTCCTGTCATTTAATAACCCCAAGAATTGTTGTGAAAAACTCGAGATCC
TGCTTACTCAAGATCATGTTAACATTCTTCTAAAGCCTGGCGGAGAAAAATTACATCAAC
TCTTCAGATTACATCCTCTTCACCATGTCTCTTTGCATGCCATCATGACACTTGCTTCTG
CATACAAAGTCTCTGTAAGTGAACTGCTGGCCCTAGACCCCGAAGGCGATGAACATCAAA
CCAAAGCTTTTAGTCTTAGCAGAAAGAGTGCTGCATATTCCTTGTTGCTTGCAGGTGCCA
CCCAGCATTTATTAGAATCCGAGTCTTCTCTCATTGTGCCTATATCAAATTTTTGGATGA
CTGCTGGTGAGGCTCTACTAAGTCTTGTCAGAAGCTCCACTTGGAACTTACTTTCAATGG
AAAGACAAGTTGA---GGAATTTTCATTTTCGTCGTATCAAATTTGTGGCAAATGCACAC
TGCTTGATAGGTTTAGAGATAAATTTGCAGATTGTCATGATGAAAATGCAGAGTTTGCTG
ATGTAACTAGCCAATTTTTGCGTTGTGTTACCGATACAACATCAAAAATCTGGGATTTCC
TCACAAAGGAAGGTGGTTACTTGAAAGTAGTTGAAGATCCCATTAACTTTAGATGGCTTG
GGAGTAGGATGCCATCTTTTGGTCAGTTTGCAACTCATGCAACAAGTCCTAGTGCAGACA
AAA-CAGATTCTGGATTGGAAGCAGAAGATAATCACAACGAGATACGGGTAAACTTGTTC
ATGCTTGGTATTCACTGCTTAATCTATGGAGCTTTTTTGTCAACTGTATGTTTTGGTCCT
AATTCGCCACTCATGTCTAAAGTTGAAAGTCTTCTTAGTGTTGAAGGTATTCTGAACGGT
TAACTTAAGCCATT-GGTTGCCTACAAATCCCTATTGTGTGAAA-TGCCAAACCATATGT
TACCTGTTTTGTGATTTAGGTAAACGCAAGGAAATTTTCAAACTAAACATTTCACAGTT-
ATAACATCCACCAGTCAAAACCTCACTTAGTTCGAAATATTTGTTTGAAATTTCTAAACG
CTCACACAAGTATATACA-----CATCCAGATGAAATCAAACTATACTATATAAAAATAT
CATAATAATTGAAGGTTCCACCTAATATAGAAATCCCCATCACAACATTTTCTCATTACT
CACGCTGGCTAATATTTTTGGACATTGTCTATA--CAACTATAAATAATGGACATTTTGG
AGATGAAAATATCTGTGAATTGACATTAA-TTTAGAGAAGCAATATAATATGGCTGAAGA
GAAACACCAACACCATCACCATTT
>'pAsr2_103a'
CTGGTGACAACTTTTATGAGGACCATGTAATGGAGAAGCTGATTGATTGCTTGGATGACG
CTATAGATGACTTCCTGTCATTTAATAACCCCAAGAATTGTTGTGAAAAACTCGAGATCC
TGCTTACTCAAGATCATGTTAACGTTCTTTTAAAGCCTGACGGAGAAAAATTACATCAAC
TCTTCAGATTACATCCTCTTCACCATGTCTCTTTGCATGCCATCATGACACTTGCTTCTG
CATACAAAGTCTCTGTAAGGGAACTGCTGGCCCTAGACCCCGAAGGCGATGAACATCAAA
CCAAAGCTTTTAGTCTTAGTAGAAAGAGTGCAGCATATTCCTTGTTGCTTGCAGGTGCCA
CCCAGCATTTATTAGAATCCGAGTCTTCTCTCATTGTGCCTATATCAAATTTTTGGATGA
CTGCTGGTGAGGCTCTACTAAGTCTTGTCAGAAGCTCCACTTGGAACTTACTTTCAATGG
AAAGACACGTTGA---GGAATTTTCATTCTCGTCGTATCAAATTTGTGGCAAATGCACAC
TGCTTAATAGGTTTAGAGATAAATTTGCAGATTGTCATGATGAAAATGCAGAGTTTGCTG
ATGTAACTAGCCAATTTTTGAGTTGTGTTACCGATACAACATCAAAAATCTGGGATTTCC
TCACAAAGGAAGGTGGTTACTTGAAAGTAGTTGAAGATCCCATTAACTTTAGATGGCTTG
GGAGTAGGATGCCATCTTTTAGTCAGTTTGCAACTCATGCAACAAGTCCTAGTGCAGACA
AAA-CAGATTCTGGATTGGAAGCAGAAGATAGTCGCAACGCGATACGGGTAAACTTGTTC
ATGCTTGGTATTCACTGCTTAATCTATGGAGCTTTTTTGTCAACTGTATGTTTTGGTCCT
AATTCGCCACTCATGTCTAAAGTTGAAAGTCTTCTTAGTGTCGAAGGTATTCTGAACGGT
TAACTTAAGCCATT-GGTTGCCTACAAATCCCTATTGTGTGAAA-TGCCAAACCATATGT
TACCTGTTTTGTGATTTAGGTAAACGCAAGGATATTTTCAAACTAA-CATTTCACAGTT-
ATAACATCCACCAGTCAAAACCTCACTTAGTTGGACATAATTGTTTGAAATTTCTAAACG
CTCACACAAGTATATA-------CATCCAGATGAAATTAAACTATAGTATATAAAAATAT
CATAATAATTGAAGGTTCCACCTAATATAGAAATCCCCATCACAACATTTTCTCATGACT
CACGCTGGCTAATATTTTTGGACATTGTCTATA--CAACTATAAATAATGGACATTTTGG
AGATGAAAATATCTGTGAATTGACATTAA-TTTAGAGAAGCAATATAATATGGCTGAAGA
GAAACACCAACACCATCACCATTT
>'pAsr2_104a'
CTGGTGACAACTTTTATGAGGAACATGTAATGGAGAAGCTGATTGATTGCTTGGATGACG
CTATAGATGACTTCCTGTCATTTAATAACCCCAAGAATTGTTGTGAAAAACTCGAGATCC
TGCTTACTCAAGATCATGTTAACGTTCTTCTAAAGCCTGACGGAGAAAAATTACATCAAC
TCTTCAGATTACATCCTCTTCACCATGTCTCTTTGCATGCCATCATGACACTTGCTTCTG
CATACAAAGTCTCTGTAAGTGAACTGCTGGCCCTAGACCCCGAAGGCGATGAACATCAAA
CCAAAGCTTTTAGTCTTAGTAGAAAGAGTGCAGCATATTCCTTGTTGCTTGCAGGTGCCA
CCCAGCATTTATTAGAATCCGAGTCTTCTCTCATTGTGCCTGTATCAAATTTTTGGATGA
CTGCTAGTGAGACTCTACTAAGTCTTGTCAGAAGCTCCACTTGGAACTTACTTTCAATGG
AAAGACAAGTTGA---GGAATTTTCATTTTCGTCGTATCAAATTTGTGGCAAATGCACAC
TGCTTGATAGGTTTAGAGATAAATTTGCAGATTGTCATGATGAAAATGCAGAGTTTGCTG
ATGTAACTAGCCAATTTT-GCGTTGTGTTACCGATACAACATCAAAAATCTGGGATTTCC
TCACAAAGGAAGGTGGTTACTTGAAAGTAGTTGAAGATCCCATTAACTTTAGATGGCTTG
GGAGTAGGATGCCATCTTTTGGTCAGTTTGCAACTCATGCAACAAGTCCTAGTGCAGACA
AAA-CAGATTCTGGATTGGAAGCAGAAGATAATCACAACGAGATACGGGTAAACTTGTTC
ATGCTTGGTATTCACTGCTTAATCTATGGAGCTTTTTTGTCAACTGTATGTTTTGGTCCT
AATTCGCCACTCATGTCTAAAGTTGAAAGTCTTCTTAGTGTTGAAGGTATTCTGAACGGT
TAACTTAAGCCATT-GGTTGCCTACAAATCCCTATTGTGTGAAA-TGCCAAACCATATGT
TACCTGTTTTGTGATTTAGGTAAACGCAAGGAAATTTTCAAACTAAACATTTCACAGTT-
ATAACATTCACCAGTCAAAACCTTACTTAGTTCGAAATAATTGTTTGAAATTTCTAAACG
CCCACACAAGTATATA-------CATCCAGATGAAATCAAACTATAATATATAAAAATAT
CATAATAATTGAAGGTTCCACCTAATATAGAAATCCCCATCACAACATTTTCTCATCACT
CACGCTGGCTAATATTTTTGGACATTGTCTATA--CAACTATAAATAATGGACATTTTGG
AGGTGAAAATATATGTGAATTGATATTAA-TTTAGAGTAGCAATATAATATGGCTGAAGA
GAAACACCAACACCATCACCATTT
>'pAsr2_105a'
CTGGTGACGACTTTTATGAGGACCATGTAATGGAGAAGCTGATTGATTGCTTGAATGACG
CTATAGATGACTTCCTGTCATTTAATAACCCCAAGAATTGTTGTGAAAAACTCGAGATCC
TGCTTACTCAAGATCATGTTAACATTCTTCTAAAGCCTGGCGGAGAAAAATTACATCAAC
TCTTCAGATTACATCCTCTTCACCATGTCTCTTTGCATGCCATCATGACACTTGCTTCTG
CATACAAAGTCTCTGTAAGTGAACTGCTGGCCCTAGACCCCGAAGGCGATGAACATCAAA
CCAAAGCTTTTAGTCTTAGCAGAAAGAGTGCTGCATATTCCTTGTTGCTTGCAGGTGCCA
CCCAGCATTTATTAGAATCCGAGTCTTCTCTCATTGTGCCTATATCAAATTTTTGGATGA
CTGCTGGTGAGGCTCTACTAAGTCTTGTCAGAAGCTCCACTTGGAACTTACTTTCAATGG
AAAGACACGTTGA---GGAATTTTCATTCTCGTCGTATCAAATTTGTGGCAAATGCACAC
TGCTTAATAGGTTTAGAGATAAATTTGCAGATTGTCATGATGAAAATGCAGAGTTTGCTG
ATGTAACTAGCCAATTTTTGAGTTGTGTTACCGATACAACATCAAAAATCTGGGATTTCC
TCACAAAGGAAGGTGGTTACTTGAAAGTAGTTGAAGATCCCATTAACTTTAGATGGCTTG
GGAGTAGGATGCCATCTTTTAGTCAGTTTGCAACTCACGCAACAAGTCCTAGTGCAGACA
AAA-CAGATTCTGGATTGGAAGCAGAAGATAATCACAACGCGATACGGGTAAACTTGTTC
ATGCTTGGTATTCACTGCTTTATCTATGGAGCTTTTTTGTCAACTGTATGTTTTGGTCCT
AATTCGCCACTCATGTCTAAAGTTGAAAGTCTTCTTAGTGTCGAAGGTATTCTGAACGGT
TAACTTAAGCCATT-GGTTGCCTACAAATCCCTATTGTGTGAAA-TGCCAAACCATATGT
TACCTGTTTTGTGATTTAGGTAAACGCAAGGAAATTTTCAAACTAA-CATTTCACAGTT-
ATAACATCCACCAGTCAAAACCTTACTTAGTTCGAAATAATTGTTTGAAATTTCTAAACG
CCCACACCAGTATATA-------CATCCAGATGAAATCAAACTATAGTATATAAAAATAT
CATAATAATTGAAGGTTCCACCTAATATAGAAATCCCCATCACAACATTTTCTCATGACT
CACGCTGGCTAATATTTTTGGACATTGTCTATA--CAACTATAAATAATGGACATTTTGG
AGGTGAAAATATATGTGAATTGATATTAA-TTTAGAGTAGCAATATAATATGGCTGAAGA
GAAACACCAACACCATCACNNNNN
>'pAsr2_105b'
CTGGTGACGACTTTTATGAGGACCATGTAATGGAGAAGCTGATTGATTGCTTGAATGACG
CTATAGATGACTTCCTGTCATTTAATAACCCCAAGAATTGTTGTGAAAAACTCGAGATCC
TGCTTACTCAAGATCATGTTAACATTCTTCTAAAGCCTGGCGGAGAAAAATTACATCAAC
TCTTCAGATTACATCCTCTTCACCATGTCTCTTTGCATGCCATCATGACACTTGCTTCTG
CATACAAAGTCTCTGTAAGTGAACTGCTGGCCCTAGACCCCGAAGGCGATGAACATCAAA
CCAAAGCTTTTAGTCTTAGCAGAAAGAGTGCTGCATATTCCTTGTTGCTTGCAGGTGCCA
CCCAGCATTTATTAGAATCCGAGTCTTCTCTCATTGTGCCTATATCAAATTTTTGGATGA
CTGCTGGTGAGGCTCTACTAAGTCTTGTCAGAAGCTCCACTTGGAACTTACTTTCAATGG
AAAGACACGTTGA---GGAATTTTCATTCTCGTCGTATCAAATTTGTGGCAAATGCACAC
TGCTTAATAGGTTTAGAGATAAATTTGCAGATTGTCATGATGAAAATGCAGAGTTTGCTG
ATGTAACTAGCCAATTTTTGAGTTGTGTTACCGATACAACATCAAAAATCTGGGATTTCC
TCACAAAGGAAGGTGGTTACTTGAAAGTAGTTGAAGATCCCATTAACTTTAGATGGCTTG
GGAGTAGGATGCCATCTTTTAGTCAGTTTGCAACTCACGCAACAAGTCCTAGTGCAGACA
AAA-CAGATTCTGGATTGGAAGCAGAAGATAATCACAACGCGATACGGGTAAACTTGTTC
ATGCTTGGTATTCACTGCTTTATCTATGGAGCTTTTTTGTCAACTGTATGTTTTGGTCCT
AATTCGCCACTCATGTCTAAAGTTGAAAGTCTTCTTAGTGTCGAAGGTATTCTGAACGGT
TAACTTAAGCCATT-GGTTGCCTACAAATCCCTATTGTGTGAAA-TGCCAAACCATATGT
TACCTGTTTTGTGATTTAGGTAAACGCAAGGAAATTTTCAAACTAA-CATTTCACAGTT-
ATAACATCCACCAGTCAAAACCTTACTTAGTTCGAAATAATTGTTTGAAATTTCTAAACG
CCCACACCAGTATATA-------CATCCAGATGAAATCAAACTATAGTATATAAAAATAT
CATAATAATTGAAGGTTCCACCTAATATAGAAATCCCCATCACAACATTTTCTCATGACT
CACGCTGGCTAATATTTTTGGACATTGTCTATA--CAACTATAAATAATGGACATTTTGG
AGGTGAAAATATATGTGAATTGATATTAA-TTTAGAGTAGCAATATAATATGGCTGAAGA
GAAACACCAACACCATCACNNNNN
>'pAsr2_106a'
CTGGTGACAACTTTTATGAGGACCATGTAATGGAGAAGCTGATTGATTGCTTGGATGACG
CTATAGATGACTTCCTGTCATTTAATAACCCCAAGAATTGTTGTGAAAAACTCGAGATCC
TGCTTACTCAAGATCATGTTAACGTTCTTTTAAAGCCTGACGGAGAAAAATTACATCAAC
TCTTCAGATTACATCCTCTTCACCATGTCTCTTTGCATGCCATCATGACACTTGCTTCTG
CATACAAAGTCTCTGTAAGGGAACTGCTGGCCCTAGACCCCGAAGGCGATGAACATCAAA
CCAAAGCTTTTAGTCTTAGTAGAAAGAGTGCAGCATATTCCTTGTTGCTTGCAGGTGCCA
CCCAGCATTTATTAGAATCCGAGTCTTCTCTCATTGTGCCTGTATCAAATTTTTGGATGA
CTGCTGGTGAGACTCTACTAAGTCTTGTCAGAAGCTCCACTTGGAACTTGCTTTCAATGG
AAAGACACGTTGA---GGAATTTTCATTTTCGTCGTATCAAATTTGTGGCAAATGCACAC
TGCTTGATAGGTTTAGAGATAAATTTGCAGATTGTCATGATGAAAATGCAGAGTTTGCTG
ATGTAACTAGCCAATTTTTGAGTTGTGTTACCGATACAACATCAAAAATCTGGGATTTCC
TCACAAAGGAAGGTGGTTACTTGAAAGTAGTTGAAGATCCCATTAACTTTAGATGGCTTG
GGAGTAGGATGCCATCTTTTGGTCAGTTTGCAACTCATGCAACAAGTCCTAGTGCAGACA
AAA-CAGATTCTGGATTGGAAGCAGAAGATAATCACAACGAGATACGGGTAAACTTGTTC
ATGCTTGGTATTCACTGCTTAATCTATGGAGCTTTTTTGTCAACTGTATGTTTTGGTCCT
AATTCGCCACTCATGTCTAAAGTTGAAAGTCTTCTTAGTGTTGAAGGTATTCTGAACGGT
TAACTTAAGCCATT-GGTTGCCTACAAATCCCTATTGTGTGAAA-TGCCAAACCATATGT
TACCTGTTTTGTGATTTAGGTAAACGCAAGGAAATTTTCAAACTAAACATTTCACAGTT-
ATAACATCCACCAGTCAAAACCTCACTTAGTTCGAAATATTTGTTTGAAATTTCTAAACG
CTCACACAAGTATATACA-----CATCCAGATGAAATCAAACTATACTATATAAAAATAT
CATAATAATTGAAGGTTCCACCTAATATAGAAATCCCCATCACAACATTTTCTCATTACT
CACGCTGGCTAATATTTTTGGACATTGTCTATA--CAACTATAAATAATGGACATTTTGG
AGATGAAAATATCTGTGAATTGACATTAA-TTTAGAGAAGCAATATAATATGGCTGAAGA
GAAACACCAACACCATCACCATTT
>'pAsr2_111a'
CTGGTGACAACTTCTATGAGGACCATGTAATGGAGAAGCTGATTGATTGCTTGGATGACG
CTATAGATGACTTCCTGTCATTTAATAACCCCAAGAATTGTTGTGAAAAACTCGAGATCC
TGCTTACTCAAGATCATGTTAACGTTCTTCTAAAGCCTGACGGAGAAAAATTACATCAAC
TCTTCAGATTACATCCTCTTCACCATGTCTCTTTGCATGCCATCATGACACTTGCTTCTG
CATACAAAGTCTCTGTAAGTGAACTGCTGGCCCTAGACCCCGAAGGCAATGAACATCAAA
CCAAAACTTTTAGTCTTAGTAGAAAGAGTGCAGCATATTCCTTGTTGCTTGCAGGTGCCA
CCCAGCATTTATTAGAATCCGAGTCTTCTCTCATTGTGCCTGTATCAAATTTTTGGATGA
CTGCTGGTGAGACTCTACTAAGTCTTGTCAGAAGCTCCACTTGGAACTTGCTTTCAATGG
AAAGACACGTTGA---GGAATTTTCATTTTCGTCGTATCAAATTTGTGGCAAATGCACAC
TGCTTGATAGGTTTAGAGATAAATTTGCAGATTGTCATGATGAAAATGCAGAGTTTGCTG
ATGTAACTAGCCAATTTTTGAGTTGTGTTACCGATACAACATCAAAAATCTGGGATTTCC
TCACAAAGGAAGGTGGTTACTTGAAAGTAGTTGAAGATCCCATTAACTTTAGATGGCTTG
GGAGTAGGATGCCATCTTTTAGTCAGTTTGCAACTCATGCAACAAGTCCTAGTGCAGACA
AAA-CAGATTCTGGATTGGAAGCAGAAGATAGTCGC-----GTTACGGGTAAACTTGTTC
CTGCTTGGTATTCACTGCTTAATCTATGGAGCTTTTTTGTCAACTGTATGTTTTGGTCCT
AATTCGCCACTCATGTCTAAAGTTGAAAGTCTTCTTAGTGTCGAAGGTATTCTGAACGGT
TAACTTAAGCCATT-GGTTGCCTACAAATCCCTATTGTGTGAAA-TGCCAAACCATATGT
TACCTGTTTTGTGATTTAGGTAAACGCAAGAAAATTTTAAAACTAA-CATTTCACAGTT-
ATAACATCCACCAGTCAAAACCTCACTTAGTTGGACATAATTGTTTGAAATTTCTAAACG
CTCACACAAGTATATA-------CATCCAGATGAAATTAAACTATAGTATATAAAAATAT
CATAATAATTGAAGGTTCCACCTAATATAGAAATCCCCATCACAACATTTTCTCATGACT
CACGCTGGCTAATATTTTTGGACATTGTCTATA--CAACTATAAATAATGGACATTTTGG
AGATGAAAATATCTGTGAATTGACATTAA-TTTAGAGAAGCAATATAATATGGCTGAAGA
GAAACACCAACACCATCACCATTT
>'pAsr2_112a'
CTGGTGACAACTTCTATGAGGACCATGTAATGGAGAAGCTGATTGATTGCTTGGATGACG
CTATAGATGACTTCCTGTCATTTAATAACCCCAAGAATTGTTGTGAAAAACTCGAGATCC
TGCTTACTCAAGATCATGTTAACGTTCTTTTAAAGCCTGACGGAGAAAAATTACATCAAC
TCTTCAGATTACATCCTCTTCACCATGTCTCTTTGCATGCCATCATGACACTTGCTTCTG
CATACAAAGTCTCTGTAAGGGAACTGCTGGCCCTAGACCCCGAAGGCGATGAACATCAAA
CCAAAGCTTTTAGTCTTAGTAGAAAGAGTGCAGCATATTCCTTGTTGCTTGCAGGTGCCA
CCCAGCATTTATTAGAATCCGAGTCTTCTCTCATTGTGCCTGTATCAAATTTTTGGATGA
CTGCTAGTGAGACTCTACTAAGTCTTGTCAGAAGCTCCACTTGGAACTTACTTTCAATGG
AAAGACAAGTTGA---GGAATTTTCATTTTCGTCGTATCAAATTTGTGGCAAATGCACAC
TGCTTGATAGGTTTAGAGATAAATTTGCAGATTGTCATGATGAAAATGCAGAGTTTGCTG
ATGTAACTAGCCAATTTTTGCGTTGTGTTACCGATACAACATCAAAAATCTGGGATTTCC
TCACAAAGGAAGGTGGTTACTTGAAAGTAGTTGAAGATCGCATTAACTTTAGATGGCTTG
GGAGTAGGATGCCATCTTTTGGTCAGTTTGCAAC---------AAGTCCTAGTGCAGACA
AAA-CAGATTCTGGATTGGAAGCAGAAGATAATCACAACGAGATACGGGTAAACTTGTTC
ATGCTTGGTATTCACTGCTTAATCTATGGAGCTTTTTTGTCAACTGTATGTTTTGGTCCT
AATTCGCCACTCATGTCTAAAGTTGAAAGTCTTCTTAGTGTTGAAGGTATTCTGAACGGT
TAACTTAAGCCATT-GGTTGCCTACAAATCCCTATTGTGTGAAA-TGCCAAACCATATGT
TACCTGTTTTGTGATTTAGGTAAACGCAAGGAAATTTTCAAACTAAACATTTCACAGTT-
ATAACATCCACCAGTCAAAACCTCACTCAGTTCGAAATATTTGTTTGAAATTTCTAAACG
CTCACACAAGTATATACA-----CATCCAGATGAAATCAAACTATAGTATATAAAAATAT
CATAATAATTGAAGGTTCCACCTAATATAGAAATCCCCATCACAACATTTTCTCATCACT
CACGCTGGCTAATATTTTTGGACATTGTCTATA--CAACTATAAATAATGGACATTTTGG
AGGTGAAAATATATGTGAATTGATATTAA-TTTAGAGTAGCAATATAATATGGCTGAAGA
GAAACACCAACACCATCACCATTT
>'pAsr2_113a'
CTGGTGACAACTTCTATGAGGACCATGTAATGGAGAAGCTGATTGATTGCTTGGATGACG
CTATAGATGACTTCCTGTCATTTAATAACCCCAAGAATTGTTGTGAAAAACTCGAGATCC
TGCTTACTCAAGATCATGTTAACGTTCTTTTAAAGCCTGACGGAGAAAAATTACATCAAC
TCTTCAGATTACATCCTCTTCACCATGTCTCTTTGCATGCCATCATGACACTTGCTTCTG
CATACAAAGTCTCTGTAAGGGAACTGCTGGCCCTAGACCCCGAAGGCGATGAACATCAAA
CCAAAGCTTTTAGTCTTAGTAGAAAGAGTGCAGCATATTCCTTGTTGCTTGCAGGTGCCA
CCCAGCATTTATTAGAATCCGAGTCTTCTCTCATTGTGCCTGTATCAAATTTTTGGATGA
CTGCTAGTGAGACTCTACTAAGTCTTGTCAGAAGCTCCACTTGGAACTTACTTTCAATGG
AAAGACAAGTTGA---GGAATTTTCATTTTCGTCGTATCAAATTTGTGGCAAATGCACAC
TGCTTGATAGGTTTAGAGATAAATTTGCAGATTGTCATGATGAAAATGCAGAGTTTGCTG
ATGTAACTAGCCAATTTTTGCGTTGTGTTACCGATACAACATCAAAAATCTGGGATTTCC
TCACAAAGGAAGGTGGTTACTTGAAAGTAGTTGAAGATCCCATTAACTTTAGATGGCTTG
GGAGTAGGATGCCATCTTTTGGTCAGTTTGCAACTCATGCAACAAGTCCTAGTGCAGACA
AAA-CAGATTCTGGATTGGAAGCAGAAGATAATCACAACGAGATACGGGTAAACTTGTTC
ATGCTTGGTATTCACTGCTTAATCTATGGAGCTTTTTTGTCAACTGTATGTTTTGGTCCT
AATTCGCCACTCATGTCTAAAGTTGAAAGTCTTCTTAGTGTTGAAGGTATTCTGAACGGT
TAACTTAAGCCATT-GGTTGCCTACAAATCCCTATTGTGTGAAA-TGCCAAACCATATGT
TACCTGTTTTGTGATTTAGGTAAACGCAAGGAAATTTTCAAACTAAACATTTCACAGTT-
ATAACATCCACCAGTCAAAACCTCACTCAGTTCGAAATATTTGTTTGAAATTTCTAAACG
CTCACACAAGTATATACA-----CATCCAGATGAAATCAAACTATAGTATATAAAAATAT
CATAATAATTGAAGGTTCCACCTAATATAGAAATCCCCATCACAACATTTTCTCATCACT
CACGCTGGCTAATATTTTTGGACATTGTCTATA--CAACTATAAATAATGGACATTTTGG
AGGTGAAAATATATGTGAATTGATATTAA-TTTAGAGTAGCAATATAATATGGCTGAAGA
GAAACACCAACACCATCACCATTT
>'pAsr2_113b'
CTGGTGACAACTTCTATGAGGACCATGTAATGGAGAAGCTGATTGATTGCTTGGATGACG
CTATAGATGACTTCCTGTCATTTAATAACCCCAAGAATTGTTGTGAAAAACTCGAGATCC
TGCTTACTCAAGATCATGTTAACGTTCTTCTAAAGCCTGGCGGAGAAAAATTACATCAAC
TCTTCAGATTACATCCTCTTCACCATGTCTCTTTGCATGCCATCATGACACTTGCTTCTG
CATACAAAGTCTCTGTAAGGGAACTGCTGGCCCTAGACCCCGAAGGCGATGAACATCAAA
CCAAAGCTTTTAGTCTTAGCAGAAAGAGTGCTGCATATTCCTTGTTGCTTGCAGGTGCCA
CCCAGCATTTATTAGAATCCGAGTCTTCTCTCATTGTGCCTATATCAAATTTTTGGATGA
CTGCTGGTGAGGCTCTACTAAGTCTTGTCAGAAGCTCCACTTGGAACTTACTTTCAATGG
AAAGACAAGTTGA---GGAATTTTCATTTTCGTCGTATCAAATTTGTGGCAAATGCACAC
TGCTTGATAGGTTTAGAGATAAATTTGCAGATTGTCATGATGAAAATGCAGAGTTTGCTG
ATGTAACTAGCCAATTTTTGCGTTGTGTTACCGATACAACATCAAAAATCTGGGATTTCC
TCACAAAGGAAGGTGGTTACTTGAAAGTAGTTGAAGATCCCATTAACTTTAGATGGCTTG
GGAGTAGGATGCCATCTTTTGGTCAGTTTGCAACTCATGCAACAAGTCCTAGTGCAGACA
AAA-CAGATTCTGGATTGGAAGCAGAAGATAATCACAACGAGATACGGGTAAACTTGTTC
ATGCTTGGTATTCACTGCTTAATCTATGGAGCTTTTTTGTCAACTGTATGTTTTGGTCCT
AATTCGCCACTCATGTCTAAAGTTGAAAGTCTTCTTAGTGTTGAAGGTATTCTGAACGGT
TAACTTAAGCCATT-GGTTGCCTACAAATCCCTATTGTGTGAAA-TGCCAAACCATATGT
TACCTGTTTTGTGATTTAGGTAAACGCAAGGAGATTTTCAAACTAAACATTTCACAGTT-
ATAACATCCACCAGTCAAAGCCTCACTCAGTTCGAAATATTTGTTTGAAATTTCTANNNN
NNNNNNNNNNNNNNNNNNNNNNNNNNNNNNNNNNNNNNNNNNNNNNNNNNNNNNNNNNNN
NNNNNNNNNNNNNNNNNNNNNNNNNNNNNNNNNNNNNNNNNNNNNNNNNNNNNNNNNNNN
NNNNNNNNNNNNNNNNNNNNNNNNNNNNNNNNNNNNNNNNNNNNNNNNNNNNNNNNNNNN
NNNNNNNNNNNNNNNNNNNNNNNNNNNNNNNNNNNNNNNNNNNNNNNNNNNNNNNNNNNN
NNNNNNNNNNNNNNNNNNNNNNNN
>'pAsr2_114a'
CTGGTGACAACTTCTATGAGGACCATGTAATGGAGAAGCTGATTGATTGCTTGAATGACG
CTATAGATGACTTCCTGTCATTTAATAACCCCAAGAATTGTTGTGAAAAACTCGAGATCC
TGCTTACTCAAGATCATGTTAACATTCTTCTAAAGCCTGGCGGAGAAAAATTACATCAAC
TCTTCAGATTACATCCTCTTCACCATGTCTCTTTGCATGCCATCATAACACTTGCTTCTG
CATACAAAGTCTCTGTAAGTGAACTGCTGGCCCTAGACCCCGAAGGCGATGAACATCAAA
CCAAAGCTTTTAGTCTTAGCAGAAAGAGTGCTGCATATTCCTTGTTGCTTGCAGGTGCCA
CCCAGCATTTATTAGAATCCGAGTCTTCTCTCATTGTGCCTATATCAAATTTTTGGATGA
CTGCTGGTGAGGCTCTACTAAGTCTTGTCAGAAGCTCCACTTGGAACTTACTTTCAATGG
AAAGACACGTTGA---GGAATTTTCATTCTCGTCGTATCAAATTTGTGGCAAATGCACAC
TGCTTAATAGGTTTAGAGATAAATTTGCAGATTGTCATGATGAAAATGCAGAGTTTGCTG
ATGTAACTAGCCAATTTTTGCGTTGTGTTACCGATACAACATCAAAAATCTGGGATTTCC
TCACAAAGGAAGGTGGTTACTTGAAAGTAGTTGAAGATCCCATTAACTTTAGATGGCTTG
GGAGTAGGATGCCATCTTTTGGTCAGTTTGCAACTCATGCAACAAGTCCTAGTGCAGACA
AAA-CAGATTCTGGATTGGAAGCAGAAGATAATCACAACGAGATACGGGTAAACTTGTTC
ATGCTTGGTATTCACTGCTTAATCTATGGAGCTTTTT-GTCAACTGTATGTTTTGGTCCT
AATTCGCCACTCATGTCTAAAGTTGAAAGTCTTATTAGTGTTGAAGGTATTCTGAACGGT
TAACTTAAGCCATT-GGTTGCCTACAAATCCCTATTGTGTGAAA-TGCCAAACCATATGT
TACCTGTTTTGTGATTTAGGTAAACGCAAGGAAATTTTCAAACTAAACATTTCACAGTT-
ATAACATCCACCAGTCAAAACCTCACTTAGTTCGAAATATTTGTTTGAAATTTCTAAACG
CTCACACAAGTATATACA-----CATCCAGATGAAATCAAACTATACTATATAAAAATAT
CATAATAATAGAAGGTTCCACCTAATATAGAAATCCCCATCACAACATTTTCTCATTACT
CACGCTGGCTAATATTTTTGGACATTGTCTATA--CAACTATAAATAATGGACATTTTGG
AGATGAAAATATCTGTGAATTGACATTAA-TTTAGAGAAGCAATATAATATGGCTGAAGA
GAAACACCAACACCATCACCATTT
>'pAsr2_115a'
CTGGTGACGACTTTTATGAGGACCATGTAATGGAGAAGCTGATTGATTGCTTGAATGACG
CTATAGATGACTTCCTGTCATTTAATAACCCCAAGAATTGTTGTGAAAAACTCGAGATCC
TGCTTACTCAAGATCATGTTAACATTCTTCTAAAGCCTGGCGGAGAAAAATTACATCAAC
TCTTCAGATTACATCCTCTTCACCATGTCTCTTTGCATGCCATCATGACACTTGCTTCTG
CATACAAAGTCTCTGTAAGTGAACTGCTGGCCCTAGACCCCGAAGGCGATGAACATCAAA
CCAAAGCTTTTAGTCTTAGCAGAAAGAGTGCTGCATATTCCTTGTTGCTTGCAGGTGCCA
CCCAGCATTTATTAGAATCCGAGTCTTCTCTCATTGTGCCTATATCAAATTTTTGGATGA
CTGCTGGTGAGGCTCTACTAAGTCTTGTCAGAAGCTCCACTTGGAACTTACTTTCAATGG
AAAGACACGTTGA---GGAATTTTCATTCTCGTCGTATCAAATTTGTGGCAAATGCACAC
TGCTTAATAGGTTTAGAGATAAATTTGCAGATTGTCATGATGAAAATGCAGAGTTTGCTG
ATGTAACTAGCCAATTTTTGAGTTGTGTTACCGATACAACATCAAAAATCTGGGATTTCC
TCACAAAGGAAGGTGGTTACTTGAAAGTAGTTGAAGATCCCATTAACTTTAGATGGCTTG
GGAGTAGGATGCCATCTTTTAGTCAGTTTGCAACTCATGCAACAAGTCCTAGTGCAGACA
AAA-CAGATTCTGGATTGGAAGCAGAAGATAATCACAACGAGATACGGGTAAACTTGTTC
CTGCTTGGTATTCACTGCTTAATCTATGGAGCTTTTTTGTCAACTGTATGTTTTGGTCCT
AATTCGCCACTCATGTCTAAAGTTGAAAGTCTTCTTAGTGTCGAAGGTATTCTGAACGGT
TAACTTAAGCCATT-GGTTGCCTACAAATCCCTATTGTGTGAAA-TGCCAAACCATATGT
TACCTGTTTTGTGATTTAGGTAAACGCAAGGAAATTTTCAAACTAAACATTTCACAGTT-
ATAACATCCACCAGTCAAAACCTCACTCAGTTCGAAATATTTGTTTGAAATTTCTAAACG
CTCACACAAGTATATACA-----CATCCAGATGAAATCAAACTATAGTATATAAAAATAT
CATAATAATTGAAGGTTCCACCTAATATAGAAATCCCCATCACAACATTTTCTCATTACT
CACGCTGGCTAATATTTTTGGACATTGTCTATA--CAATTATAAATAATGGACATTTTGG
AGATGAAAATATCTGTGAATTGACATTAA-TTTAGAGAAGCAATACAATATGGCTGAAGA
GAAACACCAACACCATCACCATTT
>'pAsr2_115b'
CTGGTGACAACTTTTATGAGGACCATGTAATGGAGAAGCTGATTGATTGCTTGAATGACC
CTATAGATGACTTCCTGTCATTTAATAACCCCAAGAATTGTTGTGAAAAACTCGAGATCC
TGCTTACTCAAGATCATGTTAACGTTCTTCTAAAGCCTGACGGAGAAAAATTACATCAAC
TCTTCAGATTACATCCTCTTCACCATGTCTCTTTGCATGCCATCATGACACTTGCTTCTG
CATACAAAGTCTCTGTAAGTGAACTGCTGGCCCTAGACCCCGAAGGCGATGAACATCAAA
CCAAAGCTTTTAGTCTTAGCAGAAAGAGTGCTGCATATTCCTTGTTGCTTGCAGGTGCCA
CCCAGCATTTATTAGAATCCGAGTCTTCTCTCATTGTGCCTGTATCAAATTTTTGGATGA
CTGCTGGTGAGGCTCTACTAAGTCTTGTCAGAAGCTCCACTTGGAACTTACTTTCAATGG
AAAGACACGTTGA---GGAATTTTCATTCTCGTCGTATCAAATTTGTGGCAAATGCACAC
TGCTTAATAGGTTTAGAGATAAATTTGCAGATTGTCATGATGAAAATGCAGAGTTTGCTG
ATGTAACTAGCCAATTTTTGAGTTGTGTTACCGATACAACATCAAAAATCTGGGATTTCC
TCACAAAGGAAGGTGGTTACTTGAAAGTAGTTGAAGATCCCATTAACTTTAGATGGCTTG
GGAGTAGGATGCCATCTTTTAGTCAGTTTGCAACTCATGCAACAAGTCCTAGTGCAGACA
AAA-CAGATTCTGGATTGGAAGCAGAAGATAATCACAACGAGATACGGGTAAACTTGTTC
CTGCTTGGTATTCACTGCTTAATCTATGGAGCTTTTTTGTCAACTGTATGTTTTGGTCCT
AATTCGCCACTCATGTCTAAAGTTGAAAGTCTTCTTAGTGTCGAAGGTATTCTGAACGGT
TAACTTAAGCCATT-GGTGGCCTACAAATCCCTATTGTGTGAAA-TGCCCAACCATATGT
TACCTGTTTTGTGATTTAGGTAAACGCAAGGAGATTTTCAAACTAAACATTTCACAGTT-
ATAACATCCACCAGTCAAAGCCTCACTCAGTTCGAAATATTTGTTTGAAATTTCTAAACG
CTCACACAAGTATATACA-----CAGCCAGATGAAATCAAACTATAGTATATAAAAATAT
CANNNNNNNNNNNNNNNNNNNNNNNNNNNNNNNNNNNNNNNNNNNNNNNNNNNNNNNNNN
NNNNNNNNNNNNNNNNNNNNNNNNNNNNNNNNNNNNNNNNNNNNNNNNNNNNNNNNNNNN
NNNNNNNNNNNNNNNNNNNNNNNNNNNNNNNNNNNNNNNNNNNNNNNNNNNNNNNNNNNN
NNNNNNNNNNNNNNNNNNNNNNNN
>'pAsr2_121a'
CTGGTGACAACTTCTATGAGGACCATGTAATGGAGAAGCTGATTGATTGCTTGGATGACG
CTATAGATGACTTCCTGTCATTTAATAACCCCAAGAGTTGTTGTGAAAAACTCGAGATCC
TGCTAACTCAAGATCATGTTAACGTTCTTCTAAAGCCTGACGGAGAAAAATTACATCAAC
TCTTCAGATTACATCCTCTTCACCATGTCTCTTTGCATGCCATCATGACACTTGCTTCTG
CATACAAAGTCTCTGTAAGTGAACTGCTGGCCCTAGACCCCGAAGGCGATGAACATCAAA
CCAAAGCTTTTAGTCTTAGTAGAAAGAGTGCAGCATATTCCTTGTTGCTTGCAGGTGGGA
TCCAGCATTTATTAGAATCCGAGTCTTCTCTCATTGTGCCTGTATCAAATTTTTGGATGA
CTGCTGGTGAGACTCTACTAAGTCTTGTCAGAAGCTCCACTTGGAACTTACTTTCAATGG
AAAGACGTGTTGA---GGAATTTTCATTTTCGTCGTATCAAATTTGTGGCAAATGCACAC
TGCTTGATAGGTTTAGAGATAAATTTGCAGATTGTCATGATGAAAATGCAGAGTTTGCTG
ATGTAACTAGCCAATTTTTGAGTTGTGTTACCGATACAACATCAAAAATCTGGGATTTCC
TCACAAAGGAAGGTGGTTACTTGAAAGTAGTTGAAAATCCCATTAACTTTAGATGGCTTG
GGAGTAGGATGCCATCTTTTAGTCAGTTTGCAACTCATGCAGCAAGTCCCAGTGCAGACA
AAA-CAGATTCTGGATTGGAAGCAGAAGATAATCACAACGAGATACGGGTAAAGTTGTTC
CTGCTTGGTATTCACTGCTTAATCTATGGAGCTTTTTTGTCAACTGTATGTTTTGGTCCT
AATTCGCCACTCATGTCTAAAGTTGAAAGTCTTCTTAGTGTCGAAGGTATTCTGAACGGT
TAACTTAAGCCATT-GGTTGCCTACAAATCCCTATTGTGTGAAA-TGCCAAACCATATGT
TACCTGTTTTGTGATTTAGGTAAACGCAAGGAAATTTTCAAACTAA-CATTTCACAGTT-
ACAACATCCACCAGTCAAAACCTCACTTAGTTCGAAATAATTGTTTGAAATTTCTAAACG
CTCACACAAGTATATA-------CATCCAGATGAAATCAAACTATACTATAAAAAAATAT
CATAATAATTGAAGGTTCCACCTAATATAGAAATCCCCATCACAACATTTTCTCATGACT
CACGCTGGCTAATATTTTTGGACATTGTCTATA--CAACTATAAATAATGGACATTTTGG
AGATGAAAATATCTGTGAATTGACATTAA-TTTAGAGTAGCAATATAATATGGCTGAAGA
GAAACACCAACACCATCACCATTT
>'pAsr2_122a'
CTGGTGACAACTTCTATGAGGACCATGTAATGGAGAAGCTGATTGATTGCTTGGATGACG
CTATAGATGACTTCCTGTCATTTAATAACCCCAAGAGTTGTTGTGAAAAACTCGAGATCC
TGCTAACTCAAGATCATGTTAACGTTCTTCTAAAGCCTGACGGAGAAAAATTACATCAAC
TCTTCAGATTACATCCTCTTCACCATGTCTCTTTGCATGCCATCATGACACTTGCTTCTG
CATACAAAGTCTCTGTAAGTGAACTGCTGGCCCTAGACCCCGAAGGCGATGAACATCAAA
CCAAAGCTTTTAGTCTTAGTAGAAAGAGTGCAGCATATTCCTTGTTGCTTGCAGGTGGGA
TCCAGCATTTATTAGAATCCGAGTCTTCTCTCATTGTGCCTGTATCAAATTTTTGGATGA
CTGCTGGTGAGACTCTACTAAGTCTTGTCAGAAGCTCCACTTGGAACTTACTTTCAATGG
AAAGACGTGTTGA---GGAATTTTCATTTTCGTCGTATCAAATTTGTGGCAAATGCACAC
TGCTTGATAGGTTTAGAGATAAATTTGCAGATTGTCATGATGAAAATGCAGAGTTTGCTG
ATGTAACTAGCCAATTTTTGAGTTGTGTTACCGATACAACATCAAAAATCTGGGATTTCC
TCACAAAGGAAGGTGGTTACTTGAAAGTAGTTGAAAATCCCATTAACTTTAGATGGCTTG
GGAGTAGGATGCCATCTTTTAGTCAGTTTGCAACTCATGCAGCAAGTCCCAGTGCAGACA
AAA-CAGATTCTGGATTGGAAGCAGAAGATAATCACAACGAGATACGGGTAAAGTTGTTC
CTGCTTGGTATTCACTGCTTAATCTATGGAGCTTTTTTGTCAACTGTATGTTTTGGTCCT
AATTCGCCACTCATGTCTAAAGTTGAAAGTCTTCTTAGTGTCGAAGGTATTCTGAACGGT
TAACTTAAGCCATT-GGTTGCCTACAAATCCCTATTGTGTGAAA-TGCCAAACCATATGT
TACCTGTTTTGTGATTTAGGTAAACGCAAGGAAATTTTCAAACTAA-CATTTCACAGTT-
ACAACATCCACCAGTCAAAACCTCACTTAGTTCGAAATAATTGTTTGAAATTTCTAAACG
CTCACACAAGTATATA-------CATCCAGATGAAATCAAACTATACTATAAAAAAATAT
CATAATAATTGAAGGTTCCACCTAATATAGAAATCCCCATCACAACATTTTCTCATGACT
CACGCTGGCTAATATTTTTGGACATTGTCTATA--CAACTATAAATAATGGACATTTTGG
AGATGAAAATATCTGTGAATTGACATTAA-TTTAGAGTAGCAATATAATATGGCTGAAGA
GAAACACCAACACCATCACCATTT
>'pAsr2_123a'
CTGGTGACAACTTCTATGAGGACCATGTAATGGAGAAGCTGATTGATTGCTTGGATGACG
CTATAGATGACTTCCTGTCATTTAATAACCCCAAGAGTTGTTGTGAAAAACTCGAGATCC
TGCTAACTCAAGATCATGTTAACGTTCTTCTAAAGCCTGACGGAGAAAAATTACATCAAC
TCTTCAGATTACATCCTCTTCACCATGTCTCTTTGCATGCCATCATGACACTTGCTTCTG
CATACAAAGTCTCTGTAAGTGAACTGCTGGCCCTAGACCCCGAAGGCGATGAACATCAAA
CCAAAGCTTTTAGTCTTAGTAGAAAGAGTGCAGCATATTCCTTGTTGCTTGCAGGTGGGA
TCCAGCATTTATTAGAATCCGAGTCTTCTCTCATTGTGCCTGTATCAAATTTTTGGATGA
CTGCTGGTGAGACTCTACTAAGTCTTGTCAGAAGCTCCACTTGGAACTTACTTTCAATGG
AAAGACGTGTTGA---GGAATTTTCATTTTCGTCGTATCAAATTTGTGGCAAATGCACAC
TGCTTGATAGGTTTAGAGATAAATTTGCAGATTGTCATGATGAAAATGCAGAGTTTGCTG
ATGTAACTAGCCAATTTTTGAGTTGTGTTACCGATACAACATCAAAAATCTGGGATTTCC
TCACAAAGGAAGGTGGTTACTTGAAAGTAGTTGAAAATCCCATTAACTTTAGATGGCTTG
GGAGTAGGATGCCATCTTTTAGTCAGTTTGCAACTCATGCAGCAAGTCCCAGTGCAGACA
AAA-CAGATTCTGGATTGGAAGCAGAAGATAATCACAACGAGATACGGGTAAAGTTGTTC
CTGCTTGGTATTCACTGCTTAATCTATGGAGCTTTTTTGTCAACTGTATGTTTTGGTCCT
AATTCGCCACTCATGTCTAAAGTTGAAAGTCTTCTTAGTGTCGAAGGTATTCTGAACGGT
TAACTTAAGCCATT-GGTTGCCTACAAATCCCTATTGTGTGAAA-TGCCAAACCATATGT
TACCTGTTTTGTGATTTAGGTAAACGCAAGGAAATTTTCAAACTAA-CATTTCACAGTT-
ACAACATCCACCAGTCAAAACCTCACTTAGTTCGAAATAATTGTTTGAAATTTCTAAACG
CTCACACAAGTATATA-------CATCCAGATGAAATCAAACTATACTATAAAAAAATAT
CATAATAATTGAAGGTTCCACCTAATATAGAAATCCCCATCACAACATTTTCTCATGACT
CACGCTGGCTAATATTTTTGGACATTGTCTATA--CAACTATAAATAATGGACATTTTGG
AGATGAAAATATCTGTGAATTGACATTAA-TTTAGAGTAGCAATATAATATGGCTGAAGA
GAAACACCAACACCATCACCATTT
>'pAsr2_124a'
CTGGTGACAACTTCTATGAGGACCATGTAATGGAGAAGCTGATTGATTGCTTGGATGACG
CTATAGATGACTTCCTGTCATTTAATAACCCCAAGAATTGTTGTGAAAAACTCGAGATCC
TGCTTACTCAAGATCATGTTAACGTTCTTTTAAAGCCTGACGGAGAAAAATTACATCAAC
TCTTCAGATTACATCCTCTTCACCATGTCTCTTTGCATGCCATCATGACACTTGCTTCTG
CATACAAAGTCTCTGTAAGTGAACTGCTGGCCCTAGACCCCGAAGGCAATGAACATCAAA
CCAAAGCTTTTAGTCTTAGTAGAAAGAGTGCAGCATATTCCTTGTTGCTTGCAGGTGCCA
CCCAGCATTTATTAGAATCCGAGTCTTCTCTCATTGTGCCTGCATCAAATTTTTGGATGA
CTGCTGGTGAGACTCTACTAAGTCTTGTCAGAAGCTCCACTTGGAACTTACTTTCAATGG
AAAGACACGTTGA---GGAATTTTCATTTTCGTCGTATCAAATTTGTGGCAAATGCACAC
TGCTTGATAGGTTTAGAGATAAATTTGCAGATTGTCATGATGAAAATGCAGAGTTTGCTG
ATGTAACTAGCCAATTTTTGAGTTGTCTTACCGATACAACATCAAAAATCTGGGATTTCC
TCACAAAGGAAGGTGGTTACTTGAAAGTAGTTGAAGATCCCATTAACTTTAGATGGCTTG
GGAGTAGGATGCCATCTTTTAGTCAGTTTGCAACTCATGCAACAAGTCCCAGTGCAGACA
AAA-CAGATTCTGGATTGGAAGCAGAAGATAATCACAACGAGATACGGGTAAACTTGTTC
CTGCTTGGTATTCACTGCTTAATCTATGGAGCTTTTTTGTCAACTGTATGTTTTGGTCCT
AATTCGCCACTCATGTCTAAAGTTGAAAGTCTTCTTAGTGTCGAAGGTATTCTGAACGGT
TAACTTAAGCCATT-GGTTGCCTACAAATCCCTATTGTGTGAAA-TGCCAAACCATATGT
TACCTGTTTTGTGATTTAGGTAAACGCAAGGAAATTTTAAAACTAA-CATTTCACAGTT-
ATAACATCCACCAGTCAAAACCTCACTTAGTTGGACATAATTGTTTGAAATTTCTAAACG
CTCACACAAGTATATATACTATACATCCAGATGAAATCAAACTATAGTATATAAAAATAT
CATAATAATTGAAGGTTCCACCTAATATAGAAATCCCCATCACAACATTTTCTCATGACT
CACGCTGGCTAATATTTTTGGACATTGTCTATA--CAACTATAAATAATGGACATTTTGG
AGATGAAAATATCTGTGAATTGACATTAA-TTTAGAGAAGCAATATAATATGGCTGAAGA
GAAACACCAACACCATCACCATTT
>'pAsr2_125a'
CTGGTGACAACTTCTATGAGGACCATGTAATGGAGAAGCTGATTGATTGCTTGGATGACG
CTATAGATGACTTCCTGTCATTTAATAACCCCAAGAGTTGTTGTGAAAAACTCGAGATCC
TGCTAACTCAAGATCATGTTAACGTTCTTCTAAAGCCTGACGGAGAAAAATTACATCAAC
TCTTCAGATTACATCCTCTTCACCATGTCTCTTTGCATGCCATCATGACACTTGCTTCTG
CATACAAAGTCTCTGTAAGTGAACTGCTGGCCCTAGACCCCGAAGGCGATGAACATCAAA
CCAAAGCTTTTAGTCTTAGTAGAAAGAGTGCAGCATATTCCTTGTTGCTTGCAGGTGGGA
TCCAGCATTTATTAGAATCCGAGTCTTCTCTCATTGTGCCTGTATCAAATTTTTGGATGA
CTGCTGGTGAGACTCTACTAAGTCTTGTCAGAAGCTCCACTTGGAACTTACTTTCAATGG
AAAGACGTGTTGA---GGAATTTTCATTTTCGTCGTATCAAATTTGTGGCAAATGCACAC
TGCTTGATAGGTTTAGAGATAAATTTGCAGATTGTCATGATGAAAATGCAGAGTTTGCTG
ATGTAACTAGCCAATTTTTGAGTTGTGTTACCGATACAACATCAAAAATCTGGGATTTCC
TCACAAAGGAAGGTGGTTACTTGAAAGTAGTTGAAAATCCCATTAACTTTAGATGGCTTG
GGAGTAGGATGCCATCTTTTAGTCAGTTTGCAACTCATGCAGCAAGTCCCAGTGCAGACA
AAA-CAGATTCTGGATTGGAAGCAGAAGATAATCACAACGAGATACGGGTAAAGTTGTTC
CTGCTTGGTATTCACTGCTTAATCTATGGAGCTTTTTTGTCAACTGTATGTTTTGGTCCT
AATTCGCCACTCATGTCTAAAGTTGAAAGTCTTCTTAGTGTCGAAGGTATTCTGAACGGT
TAACTTAAGCCATT-GGTTGCCTACAAATCCCTATTGTGTGAAA-TGCCAAACCATATGT
TACCTGTTTTGTGATTTAGGTAAACGCAAGGAAATTTTCAAACTAA-CATTTCACAGTT-
ACAACATCCACCAGTCAAAACCTCACTTAGTTCGAAATAATTGTTTGAAATTTCTAAACG
CTCACACAAGTATATA-------CATCCAGATGAAATCAAACTATACTATAAAAAAATAT
CATAATAATTGAAGGTTCCACCTAATATAGAAATCCCCATCACAACATTTTCTCATGACT
CACGCTGGCTAATATTTTTGGACATTGTCTATA--CAACTATAAATAATGGACATTTTGG
AGATGAAAATATCTGTGAATTGACATTAA-TTTAGAGTAGCAATATAATATGGCTGAAGA
GAAACACCAACACCATCACCATTT
>'pAsr2_126a'
CTGGTGACAACTTCTATGAGGACCATGTAATGGAGAAGCTGATTGATTGCTTGGATGACG
CTATAGATGACTTCCTGTCATTTAATAACCCCAAGAGTTGTTGTGAAAAACTCGAGATCC
TGCTAACTCAAGATCATGTTAACGTTCTTCTAAAGCCTGACGGAGAAAAATTACATCAAC
TCTTCAGATTACATCCTCTTCACCATGTCTCTTTGCATGCCATCATGACACTTGCTTCTG
CATACAAAGTCTCTGTAAGTGAACTGCTGGCCCTAGACCCCGAAGGCGATGAACATCAAA
CCAAAGCTTTTAGTCTTAGTAGAAAGAGTGCAGCATATTCCTTGTTGCTTGCAGGTGGGA
TCCAGCATTTATTAGAATCCGAGTCTTCTCTCATTGTGCCTGTATCAAATTTTTGGATGA
CTGCTGGTGAGACTCTACTAAGTCTTGTCAGAAGCTCCACTTGGAACTTACTTTCAATGG
AAAGACGTGTTGA---GGAATTTTCATTTTCGTCGTATCAAATTTGTGGCAAATGCACAC
TGCTTGATAGGTTTAGAGATAAATTTGCAGATTGTCATGATGAAAATGCAGAGTTTGCTG
ATGTAACTAGCCAATTTTTGAGTTGTGTTACCGATACAACATCAAAAATCTGGGATTTCC
TCACAAAGGAAGGTGGTTACTTGAAAGTAGTTGAAAATCCCATTAACTTTAGATGGCTTG
GGAGTAGGATGCCATCTTTTAGTCAGTTTGCAACTCATGCAGCAAGTCCCAGTGCAGACA
AAA-CAGATTCTGGATTGGAAGCAGAAGATAATCACAACGAGATACGGGTAAAGTTGTTC
CTGCTTGGTATTCACTGCTTAATCTATGGAGCTTTTTTGTCAACTGTATGTTTTGGTCCT
AATTCGCCACTCATGTCTAAAGTTGAAAGTCTTCTTAGTGTCGAAGGTATTCTGAACGGT
TAACTTAAGCCATT-GGTTGCCTACAAATCCCTATTGTGTGAAA-TGCCAAACCATATGT
TACCTGTTTTGTGATTTAGGTAAACGCAAGGAAATTTTCAAACTAA-CATTTCACAGTT-
ACAACATCCACCAGTCAAAACCTCACTTAGTTCGAAATAATTGTTTGAAATTTCTAAACG
CTCACACAAGTATATA-------CATCCAGATGAAATCAAACTATACTATAAAAAAATAT
CATAATAATTGAAGGTTCCACCTAATATAGAAATCCCCATCACAACATTTTCTCATGACT
CACGCTGGCTAATATTTTTGGACATTGTCTATA--CAACTATAAATAATGGACATTTTGG
AGATGAAAATATCTGTGAATTGACATTAA-TTTAGAGTAGCAATATAATATGGCTGAAGA
GAAACACCAACACCATCACCATTT
>'pAsr2_127a'
CTGGTGACAACTTCTATGAGGACCATGTAATGGAGAAGCTGATTGATTGCTTGGATGACG
CTATAGATGACTTCCTGTCATTTAATAACCCCAAGAGTTGTTGTGAAAAACTCGAGATCC
TGCTAACTCAAGATCATGTTAACGTTCTTCTAAAGCCTGACGGAGAAAAATTACATCAAC
TCTTCAGATTACATCCTCTTCACCATGTCTCTTTGCATGCCATCATGACACTTGCTTCTG
CATACAAAGTCTCTGTAAGTGAACTGCTGGCCCTAGACCCCGAAGGCGATGAACATCAAA
CCAAAGCTTTTAGTCTTAGTAGAAAGAGTGCAGCATATTCCTTGTTGCTTGCAGGTGGGA
TCCAGCATTTATTAGAATCCGAGTCTTCTCTCATTGTGCCTGTATCAAATTTTTGGATGA
CTGCTGGTGAGACTCTACTAAGTCTTGTCAGAAGCTCCACTTGGAACTTACTTTCAATGG
AAAGACGTGTTGA---GGAATTTTCATTTTCGTCGTATCAAATTTGTGGCAAATGCACAC
TGCTTGATAGGTTTAGAGATAAATTTGCAGATTGTCATGATGAAAATGCAGAGTTTGCTG
ATGTAACTAGCCAATTTTTGAGTTGTGTTACCGATACAACATCAAAAATCTGGGATTTCC
TCACAAAGGAAGGTGGTTACTTGAAAGTAGTTGAAAATCCCATTAACTTTAGATGGCTTG
GGAGTAGGATGCCATCTTTTAGTCAGTTTGCAACTCATGCAGCAAGTCCCAGTGCAGACA
AAA-CAGATTCTGGATTGGAAGCAGAAGATAATCACAACGAGATACGGGTAAAGTTGTTC
CTGCTTGGTATTCACTGCTTAATCTATGGAGCTTTTTTGTCAACTGTATGTTTTGGTCCT
AATTCGCCACTCATGTCTAAAGTTGAAAGTCTTCTTAGTGTCGAAGGTATTCTGAACGGT
TAACTTAAGCCATT-GGTTGCCTACAAATCCCTATTGTGTGAAA-TGCCAAACCATATGT
TACCTGTTTTGTGATTTAGGTAAACGCAAGGAAATTTTCAAACTAA-CATTTCACAGTT-
ACAACATCCACCAGTCAAAACCTCACTTAGTTCGAAATAATTGTTTGAAATTTCTAAACG
CTCACACAAGTATATA-------CATCCAGATGAAATCAAACTATACTATAAAAAAATAT
CATAATAATTGAAGGTTCCACCTAATATAGAAATCCCCATCACAACATTTTCTCATGACT
CACGCTGGCTAATATTTTTGGACATTGTCTATA--CAACTATAAATAATGGACATTTTGG
AGATGAAAATATCTGTGAATTGACATTAA-TTTAGAGTAGCAATATAATATGGCTGAAGA
GAAACACCAACACCATCACCATTT
>'pAsr2_232a'
CTGGTGACAACTTTTATGAGGAACATGTAATGGAGAAGCTGATTGATTGCTTGGATGACG
CTATAGATGACTTCCTGTCATTTAATAACCCCAAGAATTGTTGTGAAAAACTCGAGATCC
TGCTTACTCAAGATCATGTTAACGTTCTTCTAAAGCCTGACGGAGAAAAATTACATCAAC
TCTTCAGATTACATCCTCTTCACCATGTCTCTTTGCATGCCATCATGACACTTGCTTCTG
CATACAAAGTCTCTGTAAGTGAACTGCTGGCCCTAGACCCCGAAGGCAATGAACATCAAA
CCAAAGCTTTTAGTCTTAGCAGAAAGAGTGCTGCATATTCCTTGTTGCTTGCAGGTGCCA
CCCAGCATTTATTAGAATCCGAGTCTTCTCTCATTGTGCCTGTATCAAATTTTTGGATGA
CTGCTGGTGAGACTCTACTAAGTCTTGTCAGAAGCTCCACTTGGAACTTACTTTCAATGG
AAAGACACGTTGA---GGAATTTTCATTTTCGTCGTATCAAATTTGTGGCAAATGCACAC
TGCTTGACAGGTATAGAGATAAATTTGCAGATTGTCATGATGAAAATGCAGAGTTTGCTG
ATGTAACTAGCCAATTTTTGAGTTGTGTTACCGATACAACATCAAAAATCTGGGATTTCC
TCACAAAGGAAGGTGGTTACTTGAAAGTAGTTGAAGATCCCATTAACTTTAGATGGGTTG
GGAGTAGGATGCCATCTTTTAGTCAGTTTGCAACTCATGCAA------------------
----CAGATTCTGGATTGGAAGCCGAAGATAATCACAACGAGATACGGGTAAACTTGTTC
CTGCTTGGTATTCACTGCTTAATCTATGGAGCTTTTTTGTCAACTGTATGTTTTGGTCCT
AATTCGCCACTCATGTCTAAAGTTGAAAGTCTTCTTAGTGTCGAAGGTATTCTGAACGGT
TAACTTAAGCCATT-GGTTGCCTACAAATCCCTATTGTGTGAAA-TGCCAAACCATATGT
TACCTGTTTTGTGATTTAGGTAAACGCAAGGAAATTTTCAAACTAAACAGTTCACAGTT-
ATAACATCCACCAGTCAAAACCTCACTTAGTTCGAAATATTTGTTTGAAATTTCTAAACG
CTCACACAAGTATATACA-----CATCCAGATGAAATCAAACTATAGTATATAAAAATAT
CATAATAATTGAAGGTTCCACCTAATATAGAAATCCCCATCACAACATTTTCTCATCACT
CACGCTGGCTAATATTTTTGGACATTGTCTATA--CAACTATAAATAATGGACATTTCAG
AGATGAAAATATCTGTGAATTGACATTAA-TTTAGAGAAGCAATACAATATGGCTGAAGA
GAAACACCNNNNNNNNNNNNNNNN
>'pAsr2_233a'
CTGGTGACAACTTTTATGAGGAACATGTAATGGAGAAGCTGATTGATTGCTTGGATGACG
CTATAGATGACTTCCTGTCATTTAATAACCCCAAGAATTGTTGTGAAAAACTCGAGATCC
TGCTTACTCAAGATCATGTTAACGTTCTTCTAAAGCCTGACGGAGAAAAATTACATCAAC
TCTTCAGATTACATCCTCTTCACCATGTCTCTTTGCATGCCATCATGACACTTGCTTCTG
CATACAAAGTCTCTGTAAGTGAACTGCTGGCCCTAGACCCCGAAGGCAATGAACATCAAA
CCAAAGCTTTTAGTCTTAGCAGAAAGAGTGCTGCATATTCCTTGTTGCTTGCAGGTGCCA
CCCAGCATTTATTAGAATCCGAGTCTTCTCTCATTGTGCCTGTATCAAATTTTTGGATGA
CTGCTGGTGAGACTCTACTAAGTCTTGTCAGAAGCTCCACTTGGAACTTACTTTCAATGG
AAAGACACGTTGA---GGAATTTTCATTTTCGTCGTATCAAATTTGTGGCAAATGCACAC
TGCTTGACAGGTATAGAGATAAATTTGCAGATTGTCATGATGAAAATGCAGAGTTTGCTG
ATGTAACTAGCCAATTTTTGAGTTGTGTTACCGATACAACATCAAAAATCTGGGATTTCC
TCACAAAGGAAGGTGGTTACTTGAAAGTAGTTGAAGATCCCATTAACTTTAGATGGGTTG
GGAGTAGGATGCCATCTTTTAGTCAGTTTGCAACTCATGCAA------------------
----CAGATTCTGGATTGGAAGCCGAAGATAATCACAACGAGATACGGGTAAACTTGTTC
CTGCTTGGTATTCACTGCTTAATCTATGGAGCTTTTTTGTCAACTGTATGTTTTGGTCCT
AATTCGCCACTCATGTCTAAAGTTGAAAGTCTTCTTAGTGTCGAAGGTATTCTGAACGGT
TAACTTAAGCCATT-GGTTGCCTACAAATCCCTATTGTGTGAAA-TGCCAAACCATATGT
TACCTGTTTTGTGATTTAGGTAAACGCAAGGAAATTTTCAAACTAAACAGTTCACAGTT-
ATAACATCCACCAGTCAAAACCTCACTTAGTTCGAAATATTTGTTTGAAATTTCTAAACG
CTCACACAAGTATATACA-----CATCCAGATGAAATCAAACTATAGTATATAAAAATAT
CATAATAATTGAAGGTTCCACCTAATATAGAAATCCCCATCACAACATTTTCTCATCACT
CACGCTGGCTAATATTTTTGGACATTGTCTATA--CAACTATAAATAATGGACATTTCAG
AGATGAAAATATCTGTGAATTGACATTAA-TTTAGAGAAGCAATACAATATGGCTGAAGA
GAAACACCAACACCATCACCATTT
>'pAsr2_234a'
CTGGTGACAACTTTTATGAGGAACATGTAATGGAGAAGCTGATTGATTGCTTGGATGACG
CTATAGATGACTTCCTGTCATTTAATAACCCCAAGAATTGTTGTGAAAAACTCGAGATCC
TGCTTACTCAAGATCATGTTAACGTTCTTCTAAAGCCTGACGGAGAAAAATTACATCAAC
TCTTCAGATTACATCCTCTTCACCATGTCTCTTTGCATGCCATCATGACACTTGCTTCTG
CATACAAAGTCTCTGTAAGTGAACTGCTGGCCCTAGACCCCGAAGGCGATGAACATCAAA
CCAAAGCTTTTAGTCTTAGTAGAAAGAGTGCAGCATATTCCTTGTTGCTTGCAGGTGCCA
CCCAGCATTTATTAGAATCCGAGTCTTCTCTCATTGTGCCTGTATCAAATTTTTGGATGA
CTGCTGGTGAGACTCTACTAAGTCTTGTCAGAAGCTCCACTTGGAACTTACTTTCAATGG
AAAGACACGTTGA---GGAATTTTCATTTTCGTCGTATCAAATTTGTGGCAAATGCACAC
TGCTTGATAGGTTTAGAGATAAATTTGCAGATTGTCATGATGAAAATGCAGAGTTTGCTG
ATGTAACTATCCAATTTTTGAGTTGTGTTACCGATACAACATCAAAAATCTGGGATTTCC
TCACAAAGGAAGGTGGTTACTTGAAAGTAGTTGAAGATCCCATTAACTTTAGATGGCTTG
GGAGTAGGATGCCATCTTTTGGTCAGTTTGCAACTCATGCAACAAGTCCTAGTGCAGACA
AAA-CAGATTCTGGATTGGAAGCAGAAGATAATCACAACGAGATACGGGTAAACTTGTTC
CTGCTTGGTATTCACTGCTTAATCTATGGAGCTTTTTTGTCAACTGTATGTTTTGGTCCT
AATTTGCCACTCATGTCTAAAGTTGAAAGTCTTCTTAGTGTCGAAGGTATTCTGAACGGT
TAACTTAAGCCATT-GGTTGCCTACAAATCCCTATTGTGTGAAA-TGCCAAACCATATGT
TACCC-----------------------------TGTTCAAACTAAACATTTCACAGTT-
ATAACATCCACCAGTCAAAACCTCACTTAGTTGGAAATAATTGTTTGAAATTTCTAAACG
CTCACACAAGTATATA-------CATCCAGATGAAATCAAACTATACTATATAAAAATAT
CATAATAATTGAAGGTTCCACCTAATATAGAAATCCCCATCACAACATTTTCTCATGACT
CACGCTGGCTAATATTTTTGGACATTGTCTATG--CAACTATAAATAATGGACATTTTGG
AGATGAAAATATATGTGAATTGACATTAA-TTTAGAGAAGCAATATAATATGGCTGAAGA
GAAACACCAACACCATCACCATTN
>'pAsr2_234b'
CTGGTGACAACTTCTATGAGGAACATGTAATGGAGAAGCTGATTGATTGCTTGGATGACG
CTATAGATGACTTCCTGTCATTTAATAACCCCAAGAATTGTTGTGAAAAACTCGAGATCC
TGCTTACTCAAGATCATGTTAACGTTCTTCTAAAGCCTGACAGAGAAAAATTACATCAAC
TCTTCAGATTACATCCTCTTCACCATGTCTCTTTGCATGCCATCATGACACTTGCTTCTG
CATACAAAGTCTCTGTAAGTGAACTTCTGGCCCTAGACCCCGAAGGCGATGAACATCAAA
CCAAAGCTTTTAGTCTTAGTAGAAAGAGTGCAGCATATTCCTTGTTGCTTGCAGGTGCCA
CCCAGCATTTATTAGAATCCGAGTCTTCTCTCATTGTGCCTGTATCAAATTTTTGGATGA
CTGCTGGTGAGACTCTACTAAGTCTTGTCAGAAGCTCCACTTGGAACTTACTTTCAATGG
AAAGACACGTTGA---GGAATTTTCATTTTCGTCGTATCAAATTTGTGGCAAATGCACAC
TGCTTGACAGGTATAGAGATAAATTTGCAGATTGTCATGATGAAAATGCAGAGTTGGCTG
ATGTAACTAGCCAATTTTTGAGTAGTGTTACCGATACAACATCAAAAATCTGGGATTTCC
TCACAAAGGAAGGTGGTTACTTGAAAGTAGTTGAAGATCCCATTGACTTAAGATGGCTTG
GGAGTAGGATGCCATCTTTTAGTCAGTTTGCAACTCATGCAACAAGTCCTAGTGCAGACA
AAA-CAGATTCTGGATTGGAAGCAGAAGATAATCACAACGAGATACGGGTAAACTTGTTC
CTGCTTGGTATTCACTGCTTAATCTATGGAGCTTTTTTGTCAACTGTATGTTTTGGTCCT
AATTCGCCACTCATGTCTAAAGTTGAAAGTCTTCTTAGTGTCGAAGGTATTCTGAACGGT
TAACTTAAGCCATT-GGTTGCCTACAAATCCCTATTGTGTGAAA-TGCCAAACCATATGT
TACCTGTTTTGTGATTTAGGTAAACGCAAGGAAATTTTCAAACTAAACAGTTCACAGTT-
ATAACATCCACCAGTCAAAACCTCACTTAGTTGGAAATAATTGTTTGAAATTTCTAAACG
CTCACACAAGTATATACA-----CATCCAGATGAAATCAAACTATAGTATATAAAAATAT
CATAATAATTGAAGGTTCCACCTAATATAGAAATCCCCATCACAACATTTTCTCATCACT
CACGCTGGCTAATATTTTTGGACATTGTCTATA--CAACTATAAATAATGGACATTTTGG
AGATGAAAATATCTGTGAATTGACATTA--TTTAGAGAAGCAATATAATATGGCTGAAGA
GAANNNNNNNNNNNNNNNNNNNNN
>'pAsr2_235a'
CTGGTGACAACTTTTATGAGGACCATGTAATGGAGAAGCTGATTGATTGTTTGAATGACG
CTATAGATGACTTCCTGTCATTTAATAACCCCAAGAATTGTTGTGAAAAACTCGAGACCC
TGCTTACTCAAGATCATGTTAACGTTCTTCTAAAGCCTGACGGAGAAAAATTACATCAAC
TCTTCAGATTACATCCTCTTCACCATGTCTCTTTGCATGCCATCATGACACTTGCTTCTG
CATACAAAGTCTCTGTAAGTGAACTGCTGGCCCTAGACCCCGAAGGCGATGAACATCAAA
CCAAAGCTTTTAGTCTTAGTAGAAAGAGTGCAGCATATTCGTTGTTGCTTGCAGGTGCCA
CCCAGCATTTATTAGAATCCGAGTCTTCTCTCATTGTGCCTGTATCAAATTTTTGGATGA
CTGCTGGTGAGACTCTACTAAGTCTTGTCAGAAGCTCCACTTGGAACTTACTTTCAATGG
AAAGACACGTTGAAGAGGAATTTTCATTTTCGTCGTATCAAATTTGTGGCAAATGCACAC
TGCTTGATAGGTTTAGAGATAAATTTGCAGATTGTCATGATGAAAATGCAGAGTTTGCTG
ATGTAACTAGCCAATTTTTGAGTTGTGTTACCGATACAACATCAAAAATCTGGGATTTCC
TCACAAAGGAAGGTGGTTACTTGAAAGTAGTTGAAGATCCCATTAACTTTAGCTGGCTTG
GGAGTAGCATGCCATCTTTTAGTCAGTTTGCAACTCATGCAACAAGTCCTAGTGCAGACA
AAA-CAGATTCTGGATTGGAAGCAGAAGATAATCACAACGAGATACGGGTAAACTTGTTC
CTGCTTGGTATTCACTGCTTAATCTATGGAGCTTTTTTGTCAACTGTATGTTTTGGTCCT
AATTCGCCACTCATGTCTAAAGTTGAAAGTCTTGTTAGTGTCGAAGGTATTCTGAACGGT
TAACTTGAGCCATT-GGTTGCCTACAAATCCCTATTTTGTGAAA-TGCCAAACCATATGT
TACCTGTTTTGTGATTTAGGTAAACGCAAGGAAATTTTCAAACTATACATTTCACAGTT-
ATAACATCCACCAGTCAAAACCTCACTTAGTTGGAAATAATTGTTCGAAATTTCTAAACG
CTCACACAAGTATATA-------CATCCAGATGAAATCAAACTATACTATATAAAAATAT
CATAATAATTCAAGGTTCCACCTAATATAGTAATCCCCATCACAACATTTTCTCATCACT
CATGCTGGCTAATATTTTTGGAGATTGTCTATA--CAACTATAAATAATGGACATTTTGG
AGATGAAAATATCTGTGAATTGACATTAA-TTTAGAGAAGCAATACAATATGGCTGAAGA
GAAACACNNNNNNNNNNNNNNNNN
>'pAsr2_235b'
CTGGTGACAACTTTTATGAGGAACATGTAATGGAGAAGCTGATTGATTGCTTGGATGACG
CTATAGATGACTTCCTGTCATTTAATAACCCCAAGAATTGTTGTGAAAAACTCGAGATCC
TGCTTACTCAAGATCATGTTAACGTTCTTCTAAAGCCTGACGGAGAAAAATTACATCAAC
TCTTCAGATTACATCCTCTTCACCATGTCTCTTTGCATGCCATCATGACACTTGCTTCTG
CATACAAAGTCTCTGTAAGTGAACTGCTGGCCCTAGACCCCGAAGGCGATGAACATCAAA
CCAAAGCTTTTAGTCTTAGTAGAAAGAGTGCAGCATATTCCTTGTTGCTTGCAGGTGCCA
CCCAGCATTTATTAGAATCCGAGTCTTCTCTCATTGTGCCTATATCAAATTTTTGGATGA
CTGCTGGTGAGGCTCTACTAAGTCTTGTCAAAAGCTCCACTTGGAACTTACTTTCAATGG
AAAGACACGTTGA---GGAATTTTCATTTTCGTCGTATCAAATTTGTGGCAAATGCACAC
TGCTTAATAGGTTTAGAGATAAATTTGCAGATTGTCATGATGAAAATGCAGAGTTTGCTG
ATGTAACTAGCCAATTTTTGAGTTGTGTTACCGATACAACGTCAAAAATCTGGGATTTCC
TCACAAAGGAAGGTGGTTACTTGAAAGTAGTTGAAGATCCCATTAACTTTAGATGGCTTG
GGAGTAGGATGCCATCTTTTAGTCAGTTTGCAACTCATGCAACAAGTCCCAGTGCAGACA
AAA-CAGATTCTGGATTGGAAGCAGAAGATAATCGCAACGAGATACGGGTAAACTTGTTC
CTGCTTGGTATTCACTGCTTAATGTATGGAGCTTTTTTGTCAACTGTATGTTTTGGTCCT
AATTCGCCACTCATGTCTAAAGTTGAAAGTCTTCTTAGTGTCGAAGGTATTCTGAACGGT
TAACTTAAGC-ATT-GGTTGCCTACATATCCCAATTGTGTGAAA-TGCCAAACCATATGT
TACCTGTTTTGTGATTTAGGTAAACGCAAGGAACTTTTCAAACTAAACATTTCACAGTT-
ATAACATCCACCAGTCAAAACCTCACTTAGTTGGAAATAATTGTTTGAAATTTCTAAACG
CTCACACAAGTATATA-------CATCCAGATGAAATCAAACTATAGTATATAAAAATAT
CATAATAATTGAAGGTTCCACCTAATATAGAAATCCCCATCACAACATTTTCTCATGACT
CACGCTGGCTAATATTTTTGGACATTGTCTATG--CAACTATAAATAATGGACATTTTGG
AGATGAA------------TTGACATTAA-TTTAGAGAAGCAATATAATATGGCTGAAGA
GAAACACNNNNNNNNNNNNNNNNN
>'pAsr2_236a'
CTGTTGACAACTTCTATGAGGAACATGTAATGGAGAAGCTGATTGATTGCTTGGATGACG
CTATAGATGACTTCCTGTCATTTAATAACCCCAAGAATTGTTGTGAAAAACTCGAGATCC
TGCTTACTCAAGATCATGTTAACGTTCTTCTAAAGCCTGACGGAGAAAAATTACATCAAC
TCTTCAGATTACATCCTCTTCACCATGTCTCTTTGCATGCCATCATGACACTTGCTTCTG
CATACAAAGTCTCTGTAAGTGAACTGCTGGCCCTAGACCCCGAAGGCGATGAACATCAAA
CCAAAGCTTTTAGTCTTAGTAGAAAGAGTGCAGCATATTCGTTGTTGCTTGCAGGTGCCA
CCCAGCATTTATTAGAATCCGAGTCTTCTCTCATTGTGCCTGTATCAAATTTTTGGATGA
CTGCTGGTGAGACTCTACTAAGTCTTGTCAGAAGCTCCACTTGGAACTTACTTTCAATGG
AAAGACACGTTGA---GGAATTTCCATTTTCGTCGTATCAAATTTGTGGCAAATGCACAC
TGCTTGATAGGTTTAGAGATAAATTTGCAGATTGTCATGATGAAAATGCAGAGTTTGCTG
ATGTAACTAGCCAATTTTTGAGTTGTGTTACCGATACAACATCAAAAATCTGGGATTTCC
TCACAAAAGAAGGTGGTTACTTGAAAGTAGTTGAAGATCCCATTGACTTAAGATGGCTTG
GGAGTAGGATGCCATCTTTTAGTCAGTTTGCAACTCATGCAACAAGTCCTAGTGCAGACA
AAA-CAGATTCTGGATTGGAAGCAGAAGATAATCACAACGAGATACGGGTAAACTTGTTC
CTGCTTGGTATTCACTGCTTAATCTATGGAGCTTTTTTGTCAACTGTATGTTTTGGTCCT
AATTCGCCACTCATGTCTAAAGTTGAAAGTCTTCTTAGTGTCGAAGGTATTCTGAACGGT
TAACTTAAGCCATT-GGTTGCCTACAAATCCCTATTGTGTGAAA-TGCCAAACCATATGT
TACCTGTTTTGTGATTTAGGTAAACGCAAGGAAATTTTCAAACTAAACAGTTCACAGTT-
ATAACATCCACCAGTCAAAACCTCACTTAGTTGGAAATAATTGTTTGAAATTTCTAAACG
CTCACACAAGTATATACA-----CATCCAGATGAAATCAAACTATACTATATAAAAATAT
CATAATAATTGAAGGTTCCACCTAATATAGAAATCCCCATCACAACATTTTCTCATCACT
CACGCTGGCTAATATTTTTGGACATTGTCTATA--CAACTATAAATAATGGACATTTTGG
AGATGAAAATATCTGTGAATTGACATTAA-TTTAGAGAAGCAATATAATATGGCTGAAGA
GAAAAAACAACACCAACACCATCA
>'pAsr2_236b'
CTGGTGACAACTTTTATGAGGAACATGTAATGGAGAAGCTGATTGATTGCTTGGATGACG
CTATAGATGACTTCCTGTCATTTAATAACCCCAAGAATTGTTGTGAAAAACTCGAGATCC
TGCTTACTCAAGATCATGTTAACGTTCTTCTAAAGCCTGACGGAGAGAAATTACATCAAC
TCTTCAGATTACATCCTCTTCACCATGTCTCTTTGCATGCCATCATGACACTTGCTTCTG
CATACAAAGTCTCTGTAAGTGAACTGCTGGCCCTAGACCCCGAAGGCAATGAACATCAAA
CCAAAGCTTTTAGTCTTAGTAGAAAGAGTGCAGCATATTCCTTGTTGCTTGCAGGTGCCA
CCCAGCATTTATTAGAATCCGAGTCTTCTCTCATTGTGCCTGTATCAAATTTTTGGATGA
CTGCTGGTGAGACTCTACTAAGTCTTGTCAGAAGCTCCACTTGGAACTTACTTTCAATGG
AAAGACACGTTGA---GGAATTTTCATTTTCGTCGTATCAAATTTGTGGCAAATGCACAC
TGCTTGACAGGTATAGAGATAAATTTGCAGATTGTCATGATGAAAATGCAGAGTTGGCTG
ATGTAACTAGCCAATTTTTGAGTTGTGTTACCGATACAACATCAAAAATCTGGGATTTCC
TCACAAGGGAAGGTGGTTACTTGAAAGTAGTTGAAGATCCCATCAACTTTAGATGGCTTG
GGAGTAGGATGCCATCTTTTAGTCAGTTTGCAACTCATGCAACAAGTCCTAGTGCAGACA
AAA-CAGATTCTGGATTGGAAGCAGAAGATAATCACAACGAGATACGGGTAAACTTGTTC
CTGCTTGGTATTCACTGCTTAATCTATGGAGCTTTTTTGTCAACTGTATGTTTTGGTCCT
AATTCGCCACTCATGTCTAAAGTTGAAAGTCTTCTTAGTGTCGAAGGTATTCTGAACGGT
TAACTTAAGCCATT-GGTTGCCTACAAATCCCTATTGTGTGAAA-TGCCAAACCATATGT
TACCTGTTTTGTGATTTAGGTAAACGCAAGGAAATTTTCAAACTAAACATTTCACAGTT-
ATAACATCCACCAGTCAAAACCTCACTTAGTTCGAAATATTTGTTTGAAATTTCTAAACG
CTCACACAAGTATATACA-----CATCCAGATAAAATCAAACTATACTATATAAAAATAT
CATAATAATTGAAGGTTCCACCTAATATAGAAATCCCCATCACAACATTTTCTCATCACT
CACGCTGGCTAATATTTTTGGACATTGTCTATA--CAACTATAAATAATGGACATTTTGG
AGATGAAAATATCTGTGAATTGACATTAA-TTTAGAGAAGCAATACAATATGGCTGAAGA
GAAACACCAACACCATCACCATTT
>'pAsr2_251a'
CTGGTGACAACTTCTATGAGGACCATGTAATGGAGAAGCTGATTGATTGCTTGGATGACG
CTATAGATGACTTCCTGTCATTTAATAACCCCAAGAATTGTTGTGAAAAACTCGAGATCT
TGCTTACTCAAGATCATGTTAACGTTCTTCTAAAGCCTGACGGAGAAAAATTACATCAAC
TCTTCAGATTACATCCTCTTCACCATGTCTCTTTGCATGCCATCATGACACTTGCTTCTG
CATACAAAGTCTCTGTAAGTGAACTGCTGGCCCTAGACCCCGAAGGCGATGAACATCAAA
CCAAAGCTTTTAGTCTTAGTAGAAAGAGTGCAGCATATTCGTTGTTGCTTGCAGGTGCCA
CCCAGCATTTATTAGAATCCGAGTCTTCTCTCATTGTGCCTGTATCAAATTTTTGGATGA
CTGCTGGTGAGACTCTACTAAGTCTTGTCAGAAGCTCCACATGGAACTTACTTTCAATGG
AAAGACACGTTGA---GGAATTTTCATTTTCGTCATATCAAATTTGTGGCAAATGCACAC
TGC---------ATAGAGATAAATTTGCAGATTGTCATGATGAAAATGCAGAGTTTGCTG
ATGTAACTAGCCAATTTTTGAGTTGTGTTACCGATACAACATCAAAAATCTGGGATTTCC
TCACAAAGGAAGGTGGTTACTTGAAAGTAGTTGAAGATCCCATTAACTTTAGATGGCTTG
GGAGTAGGATGCCATCTTTTAGTCAGTTTGCAACTCATGCAACAAGTCCTAGTGCAGACA
AA--CAGATTCTGGATTGGAAGCA-AAGATAGTCACAACGCGATACGGGTAAACTTGTTC
CTGCTTGGTATTCACTGCTTAATCTATGGAGCTTTTTTGTCAACTGTATGTTTTGGTCCT
AATTCGCCACTCATGTCTAAAGTTGAAAGTCTTGTTAGTGTCGAAGGTATTCTGAACGGT
TAACTTGAGCCATT-GGTTGCCTACAAATCCCAATTGTGTGAAA-TGCCAAACCATATGT
TACCTGTTTTGTGATTTAGGTAAACGCAAGGAAATTTTCAAACTAAACATTTCACAGTT-
ATAACATCCACCAGTCAAAACCTCACTTAGTTGGAAATATTTGTTTGAAATTTCTAAACG
CTCACACAAGTATATATA-----CATCCAGATGAAATCAAACTATAGTATATAAAAATAT
CATAATAATTGAAGGTTCCACCTAATATAGAAATCCCCATCACAACATTTTCTCATCACT
CACGCTGGCTAATATTTTTGGACATTGTCTATA--CAACTATAAATAATGGACATTTTGG
AGATGAA------------TTGACATTAA-TTTAGAGAAGCAATATAATATGGCTGAAGA
GAAACACCAACACCATCACCATTT
>'pAsr2_251b'
CTGGTGACAACTTCTATGAGGACCATGTAATGGAGAAGCTGATTGATTGCTTGGATGACG
CTATAGATGACTTCCTGTCATTTAATAACCCCAAGAATTGTTGTGAAAAACTCGAGATCT
TGCTTACTCAAGATCATGTTAACGTTCTTCTAAAGCCTGACGGAGAAAAATTACATCAAC
TCTTCAGATTACATCCTCTTCACCATGTCTCTTTGCATGCCATCATGACACTTGCTTCTG
CATACAAAGTCTCTGTAAGTGAACTGCTGGCCCTAGACCCCGAAGGCGATGAACATCAAA
CCAAAGCTTTTAGTCTTAGTAGAAAGAGTGCAGCATATTCGTTGTTGCTTGCAGGTGCCA
CCCAGCATTTATTAGAATCCGAGTCTTCTCTCATTGTGCCTGTATCAAATTTTTGGATGA
CTGCTGGTGAGACTCTACTAAGTCTTGTCAGAAGCTCCACATGGAACTTACTTTCAATGG
AAAGACACGTTGA---GGAATTTTCATTTTCGTCATATCAAATTTGTGGCAAATGCACAC
TGC---------ATAGAGATAAATTTGCAGATTGTCATGATGAAAATGCAGAGTTTGCTG
ATGTAACTAGCCAATTTTTGAGTTGTGTTACCGATACAACATCAAAAATCTGGGATTTCC
TCACAAAGGAAGGTGGTTACTTGAAAGTAGTTGAAGATCCCATTAACTTTAGATGGCTTG
GGAGTAGGATGCCATCTTTTAGTCAGTTTGCAACTCATGCAACAAGTCCTAGTGCAGACA
AA--CAGATTCTGGATTGGAAGCA-AAGATAGTCACAACGCGATACGGGTAAACTTGTTC
CTGCTTGGTATTCACTGCTTAATCTATGGAGCTTTTTTGTCAACTGTATGTTTTGGTCCT
AATTCGCCACTCATGTCTAAAGTTGAAAGTCTTGTTAGTGTCGAAGGTATTCTGAACGGT
TAACTTGAGCCATT-GGTTGCCTACAAATCCCAATTGTGTGAAA-TGCCAAACCATATGT
TACCTGTTTTGTGATTTAGGTAAACGCAAGGAAATTTTCAAACTAAACATTTCACAGTT-
ATAACATCCACCAGTCAAAACCTCACTTAGTTGGAAATATTTGTTTGAAATTTCTAAACG
CTCACACAAGTATATATA-----CATCCAGATGAAATCAAACTATAGTATATAAAAATAT
CATAATAATTGAAGGTTCCACCTAATATAGAAATCCCCATCACAACATTTTCTCATCACT
CACGCTGGCTAATATTTTTGGACATTGTCTATA--CAACTATAAATAATGGACATTTTGG
AGATGAA------------TTGACATTAA-TTTAGAGAAGCAATATAATATGGCTGAAGA
GAAACACCAACACCATCACCATTT
>'pAsr2_252a'
NNNNNNNNNNNNNNNNNNNNNNNNNNNNNNNNNNNNNNNNNNNNNNNNNNNNNNNNNNNN
NNNNNNNNNNNNNNNNNNNNTTTAATAACCCCAAGAATTGTTGTGAAAAACTCGAGATCT
TGCTTACTCAAGATCATGTTAACGTTCTTCTAAAGCCTGACGGAGAAAAATTACATCAAC
TCTTCAGATTACATCCTCTTCACCATGTCTCTTTGCATGCCATCATGACACTTGCTTCTG
CATACAAAGTCTCTGTAAGTGAACTGCTGGTCCTAGACCCCGAAGGCGATGAACATCAAA
CCAAAGCTTTTAGTCTTAGTAGAAAGAGTGCAGCATATTCCTTGTTGCTTGCAGGTGCCA
CCCAGCATTTATTAGAATCCGAGTCTTCTCTCATTGTGCCTGTATCAAATTTTTGGATGA
CTGCTGGTGAGACTCTACTAAGTCTTGTCAGAAGCTCCACTTGGAACTTACTTTCAATGG
AAAGACACGTTGA---GGAATTTCCATTTTCGTCGTATCAAATTTGTGGCAAATGCACAC
TGCTTGATAGGTTTAGAGATAAATTTGCAGATTGTCATGATGAAAATGCAGAGTTTGCTG
ATGTAACTAGCCAATTTTTGAGTTGTGTTACCGATACAACATCAAAAATCTGGGATTTCC
TCACAAAGGAAGGTGGTTACTTGAAAGTAGTTGAAGATCCCATTAACTTTAGATGGCTTG
GGAGTAGGATGCCATCTTTTAGTCAGTTTGCAACTCATGCAACAAGTCCTAGTGCAGACA
AAA-CAGATTCTGGATTGGAAGCAGAAGATAATCACAACGAGATACGGGTAAACTTGTTC
CTGCTTGGTATTCACTGCTTAATCTATGGAGCTTTTTTGTCAACTGTATGTTTTGGTCCT
AATTCGCCACTCATGTCTAAAGTTGAAAGTCTTCTTAGTGTCGAAGGTATTCTGAACGGT
TAACTTAAGCCATT-GGTTGCCTACAAATCCCAATT------------------------
------------------------------------------------------------
------------------------------------------------------------
------------------------------------------------------------
------------------------------------------------------------
------------------------------------------------------------
------------------------------------------------------------
-----------------------T
>'pAsr2_252b'
NNNNNNNNNNNNNNNNNNNNNNNNNNNNNNNNNNNNNNNNNNNNNNNNNNNNNNNNNNNN
NNNNNNNNNNNNNNNNNNNNTTTAATAACCCCAAGAGTTGTTGTGAAAAACTCGAGATCC
TGCTTACTCAAGATCATGTTAACGTTCTTCTAAAGCCTGACGGAGAAAAATTACATCAAC
TCTTCAGATTACATCCTCTTCACCATGTCTCTTTGCATGCCATCATGACACTTGCTTCTG
CATACAAAGTCTCTGTAACTGAACTGCTGATCCTAGACCCCGAAGGCGATGAACATCAAA
CCAAAGCTTTTAGTCTTAGAAGAAAGAGTGCAGCATATTCCTTGTTGCTTGCAGGTGCCA
CCCAGCATTTATTAGAATCCGAGTCTTCTCTCATTGTGCCTGTATCAAATTTTTGGATGA
CTGCTGGTGAGACTCTACTAAGTCTTGTCAGAAGCTCCACTTGGAACTTACTTTCAATGG
AAAGACACGTTGA---GGAATTTTCATTTTCGTCGTATCAAATTTGTGGCAAATGCACAC
TGCTTGATAGGTTTAGAGATAAATTTGCAGATTGTCATGATGAAAATGCAGAGTTTGCTG
ATGTAACTAGCCAATTTTTGAGTTGTGTCACCGATACAACATCAAAAATCTGGGATTTCC
TTACAAAGGAAGGTGGTTACTTGAAAGTAGTTGAAGATCCCATTAACTTTAGATGGCTTG
GGAGTAGGATGCCATCTTTTAGTCAGTTTGCAACTCATGCAACAAGTCCTAGTGCAGACA
AAA-CAGATTCTGGATTGGAAGCAGAAGATAATCACTACGAGATACGGGTAAACTTGTTC
CTGCTTGGTATTCACTGCTTAATCTATGGAGCTTTTTTGTCAACTGTATGTTTTGGTCCT
AATACGCCACTCATGTCTAAAGTTGAAAGTCTTCTTAGTGTCGAAGGTATTCTGAACGGT
TAACTTAAGCCATT-GGTTGCCTACAAATCCCAATT------------------------
------------------------------------------------------------
------------------------------------------------------------
------------------------------------------------------------
------------------------------------------------------------
------------------------------------------------------------
------------------------------------------------------------
-----------------------T
>'pAsr2_253a'
CTGGTGACAACTTCTATGAGGACCATGTAATGGAGAAGCTGATTGATTGCTTGGATGACG
CTATAGATGACTTCCTGTCATTTAATAACCCCAAGAGTTGTTGTGAAAAACTCGAGATCC
TGCTTACTCAAGATCATGTTAACGTTCTTCTAAAGCCTGACGGAGAAAAATTACATCAAC
TCTTCAGATTACATCCTCTTCACCATGTCTCTTTGCATGCCATCATGACACTTGCTTCTG
CATACAAAGTCTCTGTAACTGAACTGCTGATCCTAGACCCCGAAGGCGATGAACATCAAA
CCAAAGCTTTTAGTCTTAGAAGAAAGAGTGCAGCATATTCCTTGTTGCTTGCAGGTGCCA
CCCAGCATTTATTAGAATCCGAGTCTTCTCTCATTGTGCCTGTATCAAATTTTTGGATGA
CTGCTGGTGAGACTCTACTAAGTCTTGTCAGAAGCTCCACTTGGAACTTACTTTCAATGG
AAAGACACGTTGA---GGAATTTTCATTTTCGTCGTATCAAATTTGTGGCAAATGCACAC
TGCTTGATAGGTTTAGAGATAAATTTGCAGATTGTCATGATGAAAATGCAGAGTTTGCTG
ATGTAACTAGCCAATTTTTGAGTTGTGTCACCGATACAACATCAAAAATCTGGGATTTCC
TTACAAAGGAAGGTGGTTACTTGAAAGTAGTTGAAGATCCCATTAACTTTAGATGGCTTG
GGAGTAGGATGCCATCTTTTAGTCAGTTTGCAACTCATGCAACAAGTCCTAGTGCAGACA
AAA-CAGATTCTGGATTGGAAGCAGAAGATAATCACTACGAGATACGGGTAAACTTGTTC
CTGCTTGGTATTCACTGCTTAATCTATGGAGCTTTTTTGTCAACTGTATGTTTTGGTCCT
AATACGCCACTCATGTCTAAAGTTGAAAGTCTTCTTAGTGTCGAAGGTATTCTGAACGGT
TAACTTAAGCCATT-GGTTGCCTACAAATCCCAATT------------------------
------------------------------------------------------------
------------------------------------------------------------
------------------------------------------------------------
------------------------------------------------------------
------------------------------------------------------------
------------------------------------------------------------
-----------------------T
>'pAsr2_253b'
CTGGTGACAACTTCTATGAGGACCATGTAATGGAGAAGCTGATTGATTGCTTGGATGACG
CTATAGATGACTTCCTGTCATTTAATAACCCCAAGAATTGTTGTGAAAAACTCGAGATCC
TGCTTACTCAAGATCATGTTAACGTTCTTCTAAAGCCTGACGGAGAAAAATTACATCAAC
TCTTCAGATTACATCCTCTTCACCATGTCTCTTTGCATGCCATCATGACACTTGCTTCTG
CATACAAAGTCTCTGTAAGTGAACTGCTTGCCCTAGACCCCGAAGGCGATGAACATCAAA
CCAAAGCTTTTAGTCTTAGTAGAAAGAGTGCAGCATATTCGTTGTTGCTTGCAGGTGCCA
CCCAGCATTTATTAGAATCCGAGTCTTCTCTCATTGTGCCTGTATCAAATTTTTGGATGA
CTGCTGGTGAGACTCTACTAAGTCTTGTCAGAAGCTCCACATGGAACTTACTTTCAACGG
AAAGACACGTTGA---GGAATTTTCATTTTCGTCATATCAAATTTGTGGCAAATGCACAC
TGC---------ATAGAGATAAATTTGCAGATTGTCATGATGAAAATGCAGAGTTTGCTG
ATGTAACTAGCCAATTTTTGAGTTGTGTTACCGATACAACATCAAAAATCTGGGATTTCC
TCACAAAGGAAGGTGGTTACTTGAAAGTAGTTGAAGATCCCATTGACTTAAGATGGCTTG
GGAGTAGGATGCCATCTTTTAGTCAGTTTGCAACTCATGCAACAAGTCCCAGTGCAGACA
AAA-CAGATTCTGGATTGGAAGCAGAAGATAATCACAACGAGATACGGGTAAACTTGTTC
CTGCTTGGTATTCACTGCTTAATCTATGGAGCTTTTTTGTCAACTGTATGTTTTGGTCCT
AATTCGCCACTCATGTCTAAAGTTGAAAGTCTTCTTAGTGTCGAAGGTATTCTGAACAGT
TAACTTAAGCCATT-GGTTGCCTACAAATCCCAATTGTGTGAAA-TGCCAAACCATATGT
TACCTGTTTTGTGATTTAGGTAAACGCAAGGAAATTTTCAAACTAAACATTTCACAGTT-
ATAACATCCACCAGTCAAAACCTCACTTAGTTCGAAATATTTGTTTGAAATTTCTAAACG
CTCACACAAGTATATACA-----CATCCAGATGAAATCAAACTATAGTATATAAAAATAT
CATAATAATTGAAGGTTCCACCTAATATAGAAATCCCCATCACAACATTTTCTCATCACT
CACGCTGGCTAATATTTTTGGACATTGTCTATA--CAACTATAAATAATGGACATTTTGG
AGATGAA------------TTGACATTAA-TTTAGAGAAGCAATATAATATGGCTGAAGA
GAAACACCAACACCATCACCATTT
>'pAsr2_254a'
NNNNNNNNNNNNNNNNNNNNNNNNNNNNNNNNNNNNNNNTGATTGATTGCTTGGATGACG
CTATAGATGACTTCCTGTCATTTAATAACCCCAAGAATTGTTGTGAAAAACTCGAGATCT
TGCTTACTCAAGATCATGTTAACGTTCTTCTAAAGCCTGACGGAGAAAAATTACATCAAC
TCTTCAGATTACATCCTCTTCACCATGTCTCTTTGCATGCCATCATGACACTTGCTTCTG
CATACAAAGTCTCTGTAAGTGAACTGCTGGTCCTAGACCCCGAAGGCGATGAACATCAAA
CCAAAGCTTTTAGTCTTAGTAGAAAGAGTGCAGCATATTCCTTGTTGCTTGCAGGTGCCA
CCCAGCATTTATTAGAATCCGAGTCTTCTCTCATTGTGCCTGTATCAAATTTTTGGATGA
CTGCTGGTGAGACTCTACTAAGTCTTGTCAGAAGCTCCACTTGGAACTTACTTTCAATGG
AAAGACACGTTGA---GGAATTTCCATTTTCGTCGTATCAAATTTGTGGCAAATGCACAC
TGCTTGATAGGTTTAGAGATAAATTTGCAGATTGTCATGATGAAAATGCAGAGTTTGCTG
ATGTAACTAGCCAATTTTTGAGTTGTGTTACCGATACAACATCAAAAATCTGGGATTTCC
TCACAAAGGAAGGTGGTTACTTGAAAGTAGTTGAAGATCCCATTAACTTTAGATGGCTTG
GGAGTAGGATGCCATCTTTTAGTCAGTTTGCAACTCATGCAACAAGTCCTAGTGCAGACA
AAA-CAGATTCTGGATTGGAAGCAGAAGATAATCACAACGAGATACGGGTAAACTTGTTC
CTGCTTGGTATTCACTGCTTAATCTATGGAGCTTTTTTGTCAACTGTATGTTTTGGTCCT
AATTCGCCACTCATGTCTAAAGTTGAAAGTCTTCTTAGTGTCGAAGGTATTCTGAACGGT
TAACTTAAGCCATT-GGTTGCCTACAAATCCCAATT------------------------
------------------------------------------------------------
------------------------------------------------------------
------------------------------------------------------------
------------------------------------------------------------
------------------------------------------------------------
------------------------------------------------------------
-----------------------T
>'pAsr2_254b'
CTGGTGACAACTTTTATGAGGAACATGTAATGGAGAAGCTGATTGATTGCTTGGATGACG
CTATAGATGACTTCCTGTCATTTAATAACCCCAAGAATTGTTGTGAAAAACTCGAGATCC
TGCTTACTCAAGATCATGTTAACGTTCTTCTAAAGCCTGACGGAGAAAAATTACATCAAC
TCTTCAGATTACATCCTCTTCACCATGTCTCTTTGCATGCCATCATGACACTTGCTTCTG
CATACAAAGTCTCTGTAAGTGAACTGCTGGCCCTAGACCCCGAAGGCGATGAACATCAAA
CCAAAGCTTTTAGTCTTAGTAGAAAGAGTGCAGCATATTCCTTGTTGCTTGCAGGTGCCA
CCCAGCATTTATTAGAATCCGAGTTTTCTCTCATTGTGCCTGTATCAAATTTTTGGATGA
CTGCTGGTGAGACTCTACTAAGTCTTGTCAGAAGCTCCACTTGGAACTTACTTTCAATGG
AGAGACACGTTGA---GGAATTTTCATTTTCGTCGTATCAAATTTGTGGCAAATGCACAC
TGCTTGATAGGTTTAGAGATAAATTTGCAGATTGTCATGATGAAAATGCAGAGTTTGCTG
ATGTAACTAGCCAATTTTTGCGTTGTGTTACCGATACAACATCAAAAATCTGGGATTTCC
TCACAAAGGAAGGTGGTTACTTGAAAGTAGTTGAAGATCCCATTGACTTTAGATGGCTTG
GGAGTAGGATGCCATCTTTTAGTCAGTTTGCAACTCATGCAACAAGTCCTAGTGCAGACA
AAA-CAGATTCTGGATTGGAAGCAGAAGATAATCACAACGAGATACGGGTAAACTTGTTC
CTGCTTGGTATTCACTGCTTAATCTATGGAGCTTTTTTGTCAACTGTATGTTTTGGTCCT
AATTCGCCACTCATGTCTAAAGTTGAAAGTCTTCTTAGTGTCGAAGGTATTCTGAACGGT
TAACTTAAGCCATT-GGTTGCCTACAAATCCCTATTGTGTGAAA-TGCCAAACCATATGT
TACCTGTTTTGTGATTTAGGTAAACGCAAGGAAATTTTCAAACTAAACATTTCACAGTT-
ATAACATCCACCAGTCAAAACCTCACTTAGTTCGAAATATTTGTTTGAAATTTCTTAACG
CTCACACAGGTATATACA-----CATCCTGATGAAATCAAACTATACTATATAAAAATAT
CATAATAATTGAAGGTTCCACCTAATATAGGAATCCCCATCACAACATTTTCTCATCACT
CACGCTGGGTAATATTTTTGGACATTGTCTATA--CAACTATAAATAATGGACATTTTGG
AGATGAA------------TTGACATTAA-TTTAGAGAAGCAATATAATATGGCTGAAGA
GAAACACCAACACCATCACCATTT
>'pAsr2_255a'
CTGGTGACAACTTCTATGAGGACCATGTAATGGAGAAGCTGATTGATTGCTTGGATGACG
CTATAGATGACTTCCTGTCATTTAATAACCCCAAGAGTTGTTGTGAAAAACTCGAGATCC
TGCTTACTCAAGATCATGTTAACGTTCTTCTAAAGCCTGACGGAGAAAAATTACATCAAC
TCTTCAGATTACATCCTCTTCACCATGTCTCTTTGCATGCCATCATGACACTTGCTTCTG
CATACAAAGTCTCTGTAACTGAACTGCTGATCCTAGACCCCGAAGGCGATGAACATCAAA
CCAAAGCTTTTAGTCTTAGAAGAAAGAGTGCAGCATATTCCTTGTTGCTTGCAGGTGCCA
CCCAGCATTTATTAGAATCCGAGTCTTCTCTCATTGTGCCTGTATCAAATTTTTGGATGA
CTGCTGGTGAGACTCTACTAAGTCTTGTCAGAAGCTCCACTTGGAACTTACTTTCAATGG
AAAGACACGTTGA---GGAATTTTCATTTTCGTCGTATCAAATTTGTGGCAAATGCACAC
TGCTTGATAGGTTTAGAGATAAATTTGCAGATTGTCATGATGAAAATGCAGAGTTTGCTG
ATGTAACTAGCCAATTTTTGAGTTGTGTCACCGATACAACATCAAAAATCTGGGATTTCC
TTACAAAGGAAGGTGGTTACTTGAAAGTAGTTGAAGATCCCATTAACTTTAGATGGCTTG
GGAGTAGGATGCCATCTTTTAGTCAGTTTGCAACTCATGCAACAAGTCCTAGTGCAGACA
AAA-CAGATTCTGGATTGGAAGCAGAAGATAATCACTACGAGATACGGGTAAACTTGTTC
CTGCTTGGTATTCACTGCTTAATCTATGGAGCTTTTTTGTCAACTGTATGTTTTGGTCCT
AATACGCCACTCATGTCTAAAGTTGAGAGTCTTCTTAGTGTCGAAGGTATTCTGNNNNNN
NNNNNNNNNNNNNNNNNNNNNNNNNNNNNNNNNNNNNNNNNNNNNNNNNNNNNNNNNNNN
NNNNNNNNNNNNNNNNNNNNNNNNNNNNNNNNNNNNNNNNNNNNNNNNNNNNNNNNNNNN
NNNNNNNNNNNNNNNNNNNNNNNNNNNNNNNNNNNNNNNNNNNNNNNNNNNNNNNNNNNN
NNNNNNNNNNNNNNNNNNNNNNNNNNNNNNNNNNNNNNNNNNNNNNNNNNNNNNNNNNNN
NNNNNNNNNNNNNNNNNNNNNNNNNNNNNNNNNNNNNNNNNNNNNNNNNNNNNNNNNNNN
NNNNNNNNNNNNNNNNNNNNNNNNNNNNNNNNNNNNNNNNNNNNNNNNNNNNNNNNNNNN
NNNNNNNNNNNNNNNNNNNNNNNNNNNNNNNNNNNNNNNNNNNNNNNNNNNNNNNNNNNN
NNNNNNNNNNNNNNNNNNNNNNNN
>'pAsr2_256a'
CTGGTGACAACTTTTATGAGGAACATGTAATGGAGAAGCTGATTGATTGCTTGGATGACG
CTATAGATGACTTCCTGTCATTTAATAACCCCAAGAATTGTTGTGAAAAACTCGAGACCC
TGCTTACTCAAGATCATGTTAACGTTCTTCTAAAGCCTGACGGAGAAAAATTACATCAAC
TCTTCAGATTACATCCTCTTCACCATGTCTCTTTGCATGCCATCATGACACTTGCTTCTG
CATACAAAGTCTCTGTAAGTGAACTGCTGGCCCTAGACCCCGAAGGCGATGAACATCAAA
CCAAAGCTTTTAGTCTTAGTAGAAAGAGTGCAGCATATTCGTTGTTGCTTGCAGGTGCCA
CCCAGCATTTATTAGAATCCGAGTCTTCTCTCATTGTGCCTGTATCAAATTTTTGGATGA
CTGCTGGTGAGACTCTACTAAGTCTTGTCAGAAGCTCCACTTGGAACTTACTTTCAATGG
AAAGACACGTTGA---GGAATTTTCATTTTCGTCGTATCAAATTTGTGGCAAATGCACAC
TGCTTGACAGGTATAGAGATAAATTTGCAGATTGTCATGATGAAAATGCAGAGTTTGCTG
ATGTAACTAGCCAATTTTTGAGTTGTGTTACCGCTACAACATCAAAAATCTGGGATTTCC
TCACAAAGGAAGGTGGTTACTTGAAAGTAGTTGAAGATCCCATTAACTTTAGATGGCTTG
GGAGTAGGATGCCATCTTTTAGTCAGTTTGCAACTCATGCAACAAGTCCCAGTGCAGACA
AAA-CAGATTCTGGATTGGAAGCAGAAGATAATCACAACGAGATACGGGTAAACTTGTTC
CTGCTTGGTATTCACTGCTTAATCTATGGAGCTTTTTTGTCAACTGTATGTTTTGGTCCT
AATTCGCCACTCATGTCTAAAGTTGAAAGTCTTCTTAGTGTCGAAGGTATTCTGAACAGT
TAACTTAAGCCATTTGGTTGCCTACAAATCCCTATTGTGTGAAA-TGCCAAACCATATGT
TACCTGTTTTGTGATTTAGGTAAACGCAAGTAAATTTTCAAACTAAACATTTCACAGTT-
ATAACATCCACCAGTCAAAACCTCAATTAGTTGGAAATAATTGTTTGAAATTTCTAAACG
CTCACACAAGTATATA-------CATCCAGATGAAATCAAACTATAGTATATAAAAATAT
CATAATAATTGAAGGTTCCACCTAATATAGAAATCCCCATCACAACATTTTCTCATCACT
CACGCTGGCTAATATTATTGGACATTGTCTATA--CAACTATAAATAATGGACATTTTGG
AGATGAAAATATCTGTGAATTGACATTAA-TTTAGAGAAGCAATACAATATGGCTGAAGA
GAAACACNNNNNNNNNNNNNNNNN
>'pAsr2_256b'
CTGGTGACAACTTTTATGAGGACCATGTAATGGAGAAGCTGATTGATTGCTTGGATGACG
CTATAGATGACTTCCTGTCATTTAATAACCCCAAGAATTGTTGTGAAAAACTCGAGATCT
TGCTTACTCAAGATCATGTTAACGTTCTTCTAAAGCCTGACGGAGAAAAATTACATCAAC
TCTTCAGATTACATCCTCTTCACCATGTCTCTTTGCATGCCATCATGACACTTGCTTCTG
CATACAAAGTCTCTGTAAGTGAACTGCTGGCCCTAGACCCCGAAGGCGATGAACATCAAA
CCAAAGCTTTTAGTCTTAGTAGAAAGAGTGCAGCATATTCGTTGTTGCTTGCAGGTGCCA
CCCAGCATTTATTAGAATCCGAGTCTTCTCTCATTGTGCCTGTATCAAATTTTTGGATGA
CTGCTGGTGAGACTCTACTAAGTCTTGTCAGAAGCTCCACATGGAACTTACTTTCAATGG
AAAGACACGTTGA---GGAATTTTCATTTTCGTCATATCAAATTTGTGGCAAATGCACAC
TGCATA---------GAGATAAATTTGCAGATTGTCATGATGAAAATGCAGAGTTTGCTG
ATGTAACTAGCCAATTTTTGAGTTGTGTTACCGATACAACATCAAAAATCTGGGATTTCC
TCACAAAGGAAGGTGGTTACTTGAAAGTAGTTGAAGATCCCATTAACTTTAGATGGCTTG
GGAGTAGGATGCCATCTTTTAGTCAGTTTGCAACTCATGCAACAAGTCCTAGTGCAGACA
AAA-CAGATTCTGGATTGGAAGCAAAAGATAGTCACAACGCGATACGGGTAAACTTGTTC
CTGCTTGGTATTCACTGCTTAATCTATGGAGCTTTTTTGTCAACTGTATGTTTTGGTCCT
AATTCGCCACTCATGTCTAAAGTTGAAAGTCTTGTTAGTGTCGAAGGTATTCTGAACGGT
TAACTTGAGCCATT-GGTTGCCTACAAATCCCAATTGTGTGAAA-TGCCAAACCATATGT
TACCTGTTTTGTGATTTAGGTAAACGCAAGGAAATTTTCAAACTAAACATTTCACAGTT-
ATAACATCCACCAGTCAAAACCTCACTTAGTTGGAAATATTTGTTTGAAATTTCTAAACG
CTCACACAAGTATATATA-----CATCCAGATGAAATCAAACTATAGTATATAAAAATAT
CATAATAATTGAAGGTTCCACCTAATATAGAAATCCCCATCACAACATTTTCTCATCACT
CACGCTGGCTAATATTTTTGGACATTGTCTATA--CAACTATAAATAATGGACATTTTGG
AGATGAA------------TTGACATTAA-TTTAGAGAAGCAATATAATATGGCTGAAGA
GAAACACNNNNNNNNNNNNNNNNN
>'pAsr2_261a'
CTGGTGACAACTTCTATGAGGACCATGTAATGGAGAAGCTGATTGATTGCTTGGATGACG
CTATAGATGACTTCCTGTCATTTAATAACCCCAAGAATTGTTGTGAAAAACTCGAGATCC
TGCTTACTCAAGATCATGTTAACGTTCTTCTAAAGCCTGACGGAGAAAAATTACATCAAC
TCTTCAGATTACATCCTCTTCACCATGTCTCTTTGCATGCCATCATGACACTTGCTTCTG
CATACAAAGTCTGTGTAAGTGAACTGCTGGCCCTAGACCCCGAAGGCGATGAACATCAAA
CCAAAGCTTTTAGTCTTAGTAGAAAGAGTGCTGCATATTCGTTGTTGCTTGCAGGTGCCA
CCCAGCATTTATTAGAATCCGAGACTTCTCTCATTGTGCCTGTATCAAATTTTTGGATGA
CTGCTGGTGAGACTCTACTAAGTCTTGTCAGAAGCTCCACTTGGAACTTATTTTCAATGG
AAAGACACGTTGA---GGAATTTTCATTTTCGTCGTATCAAATTTGTGGCAAATGCACAC
TGCTTGATAGGTTTAGAGATAAATTTGCAGATTGTCATGATGAAAATGCAGAGTTTGCTG
ATGTAACTAGCCAATTTTTGAGTTGTGTTACCGATACAACATCAAAAATCTGGGATTTCC
TTACAAAGGAAGGTGGTTACTTGAAAGTAGTTGAAGATCCCATTAACTTTAGATGGCTTG
GGAGTAGGATGCCATCTTTTAGTCAGTTTGCAACTCACGCAACAAGTCCTAGTGCAGACA
AAA-CAGATTCTGGATTGGAAGCAGAAGATAATCACAACGAGATACGGGTAAACTTGTTC
ATGCTTGGTATTCACTGCTTAATCTATGGAGCTTTTTTGTCAACTGTATGTTTTGGTCCT
AATTCGCCACTCATGTCTAAAGTTGAAAGTCTTCTTAGTGTCGAAGGTATTCTGAACGGT
TAACTTGAGCCATT-GGTTGCCTACAAATCCCTATTGTGTGAAA-TGCCAAACCATATGT
TACCTGTTTTGTGATTTAGGTAAACGCAAGGAAATTTTCAAACTAAACATTTCACAGTT-
ATAACATCCACCAGTCAAAACCTCACTTAGTTGGAAATAATTGTTTGAAATTTCTAAACG
CTCACACAAGTATATA-------CATCCAGATGAAATCAAACTATAGTATATATAAATAT
CATAATAATTGAAGGTTCCACCTAATATAGAAATCCCCATCACAACATTTTCTCATCACT
CACGCTGGCTAATATTTTTGGACATTGTCTATA--CAACTATAAATAATGGACATTTTGG
AGATGAA------------TTGACATTAA-TTTAGAGAAGCAATATAATATGGCTGAAGA
GAAACACCAACACCATCACCATTT
>'pAsr2_261b'
CTGGTGACAACTTCTATGAGGACTATGTAATGGAGAAGCTGATTGATTGTTTGAATGACG
CTATAGATGACTTCCTGTCATTTAATAACCCCAAGAATTGTTGTGAAAAACTCGAGATCC
TGCTTACTCAAGATCATGTTAACGTTCTTCTAAAGCCTGACGGAGAAAAATTTCATCAAC
TCTTCAGATTACATCCTCTTCACCATGTCTCTTTGCATGCCATCATGACACTTGCTTCTG
CATACAAAGTCTCTGTAAGTGAACTGCTGGCCCTAGACCCCGAAGGCGATGAACATCAAA
CCAAAGCTTTTAGTCTTAGTAGAAAGAGTGCAGCATATTCGTTGTTGCTTGCAGGTGCCA
CCCAGCATTTATTAGAATCCGAGTCTTCTCTCATTGTGCCTGTATCAAATTTTTGGATGA
CTGCTGGTGAGACTCTACTAAGTCTTGTCAGAAGCTCCACTTGGAACTTACTTTCAATGG
AAAGACACGTTGA---GGAATTTTCGTTTTCGTCGTATCAAATTTGTGGCAAATGCACAC
TGCTTGATAGGTTTAGAGATAAATTTGCAGATTGTCATGATGAAATTGCAGAGTTTGCTG
ATGTAACTAGCCAATTTTTGAGTTGTGTTACCGATACAACATCAAAAATCTGGGATTTCC
TCACAAAGGAAGGTGGTTACTTGAAAGTAGTTGAAGATCCCATTAACTTTAGATGGCTTG
GGAGTAGGATGCCATCTTTTAGTCAGTTTGCAACTCACGCAACAAGTCCTAGTGCAGACA
AAA-CAGATTCTGGATTGGAAGCAGAAGATAATCACAACGTGATACGGGTAAACTTGTTC
ATGCTTGGTATTCACTGCTTAATCTATGGAGCTTTTTTGTCAACTGTATGTTTTGGTCCT
AATTCGCCACTCATGTCTAAAGTTGAAAGTCTTATTAATGTCGAAGGTATTCTGAACGGT
TAACTTAAGCCATT-GGTT-----------------------------------------
------------------------------------------------------------
------------------------------------------------------------
------------------------------------------------------------
------------------------------------------------------------
------------------------------------------------------------
--------------------------TAA-TTTAGAGAAGCAATATAATATGGCTGAAGA
GAAACACCAACACCATCACCATTT
>'pAsr2_262a'
CTGGTGACAACTTCTATGAGGACCATGTAATGGAGAAGCTGATTGATTGCTTGGATGACG
CTATAGATGACTTCCTGTCATTTAATAACCCCAAGAATTGTTGTGAAAAACTCGAGATCC
TGCTTACTCAAGATCATGTTAACGTTCTTCTAAAGCCTGACGGAGAAAAATTACATCAAC
TCTTCAGATTACATCCTCTTCACCATGTCTCTTTGCATGCCATCATGACACTTGCTTCTG
CATACAAAGTCTCTGTAAGTGAACTGCTGGCCCTAGACCCCGAAGGCGATGAACATCAAA
CCAAAGCTTTTAGTCTTAGTAGAAAGAGTGCTGCATATTCCTTGTTGCTTGCAGGTGCCA
CCCAGCATTTATTAAAATCCGAGTCTTCTCTCATTGTGCCTATATCAAATTTTTGGATGA
CTGCTGGTGAGGCTCTACTAAGTCTTGTCAGAAGCTCCACTTGGAACTTACTTTCAATGG
AAAGACACGTTGA---GGAATTTTCATTTTCGTCGTATCAAATTTGTGGCAAATGCACAC
TGCTTGATAGGTTTAGAGATAAATTTGCAGATTGTCATGATGAAAATGCAGAGTTTGCTG
ATGTAACTAGCCAATTTTTGAGTTGTGTTACCGATACAACGTCAAAAATCTGGGGTTTCC
TCACAAAGGAAGGAGGTTACTTGAAAGTAGTTGAAGATCCCATTAACTTTATATGGCTTG
GGAGTAGGATGCCATCTTTTAGTCAGTTTGCAACTCATGCAACAAGTCCTAGTGCAGACA
AAA-CCGATTCTGGATTGGAAGCAGAAGATAATCACAACGAGATACGGGTAAACTTGTTC
CTGCTTGGTATTCACTGCTTATTCTATGGAGCTTTTTTGTCAACTGTATGTTTTGGTCCT
AATTCGCCACTCATGTCTAAAGTTGAAAGTCTTCTTAGTGTCGAAGGTATTCTGAACGGT
TANNNNNNNNNNNNNNNNNNNNNNNNNNNNNNNNNNNNNNNNNNNNNNNNNNNNNNNNNN
NNNNNNNNNNNNNNNNNNNNNNNNNNNNNNNNNNNNNNNNNNNNNNNNNNNNNNNNNNNN
NNNNNNNNNNNNNNNNNNNNNNNNNNNNNNNNNNNNNNNNNNNNNNNNNNNNNNNNNNNN
NNNNNNNNNNNNNNNNNNNNNNNNNNNNNNNNNNNNNNNNNNNNNNNNNNNNNNNNNNNN
NNNNNNNNNNNNNNNNNNNNNNNNNNNNNNNNNNNNNNNNNNNNNNNNNNNNNNNNNNNN
NNNNNNNNNNNNNNNNNNNNNNNNNNNNNNNNNNNNNNNNNNNNNNNNNNNNNNNNNNNN
NNNNNNNNNNNNNNNNNNNNNNNNNNNNNNNNNNNNNNNNNNNNNNNNNNNNNNNNNNNN
NNNNNNNNNNNNNNNNNNNNNNNN
>'pAsr2_262b'
CTGGTGACAACTTCTATGAGGAACATGTAATGGAGAAGCTGATTGATTGCTTGGATGACG
CTATAGATGACTTCCTGTCATTTAATAACCCCAAGAATTGTTGTGAAAAACTTGAGACCC
TGCTTACTCAAGATCATGTTAACGTTCTTCTAAAGCCTGACAGAGAAAAATTACATCAAC
TCTTCAGATTACATCCTCTTCACCATGTCTCTTTGCATGCCATCATGACACTTGCTTCTG
CATACAAAGTCTCTGTAAGTGAACTGCTGGCCCTAGACCCCGAAGGCGATGAACATCAAA
CCAAAGCTTTTAGTCTTAGTAGAAAGAGTGCAGCATATTCCTTGTTGCTTGCAGGTGCCA
CCCAGCATTTATTAGAATCCGAGTCTTCTCTCATTGTGCCTGTATCAAATTTTTGGATGA
CTGCTGGTGAGACTCTACTAAGTCTTGTCAGAAGCTCCACTTGGAACTTACTTTCAATGG
AAAGACACGTTGA---GGAATTTTCATTTTCGTCGTATCAAATTTGTGGCAAATGCACAC
TGCTTGATAGGTATAGAGATAAATTTGCAGATTGTCATGATGAAAATGCAGAGTTGGCTG
ATGTAACTAGCCAATTTTTGAGTTGTGTTACCGATACAACATCAAAAATCTGGGATTTCC
TCACAAAGGAAGGAGGTTACTTGAAAGTAGTTGAAGATCCCATTGACTTAAGATGGCTTG
GGAGTAGGATGCCATCTTTTAGTCAGTTTGCAACTCATGCAACAAGTCCTAGTGCAGACA
AAA-CAGATTCTGGATTGGAAGCAGAAGATAGTCGCAACGCGATACGGGTAAACTTGTTC
CTGCTTGGTATTCACTGCTTAATCTATGGAGCTTTTTTGTCAACTGTATGTTTTGGTCCT
AATTCGCCACTCATGTCTAAAGTTGAAAGTCTTCTTAGTGTCGAAGGTATTCTGAACGGT
TAACTTAAGCCATT-GGTTGCCTACAAATCCCTATTGTGTGAAA-TGCCAAACCATATGT
TACCTGTTTTGTGATTTAGGTAAACGCAAGGAAATTTTCAAACTAAACATTTCACAGTT-
TTAACATCCACCAGTCAAAACCTCACTTAGTTGGAAATAATTGTTTGAAATTTCTAAACG
CTCACACAAGTATATA-------CATCCAGATGAAATCAAACTATAGTATATAAAAATAT
CATAATAATTGAAGGTTCCACCTAATATAGAAATCCCCATCACAACATTTTCTCATCACT
CACGCTGGCTAATATTTTTGGACATTGTCTATA--CAACTATAAATAATGGACATTTTGG
AGATGAAAATATCTGTGAATTGACATTAA-TTTAGAGAAGCAATATAATATGGCTGAAGA
GAAACACCAACACCATCACCATTT
>'pAsr2_263a'
CTGGTGACAACTTCTATGAGGAACATGTAATGGAGAAGCTGATTGATTGCTTGGATGACG
CTATAGATGACTTCCTGTCATTTAATAACCCCAAGAATTGTTGTGAAAAACTCGAGATCC
TGCTTACTCAAGATCATGTTAACGTTCTTCTAAAGCCTGACGGAGAAAAATTACATCAAC
TCTTCAGATTACATCCTCTTCACCATGTCTCTTTGCATGCCATCATGACACTTGCTTCTG
CATACAAAGTCTCTGTAAGTGAACTGCTGGCCCTAGATCCCGAAGGCGATGAACATCAAA
CCAAAGCTTTTAGTCTTAGTAGAAAGAGTGCAGCATATTCCTTGTTGCTTGCAGGTGCCA
CCCAGCATTTATTAGAATCCGAGTCTTCTCTCATTGTGCCTGTATCAAATTTTTGGATGA
CTGCTGGTGAGACTCTACTAAGTCTTGTCAGAAGCTCCATTTGGAACTTACTTTCAATGG
AAAGACACGTTGA---GGAATTTTCATTTTCGTCGTATCAAATTTGTGGCAAATGCACAC
TGCTTGATAGGTTTAGAGATAAATTTGCAGATTGTCATGATGAAAATGCAGAGTTTGCTG
ATGCAACTAGCCAATTTTTGAGTTGTGTTACCGATACAACATCAAAAATCTGGGATTTCC
TTACAAAGGAAGGTGGTTACTTGAAATTAGTTGAAGATCCCATTAACTTTAGATGGCTTG
GGAGTAGGATGCCATCTTTTAGTCAGTTTGCAACTCATGCAACAAGTCCTAGTGCAGACA
AAA-CAGATTCTGGATTGGAAGCAGAAGATAGTCGCAACGCGATACGGGTAAACTTGTTC
CTTCTTGGTATTCACTGCTTAATCTATGGAGCTTTTTTGTCAACTGTATGTTTTGGTCCT
AATTCGCCACTCATGTCTAAAGTTGAAAGTATTCTTAGTGTCGAAGGTATTCTGAACGGT
TAACTTAAGCCATT-GGTTGCCTACAAATTCCATTCGTGTGAAA-TGCCAAACCATATGT
TACCTGTTTTGTGATTTAGGTAAACGCAAGGAAATTTTCAAACTAAACATTTCACAGTT-
ATAACATCCACCAGTCAAAACCTCACTTAGTTGGAAATAATTGTTTGAAATTTCTAAACG
CTCACACAAGTATATA-------CATCCAGATGAAATCAAACTATACTATATAAAAATAT
CATAATAATTGAAGGTTCCACCTAATATAGAAATCCCCATCACAACATTTTCTCATGACT
CACGCTGGCTAATATTTTTGGACATTGTCTATG--CAACTATAAATAATGGACATTTTGG
AGATGAAAATATATGTGAATTGACATTAA-TTTAGAGAAGCAATATAATATGGCTGAAGA
GAAACACCAACACCATCACCATTT
>'pAsr2_263b'
CTGGTGACAACTTCTATGAGGACCATGTAATGGAGAAGCTGATTGATTGCTTGGATGACG
CTATAGATGACTTCCTGTCATTTAATAACCCCAAGAATTGTTGTGAAAAACTCGAGATCC
TGCTTACTCAAGATCATGTTAACGTTCTTCTAAAGCCTGACGGAGAAAAATTACATCAAC
GCTTCAGATTACATCCTCTTCACCATGTCTCTTTGCATGCCATCATGACACTTGCTTCTG
CATACAAAGTCTCTGCAAGTGAACTTCTGGCCCTAGACCCCGAAGGCGATGAACATCAAA
CCAAAGCTTTTAGTCTTAGTAGAAAGAGTGCAGCATATTCCTTGTTGCTTGCAGGTGCCA
CCCAGCATTTATTAGAATCCGAGTCTTCTCTCATTGTGCCTGTATCAAATTTTTGGATGA
CTGCTGGTGAGACTCTACTAAGTCTTGTCAGAAGCTCCACTTGGAACTTACTTTCAATGG
AAAGACACGTTGA---GGAATTTTCATTTTCGTCGTATCAAATTTGTGGCAAATGCACAC
TGCTTGATAGGTATAGAGATAAATTTGCAGATTGTCATGATGAAAATGCAGAGTTTGCTG
ATGTAACTAGCCAATTTTTGAGTTGTGTTACCGATACAACATCAAAAATCTGGGATTTCC
TCACAAAGGAAGGTGGTTACTTGAAAGTAGTTGAAGATCCCATTAACTTTAGATGGCTTG
GGAGTAGGATGCCATCTTTTGGTCAGTTTGCAACTCATGCAACAAGTCCTAGTGCAGACA
AAA-CAGATTCTGGATTGGAAGCAGAAGATAATCACAACGAGATACGGGTAAACTTGTTC
CTGCTTGGTATTCACTGCTTAATCTATGGAGCTTTTTTGTCAACTGTATGTTTTGGTCCT
AATTCGCCACTCATGTCTAAAGTTGAAAGTCTTCTTAGTGTCGAAGGTATTCTGAACGGT
TAACTTAAGCCATT-GGTTGCCTACAAATCCCTATTGTGTGAAA-TGCCAAACCATATGT
TACCTGTTTTGTGATTTAGGTAAACGCAAGGAAATTTTCAAACTAAACATTTCACAGTT-
ATAACATCCACCAGTCAAAACCTCACTTAGTTGGAAATAATTGTTTGAAATTTCTAAACG
CTCACACAAGTATATA-------CATCCAGATGAAATCAAACTATACTATATAAAAATAT
CATAATAATTGAAGGTTCCACCTAATATAGAAATCCCCATCACAACATTTTCTCAGCACT
CACGCTGGCTAATATTTTTGGACATTGTCTATATACAACTATAAATAATGGACATTTTGG
AGATGAAAATATCTGTGAATTGACATTAA-TTTAGAGAAGCAATATAATATGGCTGAAGA
GAAACACCAACACCATCACCATTT
>'pAsr2_264a'
CTGGTGACAACTTCTATGAGGAACATGTAATGGAGAAGCTGATTGATTGCTTGGATGACG
CTATAGATGACTTCCTGTCATTTAATAACCCCAAGAATTGTTGTGAAAAACTCGAGATCC
TGCTTACTCAAGATCATGTTAACGTTCTTCTAAAGCCTGACGGAGAAAAATTACATCAAC
TCTTCAGATTACATCCTCTTCACCATGTCTCTTTGCATGCCATCATGACACTTGCTTCTG
CATACAAAGTCTCTGTAAGTGAACCGCTGGCCCTAGACCCCGAAGGCGATGAACATCAAA
CCAAAGCTTTTAGTCTTAGTAGAAAGAGTGCAGCATATTCGTTGTTGCTTGCAGGTGCCA
CCCAGCATTTATTAGAATCCGAGTCTTCTCTCATTGTGCCTGTATCAAATTTTTGGATGA
CTGCTGGTGAGACTCTACTAAGTCTTGTCAGAAGCTCCACTTGGAACTTACTTTCAATGG
AAAGACACGTTGA---GGAATTTTCATTTTCGTCGTATCAAATTTGTGGCAAATGCACAC
TGCTTGATAGGTTTAGAGATAAATTTGCAGATTGTGATGATGAAAATGCAGAGTTTGCTG
ATGTAACTAGCCAATTTTTGAGTTGTGTTACCGATACAACATCAAAAATCTGGGATTTCC
TCACAAAGGAAGGCGGTTACTTGAAAGTAGTTGAAGATCCCATTAACTTTAGATGGCTTG
GGAGTAGGATGCCATCTTTTAGTCAGTTTGCAACTCATGCAACAAGTCCTAGTGCAGACA
AAA-CAGATTCTGGATTGGAAGCAGAAGATAATCACAACGAGATACGGGTAAACTTGTTC
CTGCTTGGTATTCACTGCTTAATCTATGGAGCTTTTTTGTCAACTGTATGTTTTGGTCCT
AATTCGCCACTCATGTCTAAAGTTGAAAGTCTTCTTAGTGTCGAAGGTATTCTGAACGGT
TAACTTAAGCCATT-GGTTGCCTACAAATCCCAATTGTGTGAAAATGCCAAACCATATGT
TACCTGTTTTGTGATTTAGGTAAACGCAAGGAAATTTTCAAACTAAACATTTCACAGTT-
ATAACATCCACCAGTCAAAACCTCACTTAGTTGGAAATAATTGTTTGAAATTTCTAAACG
CTCACACAAGTATATA-------CATCCAGATGAAATCAAACTATAGTATATAAAAATAT
CATAATAATTGAAGGTTCCACCTAATATAGAAATCCCCATCACAATATTTTCTCATCACT
CACGCTGGCTAATATTTTTGGACATTGTCTATA--CAACTATAAATAATGGACATTTTGG
AGATGAAGATATCTGTGAATTGACATTAATTTTAGAGAAGCAATATAATATGGCGGAAGA
GAAACACCAACACCATCACCATTT
>'pAsr2_264b'
CTGGTGACAACTTCTATGAGGAACATATAATGGAGAAGCTGATTGATTGCTTGGATGACG
CTATAGATTACTTCCTGTCATTTAATAACCCCAAGAATTGTTGTGAAAAACTCGAGATCC
TGCTTACTCAAGATTATGTTAACGTTCTTCTAAAGCCTGACGGAGAAAAATTACATCAAC
TCTTCAGATTACATCCTCTTCACCATGTCTCTTTGCATGCCATCATGACACTTACTTCTG
CATACAAAGTCTCTGTAAGTGAACTGCTGGCCCTAGACCCCGAAGGCGATGAACATCAAA
CAAAAGCTTTTAGTCTTAGTAGAAAGAGTGCAGCATATTCCTTGTTGCTTGCAGGTGCCA
CCCAGCATTTATTAGAATCCGAGTCTTCTCTCATTGTGCCTGTATCAAATTTTTGGATGA
CTGCTGGTGAGACTCTACTAAGTCTTGTCAGAAGCTCCACTTGGAACTTACTTTCAATGG
AAAGACACGTTGA---TGAATTTTCATTTTCGTCGTATCAAATTTGTGGCAAATGCACAC
TGCTTCATAGGTATAGAGATAAATTTGCAGATTGTCATGATGAAAATGCAGAGTTTGCTG
ATGTAACTAGCCAATTTTTGAGTTGTGTTACCGATACAACATCAAAAATCTGGGATTTCC
TGACAAAGGAAGGTGGTTACTTGAAAGTAGTTGAAGATCCCATTGACTTTAGATGGGTTG
GGAGTAGGATGCCATCTTTTAGTCAGTTTGCAACTCATGCAACAAGTCCCAGTGCAGACA
AAA-CAGATTCTGGATTGGAAGCAGAAGATAATCACAACGAGATACGGGTAAACTTGTTC
CTGCTTGGTATTCACTGCTTAATCTATGGAGCTTTTTTGTCAACTGTATGTTTTGGTCCT
AATTCGCCACTCATGTCTAAAGTTGAAAGTCTTCTTAGTGTCGAAGGTATTCTGAACGGT
TAACTTGAGCCATT-GGTTGCCTACAAATCCCTATTGTGTGAAA-TGCCAAACCATATGT
TACCTGTTTTGTGATTTAGGTAAACGCAAGGAAATTTTCAAACTAAACATGTCACAGTT-
ATAACATCCACCAGTCAAAACCTCACTTAGTTCGAAATATTTGTTTGAAATTTCTAAACG
CTCACACAAGTATATACA-----CATCCAGATGAAATCAAGCTATACTATATTAAAATAT
CATAATAATTGAAGGTTCCACCTAATATAGAAATCCCCATCACAACATTTTCTCATCACT
CACGCTGGCTAATATTTTTGGAGATTGTCTATA--CAACTATAAATAATGGACATTTTGG
AGATGAAAATATCTGTGAATTGACATTAA-TTTAGAGAAGCAATATAATATGGCTGAAGA
GAAACACCAACACCATCACCATTT
>'pAsr2_265b'
CTGGTGACAACTTCTATGAGGAACATGTAATGGAGAAGCTGATTGATTGCTTGGATGACG
CTATAGATGACTTCCTGTCATTTAATAACCCCAAGAATTGTTGTGAAAAACTCGAGATCC
TGCTTACTCAAGATCATGTTAACGTTCTTCTAAAGCCTGACGGAGAAAAATTACATCAAC
TCTTCAGATTACATCCTCTTCACCATGTCTCTTTGCATGCCATCATGACACTTGCTTCTG
CATACAAAGTCTCTGTAAGTGAACTGCTGGCCCTAGATCCCGAAGGCGATGAACATCAAA
CCAAAGCTTTTAGTCTTAGTAGAAAGAGTGCAGCATATTCCTTGTTGCTTGCAGGTGCCA
CCCAGCATTTATTAGAATCCGAGTCTTCTCTCATTGTGCCTGTATCAAATTTTTGGATGA
CTGCTGGTGAGACTCTACTAAGTCTTGTCAGAAGCTCCATTTGGAACTTACTTTCAATGG
AAAGACACGTTGA---GGAATTTTCATTTTCGTCGTATCAAATTTGTGGCAAATGCACAC
TGCTTGATAGGTTTAGAGATAAATTTGCAGATTGTCATGATGAAAATGCAGAGTTTGCTG
ATGCAACTAGCCAATTTTTGAGTTGTGTTACCGATACAACATCAAAAATCTGGGATTTCC
TTACAAAGGAAGGTGGTTACTTGAAATTAGTTGAAGATCCCATTAACTTTAGATGGCTTG
GGAGTAGGATGCCATCTTTTAGTCAGTTTGCAACTCATGCAACAAGTCCTAGTGCAGACA
AAA-CAGATTCTGGATTGGAAGCAGAAGATAGTCGCAACGCGATACGGGTAAACTTGTTC
CTTCTTGGTATTCACTGCTTAATCTATGGAGCTTTTTTGTCAACTGTATGTTTTGGTCCT
AATTCGCCACTCATGTCTAAAGTTGAAAGTATTCTTAGTGTCGAAGGTATTCTGAACGGT
TAACTTAAGCCATT-GGTTGCCTACAAATTCCATTCGTGTGAAA-TGCCAAACCATATGT
TACCTGTTTTGTGATTTAGGTAAACGCAAGGAAATTTTCAAACTAAACATTTCACAGTT-
ATAACATCCACCAGTCAAAACCTCACTTAGTTGGAAATAATTGTTTGAAATTTCTAAACG
CTCACACAAGTATATA-------CATCCAGATGAAATCAAACTATACTATATAAAAATAT
CATAATAATTGAAGGTTCCACCTAATATAGAAATCCCCATCACAACATTTTCTCATGACT
CACGCTGGCTAATATTTTTGGACATTGTCTATG--CAACTATAAATAATGGACATTTTGG
AGATGAAAATATATGTGAATTGACATTAA-TTTAGAGAAGCAATATAATATGGCTGAAGA
GAAACACCAACACCATCACCATTT
>'pAsr2_266a'
CTGGTGACAACTTCTATGAGGAACATGTAATGGAGAAGCTGATTGATTGCTTGGATGACG
CTATAGATGACTTCCTGTCATTTAATAACCCCAAGAATTGTTGTGAAAAACTCGAGATCC
TGCTTACTCAAGATCATGTTAACGTTCTTCTAAAGCCTGACGGAGAAAAATTACATCAAC
TCTTCAGATTACATCCTCTTCACCATGTCTCTTTGCATGCCATCATGACACTTGCTTCTG
CATACAAAGTCTCTGTAAGTGAACTGCTGGCCCTAGACCCCGAAGGCGATGAACATCAAA
CCAAAGCTTTTAGTCTTAGTAGAAAGAGTGCTGCATATTCGTTGTTGCTTGCAGGTGCCA
CCCAGCATTTATTAGAATCCGAGACTTCTCTCATTGTGCCTGTATCAAATTTTTGGATGA
CTGCTGGTGAGACTCTACTAAGTCTTGTCAGAAGCTCCACTTGGAACTTACTTTCAATGG
AAAGACACGTTGA---TGAATTTTCATTTTCGTCGTATCAAATTTGTGGCAAATGCACAC
TGCTTGATAGGTTTAGAGATAAATTTGCAGATTGTCATGATGAAAATGCAGAGTTTGCTG
ATGTAACTAGCCAATTTTTGAGTTGTGTTACCGATACAACATCAAAAATCTGGGATTTCC
TTACAAAGGAAGGTGGTTACTTGAAAGTAGTTGAAGATCCCATTAACTTTAGATGGCTTG
GGAGTAGGATGCCATCTTTTAGTCAGTTTGCAACTCATGCAACAAGTCCTAGTGCAGACA
AAAACAGATTCTGGATTGGAAGCAGAAGATAATCACAACGAGATACGGGTAAACTTGTTC
CTGCTTGGTATTCACTGCTTAATCTATGGAGCTTTTTTGTCAACTGTATGTTTTGGTCCT
AATTCGCCACTCATGTCTAAAGTTGAAAGTCTTCTTAGTGTCGAAGGTATTCTGAACGGT
TAACTTAAGCCATT-GGTTGCCTACAAATCCCTATTGTGTGAAA-TGCCAAACCATATGT
TACCTGTTTTGTGATTTAGGTAAACGCAAGGAAATTTTCAAACTAAACATTTCACAGTT-
ATAACATCCACCAGTCAAAACCTTACTTAGTTCGAAATAATTGTTTGAAATTTCTAAACG
CC---------------------CATCCAGATGAAATCAAACTATACTATATAAAAATAT
CATAATAATTCAAGGTTCCACCTAATATAGAAATCCCCATCACAACATTTTCTCATCACT
CACGCTGGCTAATATTTTTGGACATTGTCTATA--CAACTATAAATAAAGGACATTTTGG
AGATGAAAATATCTGTGAATTGACATTAA-TTTAGAGAAGCAATATAATATGGCTGAAGA
GAAACACCAACACCATCACCATTT
>'pAsr2_266b'
CTGGTGACAACTTCTATGAGGAACATGTAATGGAGAAGCTGATTGATTGCTTGGATGACG
CTATAGATGACTTCCTGTCATTTAATAACCCCAAGAATTGTTGTGAAAAACTCGAGATCC
TGCTTACTCAAGATCATGTTAACGTTCTTCTAAAGCCTGACGGAGAAAAATTACATCAAC
TCTTCAGATTACATCCTCTTCACCATGTCTCTTTGCATGCCATCATGACACTTGCTTCTG
CATACAAAGTCTCTGTAAGTGAACTGCTGGCCCTAGATCCCGAAGGCGATGAACATCAAA
CCAAAGCTTTTAGTCTTAGTAGAAAGAGTGCAGCATATTCCTTGTTGCTTGCAGGTGCCA
CCCAGCATTTATTAGAATCCGAGTCTTCTCTCATTGTGCCTGTATCAAATTTTTGGATGA
CTGCTGGTGAGACTCTACTAAGTCTTGTCAGAAGCTCCATTTGGAACTTACTTTCAATGG
AAAGACACGTTGA---GGAATTTTCATTTTCGTCGTATCAAATTTGTGGCAAATGCACAC
TGCTTGATAGGTTTAGAGATAAATTTGCAGATTGTCATGATGAAAATGCAGAGTTTGCTG
ATGCAACTAGCCAATTTTTGAGTTGTGTTACCGATACAACATCAAAAATCTGGGATTTCC
TTACAAAGGAAGGTGGTTACTTGAAATTAGTTGAAGATCCCATTAACTTTAGATGGCTTG
GGAGTAGGATGCCATCTTTTAGTCAGTTTGCAACTCATGCAACAAGTCCTAGTGCAGACA
AAAACAGATTCTGGATTGGAAGCAGAAGATAGTCGCAACGCGATACGGGTAAACTTGTTC
CTTCTTGGTATTCACTGCTTAATCTATGGAGCTTTTTTGTCAACTGTATGTTTTGGTCCT
AATTCGCCACTCATGTCTAAAGTTGAAAGTATTCTTAGTGTCGAAGGTATTCTGAACGGT
TAACTTAAGCCATT-GGTTGCCTACAAATTCCATTCGTGTGAAA-TGCCAAACCATATGT
TACCTGTTTTGTGATTTAGGTAAACGCAAGGAAATTTTCAAACTAAACATTTCACAGTT-
ATAACATCCACCAGTCAAAACCTCACTTAGTTGGAAATAATTGTTTGAAATTTCTAAACG
CTCACACAAGTATATA-------CATCCAGATGAAATCAAACTATACTATATAAAAATAT
CATAATAATTGAAGGTTCCACCTAATATAGAAATCCCCATCACAACATTTTCTCATGACT
CACGCTGGCTAATATTTTTGGACATTGTCTATG--CAACTATAAATAATGGACATTTTGG
AGATGAAAATATATGTGAATTGACATTAA-TTTAGAGAAGCAATATAATATGGCTGAAGA
GAAACACCAACACCATCACCATTT
