# Supplementary material for: Sequence Evolution and Expression Regulation of Stress-Responsive Genes in Natural Populations of Wild Tomato
Source: PLoS One. 2013 Oct 18;8(10):e78182. doi: 10.1371/journal.pone.0078182 (PMC3799731; doi:10.1371/journal.pone.0078182)
Supplement: File S3 — pAsr4 alignment (FAS) [file pone.0078182.s003.fas]

>'pAsr4_och'   [by DnaSP Ver. 5.10.00, from file: pAsr4_180811.nex     Mai 31, 2012]
TAGTAAACGCGTATTGATGTGGTAATTCACGGCCAAACATGGGAGTAGGAGTAGTCATGT
GGGG---------------ACTAGACCCTATAT-TTACGATTAAATGACTTGTATTTCAA
ACCATAGTAATCCTAACACATCTTTCATCCCCAAAA-TATTTCGTGGACTTAAAATTAGG
GGANNNNNNNNNNNNNNNNNNNNNNNNNNNNNNNNNNNNNNNNNNNNNNNNNNNNNNNNN
NNNNNNNNNNNNNNNNNNNNNNNNNNNNNNNNNNNNNNNNNNNNNNNNNNNNNNNNNNNN
NNNNNNNNNNNNNNNNNNNNNNNNNNNNNNNNNNNNNNNNNNNNNNNNNNNNNNNNNNNN
NNNNNNNNNNNNNNNNNNNNNNCGCACATAGTTTAA-GAAGAAATTAAAA--CTTATGAA
ATTTGAAGTCTAAAATACTCATTGACCATATGTGTTTATAAATCATTTTATTAGCTGTAT
AGAATTTTATAGTTAAATTATTTCCAATTATGAGAATGTAACATTCTTCTCGGTAAAATT
AAAAAGAAAAA--TATGTCATATCAATAA----TTTTTATCCACCAAGCAACA-TTTGAA
CACATAATTTCTTTTTTTT-----AAAA------TGAATTAAAAAAA-CTAACAAAACAA
ACAAATTAAAAGGAACCAATATCATATATCTATA--------------CGTGGTTAGAGA
CGTTAATCAAAGGGGGGAAATGTTAAAGAATGACAAAAGTCCCACATCGGTGGTTAATGA
GATGAGTGGACTCCTTATAAGGCTTGGACAATCCTCCTCCCTTTGAGCTAGCTTTTGGAG
TGTGAGTTAGACCTAAGACCTAATTTCACATGGTATCAGATTGGGACCCAAGACCTAATT
TAAAAAAAAAAAAAAAGTAAAGTTAGTTCACATTAAACAAACAAAATGAATAAAACAGGT
CATACATCATATCAGCTGTGCTGATTTTAACAATTGAATTAAGCTTAGGTCGATTATTTT
TGCCACTTGGATTGAATTTCTTCCATCATGGAAAATATAAATCATGAATAAT-GGATAAG
AACTTGTACACGTTCATTGGACAAACTAATTAGTTAGTCCCCACTTCACCTCCTATAGGC
CAAATACTTATAAATACTACTCAATATTCACAAGAAAAAAA-CATCCCAAAGTATTTTAT
TCTACTACTACATTTTTTT--CATA-------------CAAAAACATCATGGCTGAAGAA
AAGAAACATCACTTTGGTGGTCTCTTTCACCACCACAAGAACAAGGAGGAAGACACCCCC
ATTGAGAAAACTACATATGAAGAAACAACCTATGGGGAGAGTGAAAAAACTAGCACTTAT
GGTGAAAAAACTAATTATGGTGATAACACATATGGAGAGGACAATAAATATGGTGAGAAA
ACAAGTTATGGTGAG------------------------------GGAGATGACAACAAA
TATGGTGAGAAAACAAGTTATGGTGAG---------------------------------
---------GGAGATGACAACAAATATGGTGAGAAAACAAGTTATGGTGAGGGAGATGAC
AACAAATATGGTGAGAAAACAAGTTATGGTGAG---------------------------
---GGAGATGACAACAAATATGGTGAGAAAACTAGTTATGGTGAGGGAGATGACAATAAA
TATGGTGAGAAAACTAGTTATGATGATGATACGTATGGTAAAAAACCTACCTCCTACGGA
GGAGATAATACATATGGTGAGAAAACAAGTTATGGTGGGGGAGATGAAAACAAGTAT---
---------------GGTGAGAAAACTAGTTATGGTGGAGGAGATGACAACAAATATGGT
GAGAAAACAAGTTATGGTAATGAGGAAGGTGGCTATGGTGGAGGAGTTGGTGCCTACTCA
TCTGAGACTGCTACTAATTATGAAGAGAATGATAGT---GAAACCAAAACTAGTGAGGAT
TATAAGGAAGAAAAAAAACATCACAAGCATCTTGAAGAACTTGGG
>'pAsr4_101a'
TAGTAAACGCGTATTGATGTGATAATTTACGGCCAAACATGAGAGTAGGAGTACT---GT
GGGGG--------------ACATTATCCTATATATTTTCATTAAATGACTTGTATTTCAA
ACCATAGTAATTCTAACACATCTTTCATCCCCAAAAATATCTCTTGGTCTTAAAATTAGG
GGATTTTGGCTTTTCAGTTTGAACATC---------------------------------
-------------------------------------------GAAAAA-CACATTTGGT
C---------------GTATGAAAA-TTGAAATTAAATACTCTTTCCGTCT--TA-CTTA
TGTGGCACCATTTGATTCATT-GGCACATAGTTTAA-AACGAAATGAAAA--CTTTT---
------------------------------------------------------------
------------------------------------------------------------
AAAAAGAAAAA--TATGTCATATCAATAA----TTTTTATTCACCAAGCAACA-TTTGAA
CACATAATTTCTTTTTTT------AAAAAAAA--TGAATTAAAAAGA-TCAACAAAACAA
ACAAATTAAAATTAAAGAATATCATATATATGTA--------------CGTAGTTAGAGA
CGTTAATTACTGGGGG--------------------------------------------
------------------------------------------------------------
------------------------------------------------------------
------AAAAACAAAAGTAAAGTTAGTTCACATTAAACAAAGAAAATGAATAAAGCAAGT
CATACATCATATCAGCTTTGCTGATTTTAACAATTGAATTAAGCTTAGGTCCATTATTTT
TGCCACTTGGATTGAAAATCTTCCATCATGGAAAATATAAATCATGAATATT-GGATAAG
AACTTGTACACGTTCATTGGACAAACTAATTAATTAGTCCCCACTTCACCTC-TATAGGC
CAAATACTTATAAATACCACTCAATATTCACAAGAAAAAAA-CATCCCAAAGTATTTTGT
TCTACTACTACATTTTTTT--CATACACAATTGTCACCCAAAAACATCATGGCTGAAGAA
AAGAAACATCACTTTGGTGGTCTCTTTAACCACCACAAGAACAAAGAGGAAGACACCCCC
ATTGAGAAAACTACATATGAAGAAACAACCTATGATGACAGTGAAAAAACTAGCACTTAT
------------------------------------GGAGACAACACATATGGTGAAAAA
ACTAGTTATGGTGATGATACATATGGCAAAAAAACTACCACATATGGAGATGACAACAAA
TATAGTGAGAAAACTAGTTATGGTGATGATACATATGGCGAAAAAACTACCACATAT---
---------GGAGAGGACAATGAATATGGTGAGAAAACAAGTTATGGTGAGGGAGATGAC
AACAAATATGGTGAGAAAACTAGTTATGGTGATGATACATATGGCGAAAAACCAACTTCC
TACGGAGGAGATAATACATATGGTGAGAAAACAAGTTATGGTGGGGGAGATGAAAACAAG
TATGGTGAGAAAACTAGTTAT---------------------------------------
------------------------------------------------------------
---------------GGAGAGAAAGCTAGTTATGGTGGAGGAGATGACAACAAATATGGT
GAGAAAACAAGTTATGGTAATGAGGAAGGTGGCTATGGTGGAGGAGTTGGTGCCTACTCA
TCTGAGACTACTACTAAATATGAAGAGAATGATGATAGTGAAACCAAAACTTCTGAGGAT
TACAAGGAAGAGAAGAAACATCACAAGCATCTTGAAGAACTTGGG
>'pAsr4_101b'
TAGTAAACGCGTATTGATGTGATAATTTACGGCCAAACATGAGAGTAGGAGTAGT---GT
GGGGG--------------ACATTATCCTATAT-TTTCAATTAAATGACTTGTATTTCAA
ACCATAGTAATCCTAACACATCTTTCATCCCCAAAAATATCTCTTGGACTTAAAATTAGG
GGATTTTGGCTTTTCAGTT-GAACATC---------------------------------
-------------------------------------------GAAAAA-CACATTTGGT
CATATGAAAATATGACGTATGATAA-TTGAAATTAAATATTTTTTTTGTCC--TAACTTA
TGTGACACCATTTAATCTATT-GGTACATAATTTAA-GACGAAATGATTT--TTTTT---
------------------------------------------------------------
------------------------------------------------------------
TTTAAAAAAA---TATGTTATATCAATAA----TTTTTATTCACCAAGCAACATTTTGAA
CACATAATTTCTTTTTT-------AAA---------------------------------
-------------AAAGAATATCATATATATA----------------CGTAGTTAGAGA
CGTTAATTACGGGGGG--------------------------------------------
------------------------------------------------------------
------------------------------------------------------------
-----AAAACACAAAGGTAAAGTTAGTTCACATTAAACAAACAAAATGAATAAAGCAAGT
CATACATCATATCAGCTGTGCTGATTTTAACAATTGAATTAAGCTTAGGTCCATTATTTT
TGCCACTTGGATTGAAAATCTTCCATCATGGAAAATATAAATCATGAATATT-GGATAAG
AACTTGTACACGTTCATTAAACAAACTAATTAATTAGTCCCCACTTCACCTC-TATAGGC
CAAATACTTATAAATACCACTCAATATTCACAAGAAAAAAA-CATCCCAAAGTATTTTGT
TCTACTACTACATTTTTTT--CATACACAATTGTCACCCAAAAACATCATGGCTGAAGAA
AAGAAACATCACTTTGGTGGTCTCTTTAACCACCACAAGAACAAAGAGGAAGACACCCCC
ATTGAGAAAACTACATATGAAGAAACAACCTATGATGACAGTGAAAAAACTAGCACTTAT
------------------------------------GGAGACAACACATATGGTGAAAAA
ACTAGTTATGGTGATGATACATATGTCGAAAAAACTACCACATATGGAGAGGAAAATAAA
TATGGTGAGAAAACAAGTTATGGTGAG---------------------------------
---------GGAGATGACAACAAATATGGTGAGAAAACTAGTTATGGTGAGGGATATGAC
AACAAATATGGTGAGAGAACTAGTTATGGTGATGATACATATGTCGAAAAAACTAACACA
TATGGAGAGGACAATAAACATGGTGCGAAAACAAGTTATGGTGGGGGAGATGAAAACAAG
TAT---------ACTAGTTAT---------------------------------------
------------------------------------------------------------
---------------GGAGAGAAAGCTAGTTATGGTGGAGGAGATGACAACAAATATGGT
GAGAAAACAAGTTATGGTAATGAGGAAGGTGGCTATGGTGGAGGAGTTGGTGCCTACTCA
TCTGAGACTACTACTAATTATGAAGAGAATGATGATAGTGAAACCAAAACTTCTGAGGAT
TACAAGGTAGAGAAGAAACATCACAAGCATCTTGAAGAACTTGGG
>'pAsr4_102a'
TAGTAAACGCGTATTGATGTGATAATTTACGGCCAAACATGAGAGTAGGAGTACT---GT
GGGGG--------------ACATTATCCTATATATTTTCATTAAATGACTTGTATTTCAA
ACCATAGTAATTCTAACACATCTTTCATCCCCAAAAATATCTCTTGGTCTTAAAATTAGG
GGATTTTGGCTTTTCAGTTTGAACATC---------------------------------
-------------------------------------------GAAAAA-CACATTTGGT
C---------------GTATGAAAA-TTGAAATTAAATACTCTTTCCGTCT--TA-CTTA
TGTGGCACCATTTGATTCATT-GGCACATAGTTTAA-AACGAAATGAAAA--CTTTT---
------------------------------------------------------------
------------------------------------------------------------
AAAAAGAAAAA--TATATCATATCAATAA----TTTTTATTCACCAAGCAACA-TTTGAA
CACATAATTTCTTTTTTTTT----AAA-------TGAATTAAAAAGA-TCAACAAAACAA
ACAAATTAAAATTAAAGAATATCATATATATATGTA------------CGTAGTTAGAGA
CGTTAATTACGGGGGG--------------------------------------------
------------------------------------------------------------
------------------------------------------------------------
------AAAAACAAAAGTAAAGTTAGTTCACATTAAACAAAGAAAATGAATAAAGCAAGT
CATACATCATATCAGCTGTGCTGATTTTAACAATTGAATTAAGCTTAGGTCCATTATTT-
-GCCACTTGGATTGAAAATCTTCCATCATGGAAAATATAAATCATGAATATT-GGATAAG
AACTTGTACACGTTCATTGGACAAACTAATTAATTAGTCCCCACTTCACCTC-TATAGGC
CAAATACTTATAAATACCACTCAATATTCACAAGAAAAAAA-CATCCCAAAGTATTTTGT
TCTACTACTACATTTTTTT--CATACACAATTGTCACCCAAAAACATCATGGCTGAAGAA
AAGAAACATCACTTTGGTGGTCTCTTTAACCACCACAAGAACAAAGAGGAAGACACCCCC
ATTGAGAAAACTACATATGAAGAAACAACCTATGATGACAGTGAAAAAACTAGCACTTAT
------------------------------------GGAGACAACACATATGGTGAAAAA
ACTAGTTATGGTGATGATACATATGGCAAAAAAACTACCACATATGGAGATGACAACAAA
TATAGTGAGAAAACTAGTTATGGTGATGATACATATGGCGAAAAAACTACCACATAT---
---------GGAGAGGACAATGAATATGGTGAGAAAACAAGTTATGGTGAGGGAGATGAC
AACAAATATGGTGAGAAAACTAGTTATGGTGATGATACATATGGCGAAAAACCTACCTCC
TACGGAGGAGATAATACATATGGTGAGAAAACAAGTTATGGTGGGGGAGATGAAAACAAG
TATGGTGAGAAAACTAGTTAT---------------------------------------
------------------------------------------------------------
---------------GGAGAGAAAGCTAGTTATGGTGGAGGAGATGACAACAAATACGGT
GAGAAAACAAGTTATGGTAATGAGGAAGGTGGCTATGGTGGAGGAGTTGGTGCCTACTCA
TCTGAGACTACTACTAAATATGAAGAGAATGATGATAGTGAAACCAAAACTTCTGAGGAT
TACAAGGAAGAGAAGAAACATCACAAGCATCTTGAAGAACTTGGG
>'pAsr4_102b'
TAGTAAACGCGTATTGATGTGATAATTTACGGCCAAACATGAGAGTAGGAGTAGT---GT
GGGGG--------------ACATTATCCTATATATTTTCATTAAATGACTTGTATTTCAA
ACCATAGTAATTCTAACACATCTTTCATCCCCAAAAATATCTCTTGGTCTTAAAATTAGG
GGATTTTGGCTTTTCAGTTTGAACATC---------------------------------
-------------------------------------------GAAAAA-CACATTTGGT
C---------------GTATGAAAA-TTGAAATTAAATACTCTTTCCGTCT--TA-CTTA
TGTGGCACCATTTGATTCATT-GGCACATAGTTTAA-AACGAAATGAAAA--CTTTT---
------------------------------------------------------------
------------------------------------------------------------
AAAAAGAAAAA--TATGTCATATCAATAA----TTTTTATTCACCAAGCAACA-CTTGAA
CACATAATTTCTTTTTTTTTTTT-AAA-------TGAATTAAAAAGA-TCAACAAAACAA
ACAAATTAAAATTAAAGAATATCATATATATGTA--------------CGTAGTTAGAGA
CGTTAATTACGGGGGG--------------------------------------------
------------------------------------------------------------
------------------------------------------------------------
------AAAAACAAAAGTAAAGTTAGTTCACATTAAACAAAGAAAATGAATAAAGCAAGT
CATACATCATATCAGCTGTGCTGATTTTAACAATTGAATTAAGCTTAGGTCCATTATTTT
TGCCACTTGGATTGAAAATCTTCCATCATGGAAAATATAAATCATGAATATT-GGATAAG
AACTTGTACACGTTCATTGGACAAACTAATTAGTTAGTCCCCACTTCACCTCCTATAGGC
CAAATACTTATAAATACCACTCAATATTCACAAGAAGAAAA-CATCCCAAAGTATTTTGT
TCTACTACTACATTTTTTT--AGTACACAATTGTCACCAAAAAACATCATGGCTGAAGAA
AAGAAACATCACTTTGGTGTTCTCTTTAACCACCACAAGAACAAAGAGGAAGACACCCCC
ATTGAGAAAACTACATATGAAGAAACAACCTATGATGACAGTGAAAAAACTAGCACTTAT
------------------------------------GGAGACAACACATATGGTGAAAAA
ACTAGTTATGGTGATGATACATATGGCAAAAAAACTACCACATATGGAGATGACAACAAA
TATAGTGAGAAAACTAGTTATGGTGATGATACATATGGCGAAAAAACTACCACATAT---
---------GGAGAGGACAATGAATATGGTGAGAAAACAAGTTATGGTGAGGGAGATGAC
AACAAATATGGTGAGAAAACTAGTTATGGTGATGATACATATGGCGAAAAACCTACCTCC
TACGGAGGAGATAATACATATGGTGAGAAAACAAGTTATGGTGGGGGAGATGAAAACAAG
TATGGTGAGAAAACTAGTTAT---------------------------------------
------------------------------------------------------------
---------------GGAGAGAAAGCTAGTTATGGTGGAGGAGATGACAACAAATATGGT
GAGAAAACAAGTTATGGTAATGAGGAAGGTGGCTATGGTGGAGGAGTTGGTGCCTACTCA
TCTGAGACTACTACTAAATATGAAGAGAATGATGATAGTGAAACCAAAACTTCTGAGGAT
TACAAGGAAGAGAAGAAACATCACAAGCATCTTGAAGAACTTGGG
>'pAsr4_104a'
TAGTAAACGCGTATTGATGTGATAATTTACGGCCAAACATGAGAGTAGGAGTAGT---GT
GGGGG--------------ACATTATCCTATATATTTTCATTAAATGACTTGTATTTCAA
ACCATAGTAATTCTAACACATCTTTCATCCCCAAAAATATCTCTTGGTCTTAAAATTAGG
GGATTTTGGCTTTTCAGTTTGAACATC---------------------------------
-------------------------------------------GAAAAA-CACATTTGGT
C---------------GTATGAAAA-TTGAAATTAAATACTCTTTCCGTCT--TA-CTTA
TGTGGCACCATTTGATTCATT-GGCACATAGTTTAA-AACGAAATGAAAA--CTTTT---
------------------------------------------------------------
------------------------------------------------------------
AAAAAGAAAAA--TATGTCATATCAATAA----TTTTTATTCACCAAGCAACA-CTTGAA
CACATAATTTCTTTTTTTTTTTT-AAA-------TGAATTAAAAAGA-TCAACAAAACAA
ACAAATTAAAATTAAAGAATATCATATATATGTA--------------CGTAGTTAGAGA
CGTTAATTACGGGGGG--------------------------------------------
------------------------------------------------------------
------------------------------------------------------------
------AAAAACAAAAGTAAAGTTAGTTCACATTAAACAAAGAAAATGAATAAAGCAAGT
CATACATCATATCAGCTGTGCTGATTTTAACAATTGAATTAAGCTTAGGTCCATTATTTT
TGCCACTTGGATTGAAAATCTTCCATCATGGAAAATATAAATCATGAATATT-GGATAAG
AACTTGTACACGTTCATTGGACAAACTAATTAGTTAGTCCCCACTTCACCTCCTATAGGC
CAAATACTTATAAATACCACTCAATATTCACAAGAAGAAAA-CATCCCAAAGTATTTTGT
TCTACTACTACATTTTTTT--AGTACACAATTGTCACCAAAAAACATCATGGCTGAAGAA
AAGAAACATCACTTTGGTGTTCTCTTTAACCACCACAAGAACAAAGAGGAAGACACCCCC
ATTGAGAAAACTACATATGAAGAAACAACCTATGATGACAGTGAAAAAACTAGCACTTAT
------------------------------------GGAGACAACACATATGGTGAAAAA
ACTAGTTATGGTGATGATACATATGGCAAAAAAACTACCACATATGGAGATGACAACAAA
TATAGTGAGAAAACTAGTTATGGTGATGATACATATGGCGAAAAAACTACCACATAT---
---------GGAGAGGACAATGAATATGGTGAGAAAACAAGTTATGGTGAGGGAGATGAC
AACAAATATGGTGAGAAAACTAGTTATGGTGATGATACATATGGCGAAAAACCTACCTCC
TACGGAGGAGATAATACATATGGTGAGAAAACAAGTTATGGTGGGGGAGATGAAAACAAG
TATGGTGAGAAAACTAGTTAT---------------------------------------
------------------------------------------------------------
---------------GGAGAGAAAGCTAGTTATGGTGGAGGAGATGACAACAAATATGGT
GAGAAAACAAGTTATGGTAATGAGGAAGGTGGCTATGGTGGAGGAGTTGGTGCCTACTCA
TCTGAGACTACTACTAAATATGAAGAGAATGATGATAGTGAAACCAAAACTTCTGAGGAT
TACAAGGAAGAGAAGAAACATCACAAGCATCTTGAAGAACTTGGG
>'pAsr4_104b'
TAGTAAACGCGTATTGATGTGATAATTTACGGCCAAACATGAGAGTAGGAGTACT---GT
GGGGG--------------ACATTATCCTATATATTTTCATTAAATGACTTGTATTTCAA
ACCATAGTAATTCTAACACATCTTTCATCCCCAAAAATATCTCTTGGTCTTAAAATTAGG
GGATTTTGGCTTTTCAGTTTGAACATC---------------------------------
-------------------------------------------GAAAAA-CACATTTGGT
C---------------GTATGAAAA-TTGAAATTAAATACTCTTTCCGTCT--TA-CTTA
TGTGGCACCATTTGATTCATT-TGCACATAGTTTAA-AACGAAATGAAAA--CTTTT---
------------------------------------------------------------
------------------------------------------------------------
AAAAAGAAAAA--TATGTCATATCAATAA----TTTTTATTCACCAAGCAACA-TTTGAA
CACATAATTTCTTTTTTTTT----AAA-------TGAATTAAAAAGA-TCAACAAAACAA
ACAAATTAAAATTAAAGAATATCATATATATATGTA------------CGTAGTTAGAGA
CGTTAATTACGGGGGG--------------------------------------------
------------------------------------------------------------
------------------------------------------------------------
------AAAAACAAAAGTAAAGTTAGTTCACATTAAACAAAGAAAATGAATAAAGCAAGT
CATACATCATATCAGCTGTGCTGATTTTAACAATTGAATTAAGCTTAGGTCCATTATTTT
TGCCACTTGGATGGAAAATCTTCCATCATGGAAAATATAAATCATGAATATT-GGATAAG
AACTTGTACACGTTCATTGGACAAACTAATTAGTTAGTCCCCACTTCACCTCCTATAGGC
CAAATACTTATAAATACCACTCAATATTCACAAGAAGAAAA-CATCCCAAAGTATTTTGT
TCTACTACTACATTTTTTT--AGTACACAATTGTCACCAAAAAACATCATGGCTGAAGAA
AAGAAACATCACTTTGGTGGTCTCTTTAACCACCACAAGAACAAAGAGGAAGACACCCCC
ATTGAGAAAACTACATATGAAGAAACAACCTATGAAGACAGCGAAAAAACTAGCACTTAT
------------------------------------GGACACAACACATATGGTGAAAAA
ACTAGTTATGGTGATGATACATATGTCGAAAAAACTACCACATATGGAGAGGAAAATAAA
TATGGTGAGAAAACAAGTTATGGTGAG---------------------------------
---------GGAGATGACAACAAATATGGTGAGAAAACTAGTTATGGTGAGGGATATGAC
AACAAATATGGTGAGAGAACTAGTTATGGTGATGATACATATGTCGAAAAAACTAACACA
TATGGAGAGGACAATAAACATGGTGCGAAAACAAGTTATGGTGGGGGAGATGAAAACAAG
TAT---------ACTAGTTAT---------------------------------------
------------------------------------------------------------
---------------GGAGAGAAAGCTAGTTATGGTGGAGGAGATGACAACAAATATGGT
GAGAAAACAAGTTATGGTAATGAGGAAGGTGGCTATGGTGGAGGAGTTGGTGCCTACTCA
TCTGAGACTACTACTAATTATGAAGAGAATGATGATAGTGAAACCAAAACTTCTGAGGAT
TACAAGGTAGAGAAGAAACATCACAAGCATCTTGAAGAACTTGGG
>'pAsr4_105a'
TAGTAAACGCGTATTGATGTGATAATTTACGGCCAAACATGAGAGTAGGAGTACT---GT
GGGGG--------------ACATTATCCTATATATTTTCATTAAATGACTTGTATTTCAA
ACCATAGTAATTCTAACACATCTTTCATCCCCAAAAATATCTCTTGGTCTTAAAATTAGG
GGATTTTGGCTTTTCAGTTTGAACATC---------------------------------
-------------------------------------------GAAAAA-CACATCTGGT
C---------------GTATGAAAA-TTGAAATTAAATACTCTTTCCGTCT--TA-CTTA
TGTGGCACCATTTGATTCATT-GGCACATAGTTTAA-AACGAAATGAAAA--CTTTT---
------------------------------------------------------------
------------------------------------------------------------
AAAAAGAAAAA--TATGTCATATCAATAA----TTTTTATTCACCAAGCAACA-TTTGAA
CACATAATTTCTTTTTTTTTTT--AAA-------TGAATTAAAAAGA-TCAACAAAACAA
ACAAATTAAAATTAAAGAATATCATATATATGTA--------------CGTAGTTAGAGA
CGTTAATTACGGGGGG--------------------------------------------
------------------------------------------------------------
------------------------------------------------------------
------AAAAACAAAAGTAAAGTTAGTTCACATTAAACAAAGAAAATGAATAAAGCAAGT
CATACATCATATCAGCTGTGCTGATTTTAACAATTGAATTAAGCTTAGGTCCATTATTTT
TGCCACTTGGATTGAAAATCTTCCATCATGGAAAATATAAATCATGAATATT-GGATAAG
AACTTGTACACGTTCATTGGACAAACTAATTAATTAGTCCCCACTTCACCTC-TATAGGC
CAAATACTTATAAATACCACTCAATATTCACAAGAAAAAAA-CATCCCAAAGTATTTTGT
TCTACTACTACATTTTTTT--CATACACAATTGTCACCCAAAAACATCATGGCTGAAGAA
AAGAAACATCACTTTGGTGGTCTCTTTAACCACCACAAGAACAAAGAGGAAGACACCCCC
ATTGAGAAAACTACATATGAAGAAACAACCTATGATGACAGTGAAAAAACTAGCACTTAT
------------------------------------GGAGACAACACATATGGTGAAAAA
ACTAGTTATGGTGATGATACATATGGCAAAAAAACTACCACATATGGAGATGACAACAAA
TATAGTGAGAAAACTAGTTATGGTGATGATACATATGGCGAAAAAACTACCACATAT---
---------GGAGAGGACAATGAATATGGTGAGAAAACAAGTTATGGTGAGGGAGATGAC
AACAAATATGGTGAGAAAACTAGTTATGGTGATGATACATATGGCGAAAAACCTACCTCC
TACGGAGGAGATAATACATATGATGAGAAAACAAGTTATGGTGGGGGAGATGAAAACAAG
TATGGTGAGAAAACTAGTTAT---------------------------------------
------------------------------------------------------------
---------------GGAGAGAAAGCTAGTTATGGTGGAGGAGATGACAACAAATATGGT
GAGAAAACAAGTTATGGTAATGAGGAAGGTGGCTATGGTGGAGGAGTTGGTGCCTACTCA
TCTGAGACTACTACTAAATATGAAGAGAATGATGATAGTGAAACCAAAACTTCTGAGGAT
TACAAGGAAGAGAAGAAACATCACAAGCATCTTGAAGAACTTGGG
>'pAsr4_105b'
TAGTAAACGCGTATTGATGTGATAATTTACGGCCAAACATGAGAGTAGGAGTAGT---GT
GGGGG--------------ACATTATCCTATAT-TTTCAATTAAATGACTTGTATTTCAA
ACCATAGTAATCCTAACACATCTTTCATCCCCAAAAATATCTCTTGGACTTAAAATTAGG
GGATTTTGGCTTTTCAGTT-GAACATC---------------------------------
-------------------------------------------GAAAAA-CACATTTGGT
CATATGAAAATATGACGTATGATAA-TTGAAATTAAATACTTTTTTTGTCC--TAACTTA
TGTGACACCATTTAATCCATT-GGTACATAGTTTAA-GACGAAATGATTT--TTTTT---
------------------------------------------------------------
------------------------------------------------------------
TTTTTAAAAAAA-TATGTTATATCAATAA----TTTTTATTCACCAAGCAACATTTTGAA
CACATAATTTCTTTTTT-------AAA---------------------------------
-------------AAAGAATATCATATATATA----------------CGTAGTTAGAGA
CGTTAATTACGGGGGG--------------------------------------------
------------------------------------------------------------
------------------------------------------------------------
-----AAAACACAAAGGTAAAGTTAGTTCACATTAAACAAACAAAATGAATAAAGCAAGT
CATACATCATATCAGCTGTGCTGATTTTAACAATTGAATTAAGCTTAGGTCCATTATTTT
TGCCACTTGGATGGAAAATCTTCCATCATGGAAAATATAAATCATGAATATT-GGATAAG
AACTTGTACACGTTCATTGGACAAACTAATTAGTTAGTCCCCACTTCACCTCCTATAGGC
CAAATACTTATAAATACCACTCAATATTCACAAGAAGAAAA-CATCCCAAAGTATTTTGT
TCTACTACTACATTTTTTT--AGTACACAATTGTCACCAAAAAACATCATGGCTGAAGAA
AAGAAACATCACTTTGGTGGTCTCTTTAACCACCACAAGAACAAAGAGGAAGACACCCCC
ATTGAGAAAACTACATATGAAGAAACAACCTATGATGACAGTGAAAAAACTAGCACTTAT
------------------------------------GGAGACAACACATATGGTGAAAAA
ACTAGTTATGGTGATGATACATATGGCAAAAAAACTACCACATATGGAGATGACAACAAA
TATAGTGAGAAAACAAGTTATGGTGAT---------------------------------
---------GGAGATGACAACAAATATGGTGAGAAAACTAGTTATGGTGAGGGAGATGAC
AACAAATATGGTGAGAAAACTAGTTATGGTGATGATACATATGGCGAAAAACCTACCTCC
TACGGAGGAGATAATACATATGGTGAGAAAACAAGTTATGGTGGGGGAGATGAAAACAAG
TATGGTGAGAAAACTAGTTATGGTGATGATACATATGGCGAAAAACCTACCTCCTACGGA
GGAGATAATACATATGGTGAGAAAACAAGTTATGGTGGGGGAGATGAAAACAAGTATGGT
GAGAAAACTAGTTATGGAGAGAAAGCTAGTTATGGTGGAGGAGATGACAACAAATATGGT
GAGAAAACAAGTTATGGTAATGAGGAAGGTGGCTATGGTGGAGGAGTTGGTGCCTACTCA
TCTGAGACTACTACTAAATATGAAGAGAATGATGATAGTGAAACCAAAACTTCTGAGGAT
TACAAGGAAGAGAAGAAACATCACAAGCATCTTGAAGAACTTGGG
>'pAsr4_106a'
TAGTAAACGCGTATTGATGTGATAATTTATGGCCAAACATGAGAGTAGGAGTACT---GT
GGGGG--------------ACATTATCCTATATATTTTCATTAAATGACTTGTATTTCAA
ACCATAGTAATTCTAACACATCTTTCATCCCCAAAAATATCTCTTGGTCTTAAAATTAGG
GGATTTTGGCTTTTCAGTTTGAACATC---------------------------------
-------------------------------------------GAAAAA-CACATTTGGT
C---------------GTATGAAAA-TTGAAATTAAATACTCTTTCCGTCT--TA-CTTA
TGTGGCACCATTTGATTCATT-GGCACATAGTTTAA-AACGAAATGAAAA--CTTTT---
------------------------------------------------------------
------------------------------------------------------------
AAAAAGAAAAA--TATGTCATATCAATAA----TTTTTATTCACCAAGCAACA-TTTGAA
CACATAATTTCTTTTTTTTT----AAAAA-----TGAATTAAAAAGA-TCAACAAAACAA
ACAAATTAAAATTAAAGAATATCATATATATGTA--------------CGTAGTTAGAGA
CGTTAATTACGGGGGG--------------------------------------------
------------------------------------------------------------
------------------------------------------------------------
-------AAAACAAAAGTAAAGTTAGTTCACATTAAACAAAGAAAATGAATAAAGCAAGT
CATACATCATATCAGCTGTGCTGATTTTAACAATTGAATTAAGCTTAGGTCCATTATTTT
TGCCACTTGGATTGAAAATCTTCCATCATGGAAAATATAAATCATGAATATT-GGATAAG
AACTTGTACACGTTCATTGGACAAACTAATTAATTAGTCCCCACTTCACCTC-TATAGGC
CAAATACTTATAAATACCACTCAATATTCACAAGAAAAAAA-CATCCCAAAGTATTTTGT
TCTACTACTACATTTTTTT--AATACACAATTGTCACCAAAAAACATCATGGCTGAAGAA
AAGAAACATCACTTTGGTGGTCTCTTTAACCACCACAAGAACAAAGAGGAAGACACACCC
ATTGAGAAAACTACATATGAAGAAACAACCTATGAAGACAGTGAAAAAACTAGCACTTAT
------------------------------------GGAGACAACACATATGGTGAAAAA
ACTAGTTATGGTGATGATACATATGGCGAAAAAACTACCACATATGGAGAGGACAATAAA
TATGGTGAGAAAACAAGTTATGGTGAG---------------------------------
---------GTAGATGACAACAAATATGGTGAGAAAGCTAGTTATGGTGAGGGAGATGAC
AACAAATATGGTGAGAAAACTAGTTATGGTGATGATACATATGGCGAAAAACCTACCTCC
TACGGAGGAGATAATACATATGGTGAGAAAACAAGTTATGGTGGGGGAGATGAAAACAAG
TATGGTGAGAAAACTAGTTAT---------------------------------------
------------------------------------------------------------
---------------GGAGAGAAAGCTAGTTATGGTGGAGGAGATGACAACAAATATGGT
GAGAAAACAAGTTATGGTAATGAGGAAGGTGGCTATGGTGGAGGAGTTGGTGCCTACTCA
TCTGAGACTACTACTAAATATGAAGAGAATGATGATAGTGAAACCAAAACTTCTGAGGAT
TACAAGGAAGAGAAGAAACATCACAAGCATCTTGAAGAACTTGGG
>'pAsr4_106b'
TAGTAAACGCGTATTGATGTGATAATTTACGGCCAAACATGAGAGTCGGAGTAGT---GT
GGGGG--------------ACATTATCCTATAT-TTTCAATTAAATGACTTGTATTTCAA
ACCATAGTAATCCTAACACATCTTTCATCCCCAAAAATATCTCTTGGACTTAAAATTAGG
GGATTTTGGCTTTTCAGTT-GAACATC---------------------------------
-------------------------------------------GAAAAA-CACATTTGGT
CATATGAAAATATGACGTATGATAA-TTGAAATTAAATACTTTTTTTGTCC--TAACTTA
TGTGACACCATTTAATTCATT-GGTACATAGTTTAA-GACGAAATGAATT--TTTTT---
------------------------------------------------------------
------------------------------------------------------------
TTTAAAAAAA---TATGTTATATCAATAA----TTTTTATTCACCAAGCAACATTTTGAA
CACATAATTTCTTTTTT-------AAA---------------------------------
-------------AAAGAATATCATATATATA----------------CGTAGTTAGAGA
CGTTAATTACGGGGGG--------------------------------------------
------------------------------------------------------------
------------------------------------------------------------
-----AAAACACAAAGGTAAAGTTAGTTCACATTAAACAAACAAAATGAATAAAGCAAGT
CATACATCATATCAGCTGTGCTGATTTTAACAATTGAATTAAGCTTAGGTCCATTATTTT
TGCCACTTGGATGGAAAATCTTCCATCATGGAAAATATAAATCATGAATATT-GGATAAG
AACTTGTACACGTTCATTGGACAAACTAATTAGTTAGTCCCCACTTCACCTCCTATAGGC
CAAATACCTATAAATACCACTCAATATTCACAAGAAAAAAA-CATCCCAAAGTATTTTGT
TCTACAACTAGATTTTCTT--CATACACAATTGTCACCAAAAAACATCATGGCTGAAGAA
AAGAAACATCATTTTGGTGGTCTCTTTAACCACTACAAGAACAAAGAGGAAGACACACCC
ATTGAGAAAACTACATATGAAGAAACAACCTATGAAGACAGTGAAAAAACTAGCACTTAT
------------------------------------GGAGACAACACATATGGTGAAAAA
ACTAGTTATAAT---GATACATATGTCGAAAAAACTACCACATATGGAGAGGACAATAAA
TATGGTGAGAAAACAAGTTATGGTGTT---------------------------------
---------GGAGATGACAACAAATATGGTGAGAAAACTAGTTATGGTGAGGGAGATGAC
AACAAATATGGTGAGAAAACTAGTTATGGTGATGATACATATGGCGAAAAACCTACCTCC
TACGGAGGAGATAATACATATGGTGAGAAAACAAGTTATGGTGGGGGAGATGAAAACAAG
TATGGTGAGAAAACTAGTTAT---------------------------------------
------------------------------------------------------------
---------------GGTGAGAAAGCTAGTTATGGTGTAGGAGATGACAACAAATATGGT
GAGAAAACAAGTTATGGTAATGAGGAAGGTGGCTATGGTGGAGGAGTTGGTGCCTACTCA
TCTGAGACTACTACTAAATATGAAGAGAATGATGATAGTGAAACCAAAACTTCTGAGGAT
TACAAGGAAGAGAAGAAACATCACAAGCATCTTGAAGAACTTGGG
>'pAsr4_107a'
TAGTAAACGCGTATTGATGTGATAATTTACGGCCAAACATGAGAGTAGGAGTACT---GT
GGGGG--------------ACAGTATCCTATAT-TTTCAATTAAATGACTTGTATTTCAA
ACCATAGTAATTTTA-CACATCTTTTATCCCCAAAAATATCTCTTGGTCTTAAAATTAGT
GGATTTTGGCTTTTCAGTTTGAACATC---------------------------------
-------------------------------------------GAAAAA-CACATTTGGT
C---------------GTATGAAAA-TTGAAATTAAATACTCTTTCCGTCT--TA-CTTA
TGTGGCACCATTTGATTCATT-GGCACATAGTTTAA-AACGAAATGAAAA--CTTTT---
------------------------------------------------------------
------------------------------------------------------------
AAAAAGAAAAA--TATGTCATATCAATAA----TTTTTATTCACCAAGCAACA-TTTGAA
CACATAATTTCTTTTTTTATTTTTAAA-------TGAATTAAAAAGA-TCAACAAAACAA
ACAAATTAAAATTAAAGAATATCATATATATGTA--------------CGTAGTTAGAGA
CGTTAATTACGGGGGG--------------------------------------------
------------------------------------------------------------
------------------------------------------------------------
------AAAAACAAAAGTAAAGTTAGTTCACATTAAACAAAGAAAATGAATAAAGCAAGT
CATACATCATATCAGCTGTGCTGATTTTAACAATTGAATTAAGCTTAGGTCCATTATTTT
TGCCACTTGGATTGAAAATCTTCCATCATGGAAAATATAAATCATGAATATT-GGATAAG
AACTTGTACACGTTCATTGGACAAACTAATTAATTAGTCCCCACTTCACCTC-TATAGGC
CAAATACTTATAAATACCACTCAATATTCACAAGAAAAAAA-CATCCCAAAGTATTTTGT
TCTACTACTACATTTTTTT--CATACACAATTGTCACCCAAAAACATCATGGCTGAAGAA
AAGAAACATCACTTTGGTGGTCTCTTTAACCACCACAAGAACAAAGAGGAAGACACCCCC
ATTGAGAAAACTACATATGAAGAAACAACCTATGATGACAGTGAAAAAACTAGCACTTAT
------------------------------------GGAGACAACACATATGGTGAAAAA
ACTAGTTATGGTGATGATACATATGGCGAAAAAACTACCACATATGGAGAGGACAATAAA
TATGGTGAGAAAACAAGTTATGGTGAG---------------------------------
---------GTAGATGACAACAAATATGGTGAGAAAGCTAGTTATGGTGAGGGAGATGAC
AACAAATATGGTGAGAAAACTAGTTATGGTGATGATACATATGGCGAAAAACCTACCTCC
TACGGAGGAGATAATATATATGGTGAGAAAACAAGTTATGGTGGGGGAGATGAAAACAAG
TATGGTGAGAAAACTAGTTAT---------------------------------------
------------------------------------------------------------
---------------GGAGAGAAAGCTAGTTATGGTGGAGGAGATGACAACAAATATGGT
GAGAAAACAAGTTATGGTAATGAGGAAGGTGGCTATGGTGAAGGAGTTGGTGCCTACTCA
TCTGAGACTACTACTAAATATGAAGAGAATGATGATAGTGAAACCAAAACTTCTGAGGAT
TACAAGGAAGAGAAGAAACATCACAAGCATCTTGAAGAACTTGGG
>'pAsr4_111a'
TAGTAAACGCGTATTGATGTGATAATTTACGGCCAAACATGAGAGTAGGAGTAGT---GT
GGGGG--------------ACATTATCCTATAT-TTTCAATTAAATGACTTGTATTTCAA
ACCATAGTAATCCTAACACATCTTTCATCCCCAAAAATATCTCTTGGACTTAAAATTAGG
GGATTTTGGCTTTTCAGTT-GAACATC---------------------------------
-------------------------------------------GAAAAA-CACATTTGGT
CATATGAAAATATGACGTATGATAA-TTGAAATTAAATATTTTTTTTGTCC--TAACTTA
TGTGACACCATTTAATCCATT-GGTACATAGTTTAA-GACGAAATGAATT--TTTTT---
------------------------------------------------------------
------------------------------------------------------------
TAAAAAAAAA---TATGTTATATCAATAA----TTTTTATTCACCAAGCAACATTTTGAA
CACATAATTTCTTTTTT-------AAA---------------------------------
-------------AAAGAATATCATATATATA----------------CGTAGTTAGAGA
CGTTAATTACGGGGGG--------------------------------------------
------------------------------------------------------------
------------------------------------------------------------
-----AAAACACAAAGGTAAAGTTAGTTCACATTAAACAAACAAAATGAATAAAGCAAGT
CATACATCATATCAGCTGTGCTGATTTTAACAATTGAATTAAGCTTAGGTCCATTATTTT
TGCCACTTGGATGGAAAATCTTCCATCATGGAAAATATAAATCATGAATATT-GGATAAG
AACTTGTACACGTTCATTGGACAAACTAATTAGTTAGTCCCCACTTCACCTCCTATAGGC
CAAATACTTATAAATACCACTCAATATTCACAAGAAGAAAA-CATCCCAAAGTATTTTGT
TCTACTACTACATTTTTTT--AGTACACAATTGTCACCAAAAAACATCATGGCTGAAGAA
AAGAAACATCACTTTGGTGGTCTCTTTAACCACCACAAGAACAAAGAGGAAGACACCCCC
ATTGAGAAAACTACATATGAAGAAACAACCTATGAAGACAGCGAAAAAACTAGCACTTAT
------------------------------------GGACACAACACATATGGTGAAAAA
ACTAGTTATGGTGATGATACATATGTCGAAAAAACTACCACATATGGAGAGGAAAATAAA
TATGGTGAGAAAACAAGTTATGGTGAG---------------------------------
---------GGAGATGACAACAAATATGGTGAGAAAACTAGTTATGGTGAGGGATATGAC
AACAAATATGGTGAGAAAACTAGTTATGGTGATGATACATATGGCGAAAAACCTACCTCC
TACGGAGGAGATAATATATATGGTGAGAAAACAAGTTATGGTGGGGGAGATGAAAACAAG
TATGGTGAGAAAACTAGTTAT---------------------------------------
------------------------------------------------------------
---------------GGAGAGAAAGCTAGTTATGGTGGAGGAGATGACAACAAATATGGT
GAGAAAACAAGTTATGGTAATGAGGAAGGTGGCTATGGTGGAGGAGTTGGTGCCTACTCA
TCTGAGACTACTACTAAATATGAAGAGAATGATGATAGTGAAACCAAAACTTCTGAGGAT
TACAAGGTAGAGAAGAAACATCACAAGCATCTTGAAGAACTTGGG
>'pAsr4_111b'
TAGTAAACGCGTATTGATGTGATAATTTACGGCCAAACATGAGAGTAGGAGTAGT---GT
GGGGG--------------ACATTATCCTATAT-TTTCAATTAAATGACTTGTATTTCAA
ACCATAGTAATCCTAACACATCTTTCATCCCCAAAAATATCTCTTGGACTTAAAATTAGG
GGATTTTGGCTTTTCAGTT-GAACATC---------------------------------
-------------------------------------------GAAAAA-CACATTTGGT
CATATGAAAATATGACGTATGATAA-TTGAAATTAAATACTTTTTTTGTCC--TAACTTA
TGTGACACCATTTAATCCATT-GGTACATAGTTTAA-GACGAAATGAATT--TTTTT---
------------------------------------------------------------
------------------------------------------------------------
TAAAAAAAAA---TATGTTATATCAATAA----TTTTTATTCACCAAGCAACATTTTGAA
CACATAATTTCTTTTTT-------AAA---------------------------------
-------------AAAGAATATCATATATATA----------------CGTAGTTAGAGA
CGTTAATTACGGGGGG--------------------------------------------
------------------------------------------------------------
------------------------------------------------------------
-----AAAACACAAAGGTAAAGTTAGTTCACATTAAACAAACAAAATGAATAAAGCAAGT
CATACATCATATCAGCTGTGCTGATTTTAACAATTGAATTAAGCTTAGGTCCATTATTTT
TGCCACTTGGATTGAAAATCTTCCATCATGGAAAATATAAATCATGAATATT-GGATAAG
AACTTGTACACGTTCATTGGACAAACTAATTAATTAGTCCCCACTTCACCTC-TATAGGC
CAAATACTTATAAATACCACTCAATATTCACAAGAAAAAAA-CATCCCAAAGTATTTTGT
TCTACTACTACATTTTTTT--CATACACAATTGTCACCCAAAAACATCATGGCTGAAGAA
AAGAAACATCACTTTGGTGGTCTCTTTAACCACCACAAGAACAAAGAGGAAGACACCCCC
ATTGAGAAAACTACATATGAAGAAACAACCTATGATGACAGTGAAAAAACTAGCACTTAT
------------------------------------GGAGACAACACATATGGTGAAAAA
ACTAGTTATGGTGATGATACATATGTCGAAAAAACTACCACATATGGAGAGGAAAATAAA
TATGGTGAGAAAACAAGTTATGGTGAG---------------------------------
---------GGAGATGACAACAAATATGGTGAGAAAACTAGTTATGGTGAGGGATATGAC
AACAAATATGGTGAGAGAACTAGTTATGGTGATGATACATATGTCGAAAAAACTAACACA
TATGGAGAGGACAATAAACATGGTGCGAAAACAAGTTATGGTGGGGGAGATGAAAACAAG
TAT---------ACTAGTTAT---------------------------------------
------------------------------------------------------------
---------------GGAGAGAAAGCTAGTTATGGTGGAGGAGATGACAACAAATATGGT
GAGGAAACAAGTTATGGTAATGAGGAAGGTGGCTATGGTGGAGGAGTTGGTGCCTACTCA
TCTGAGACTACTACTAATTATGAAGAGAATGATGATAGTGAAACCAAAACTTCTGAGGAT
TACAAGGTAGAGAAGAAACATCACAAGCATCTTGAAGAACTTGGG
>'pAsr4_112a'
TAGTAAACGCGTATTGATGTGATAATTTACGGCCAAACATGAGAGTAGGAGTACT---GT
GGGGG--------------ACAGTATCCTATAT-TTTCAATTAAATGACTTGTATTTCAA
ACCATAGTAATTTTA-CACATCTTTTATCCCCAAAAATATCTCTTGGTCTTAAAATTAGT
GGATTTTGGCTTTTCAGTTTGAACATC---------------------------------
-------------------------------------------GAAAAA-CACATTTGGT
C---------------GTATGAAAA-TTGAAATTAAATACTCTTTCCGTCT--TA-CTTA
TGTGGCACCATTTGATTCATT-GGCACATAGTTTAA-AACGAAATGAAAA--CTTTT---
------------------------------------------------------------
------------------------------------------------------------
AAAAAGAAAAA--TATGTCATATCAATAA----TTTTTATTCACCAAGCAACA-TTTGAA
CACATAATTTCTTTTTTTTT----AAAAAAAAAATGAATTAAAAAGA-TCAACAAAACAA
ACAAATTAAAATTAAAGAATATCATATATATGTA--------------CGTAGTTAGAGA
CGTTAATTACGGGGGGG-------------------------------------------
------------------------------------------------------------
------------------------------------------------------------
-------AAAACAAAAGTAAAGTTAGTTCACATTAAACAAAGAAAATGAATAAAGCAAGT
CATACATCATATCAGCTGTGCTGATTTTAACAATTGAATTAAGCTTAGGTCCATTATTTT
TGCCACTTGGATTGAAAATCTTCCATCATGGAAAATATAAATCATGAATATT-GGATAAG
AACTTGTACACGTTCATTGGACAAACTAATTAATTAGTCCCCACTTCACCTC-TATAGGC
CAAATACTTATAAATACCACTCAATATTCACAAGAAAAAAA-CATCCCAAAGTATTTTGT
TCTACTACTACATTTTTTT--CATACACAATTGTCACCCAAAAACATCATGGCTGAAGAA
AAGAAACATCACTTTGGTGGTCTCTTTAACCACCACAAGAACAAAGAGGAAGACACCCCC
ATTGAGAAAACTACATATGAAGAAACAACCTATGATGACAGTGAAAAAACTAGCACTTAT
------------------------------------GGAGACAACACATATGGTGAAAAA
ACTAGTTATAAT---GATACATATGTCGAAAAAACTACCACATATGGAGAGGACAATAAG
TATGGTGAGAAAACAAGTTATGGTGAT---------------------------------
---------GGAGATGACAACAAATATGGTGAGAAAACTAGTTATGGTGAGGGAGATGAC
AATAAATATGGTGAGAAAACTAGTTATGGTGATGATACATATGGCGAAAAACCTACCTCC
TACGGAGGAGATAATACATATGGTGAGAAAACAAGTTATGGTGGGGGAGATGAAAACAAG
TATGGTGAGAAAACTAGTTAT---------------------------------------
------------------------------------------------------------
---------------GGTGAGAAAGCTAGTTATGGTGTAGGAGATGACAACAAATATGGT
GAGAAAACAAGTTATGGTAATGAGGAAGGTGGCTATGGTGGAGGAGTTGGTGCCTACTCA
TCTGAGACTACTACTAAATATGAAGAGAATGATGATAGTGAAACCAAAACTTCTGAGGAT
TACAAGGAAGAGAAGAAACATCACAAGCATCTTGAAGAACTTGGG
>'pAsr4_112b'
TAGTAAACGCGTATTGATGTGATAATTTATGGCCAAACATGAGAGTAGGAGTACT---GT
GGGGG--------------ACATTATCCTATAT-TTTCAATTAAATGACTTGTATTTCAA
ACCATAGTAATTCTAACACATCTTTCATCCCCAAAAATATCTCTTGGTCTTAAAATTAGG
GGATTTTGGCTTCTCAGTTTGAACATC---------------------------------
-------------------------------------------GAAAAA-CACATTTGGT
C---------------GTATGAAAA-TTGAAATTAAATACTCTTTCCGTCT--TA-CTTA
TGTGGCACCATTTGATTCATT-GGCACATAGTTTAA-AACGAAATGAAAA--CTTTT---
------------------------------------------------------------
------------------------------------------------------------
AAAAAGAAAAA--TATGTCATATCAATAA----TTTTTATTCACCAAGCAACA-TTTGAA
CACATAATTTCTTTTTTTTTT---AAAA------TGAATTAAAAAGA-TCAACAAAACAA
ACAAATTAAAATTAAAGAATATCATATATATGTA--------------CGTAGTTAGAGA
CGTTAATTACGGGGGG--------------------------------------------
------------------------------------------------------------
------------------------------------------------------------
-------AAAACAAAAGTAAAGTTAGTTCACATTAAACAAAGAAAATGAATAAAGCAAGT
CATACATCATATCAGCTGTGCTGATTTTAACAATTGAATTAAGCTTAGGTCCATTATTTT
TGCCACTTGGATTGAAAATCTTCCATCATGGAAAATATAAATCATGAATATT-GGATAAG
AACTTGTACACGTTCATTGGACAAACTAATTAATTAGTCCCCACTTCACCTC-TATAGGC
CAAATACTTATAAATACCACTCAATATTCACAAGAAAAAAA-CATCCCAAAGTATTTTGT
TCTACTACTACATTTTTTT--AGTACACAATTGTCACCAAAAAACATCATGGCTGAAGAA
AAGAAACATCACTTTGGTGGTCTCTTTAACCACCACAAGAACAAAGAGGAAGACACCCCC
ATTGAGAAAACTACATATGAAGAATCAACCTATGAAGACAGCGAAAAAACTAGCACTTAT
------------------------------------GGACACAACACATATGGTGAAAAA
ACTAGTTATGGTGATGATACATATGTCGAAAAAACTACCACATATGGAGAGGAAAATAAA
TATGGTGAGAAAACAAGTTATGGTGAG---------------------------------
---------GGAGATGACAACAAATATGGTGAGAAAACTAGTTATGGTGAGGGATATGAC
AACAAATATGGTGAGAGAACTAGTTATGGTGATGATACATATGTCGAAAAAACTAACACA
TATGGAGAGGACAATAAACATGGTGCGAAAACAAGTTATGGTGGGGGAGATGAAAACAAG
TAT---------ACTAGTTAT---------------------------------------
------------------------------------------------------------
---------------------------------GGTGGAGGAGATGACAACAAATATGGT
GAGAAAACAAGTTATGGTAATGAGGAAGGTGGCTATGGTGGAGGAGTTGGTGCCTACTCA
TCTGAGACTACTACTAATTATGAAGAGAATGATGATAGTGAAACCAAAACTTCTGAGGAT
TACAAGGTAGAGAAGAAACATCACAAGCATCTTGAAGAACTTGGG
>'pAsr4_113b'
TAGTAAACGCGTATTGATGTGATAATTTACGGCCAAACATGAGAGTAGGAGTAGT---GT
GGGGG--------------ACATTATCCTATAT-TTTCAATTAAATGACTTGTATTTCAA
ACCATAGTAATCCTAACACATCTTTCATCCCCAAAAATATCTCTTGGACTTAAAATTAGG
GGATTTTGGCTTTTCAGTT-GAACATC---------------------------------
-------------------------------------------GAAAAA-CACATTTGGT
CATATGAAAATATGACGTATGATAA-TTGAAATTAAATA-TTTTTTTGTCC--TAACTTA
TGTGACACCATTTAATCCATT-GGTACATAGTTTAA-GACGAAATGAATT--TTTTT---
------------------------------------------------------------
------------------------------------------------------------
TTTAAAAAAA---TATGTTATATCAATAA----TTTTTATTCACCAAGCAACATTTTGAA
CACATAATTTCTTTTTT-------AAA---------------------------------
-------------AAAGAATATCATATATATA----------------CGTAGTTAGAGA
CGTTAATTACGGGGGG--------------------------------------------
------------------------------------------------------------
------------------------------------------------------------
-----AAAACACAAAGGTAAAGTTAGTTCACATTAAACAAACAAAATGAATAAAGCAAGT
CATACATCATATCAGCTGTGCTGATTTTAACAATTGAATTAAGCTTAGGTCCATTATTTT
TGCCACTTGGATGGAAAATCTTCCATCATGGAAAATATAAATCATGAATATT-GGATAAG
AACTTGTACACGTTCATTGGACAAACTAATTAGTTAGTCCCCACTTCACCTCCTATAGGC
CAAATACTTATAAATACCACTCAATATTCACAAGAAGAAAA-CATCCCAAAGTATTTTGT
TCTACTACTACATTTTTTT--AGTACACAATTGTCACCAAAAAACATCATGGCTGAAGAA
AAGAAACATCACTTTGGTGGTCTCTTTAACCACCACAAGAACAAAGAGGAAGACACCCCC
ATTGAGAAAACTACATATGAAGAAACAACCTATGAAGACAGCGAAAAAACTAGCACTTAT
------------------------------------GGACACAACACATATGGTGAAAAA
ACTAGTTATGGTGATGATACATATGTCGAAAAAACTACCACATATGGAGAGGAAAATAAA
TATGGTGAGAAAACAAGTTATGGTGAG---------------------------------
---------GGAGATGACAACAAATATGGTGAGAAAACTAGTTATGGTGAGGGATATGAC
AACAAATATGGTGAGAAAACTAGTTATGGTGATGATACATATGGCGAAAAACCTACCTCC
TACGGAGGAGATAATATATATGGTGAGAAAACAAGTTATGGTGGGGGAGATGAAAACAAG
TATGGTGAGAAAACTAGTTAT---------------------------------------
------------------------------------------------------------
---------------GGAGAGAAAGCTAGTTATGGTGGAGGAGATGACAACAAATATGGT
GAGAAAACAAGTTATGGTAATGAGGAAGGTGGCTATGGTGGAGGAGTTGGTGCCTACTCA
TCTGAGACTACTACTAAATATGAAGAGAATGATGATAGTGAAACCAAAACTTCTGAGGAT
TACAAGGTAGAGAAGAAACATCACAAGCATCTTGAAGAACTTGGG
>'pAsr2_113a'
TAGTAAACGCGTATTGATGTGATAATTTACGGCCAAACATGAGAGTAGGAGTAGT---GT
GGGGG--------------ACATTATCCTATAT-TTTCAATTAAATGACTTGTATTTCAA
ACCATAGTAATCCTAACACATCTTTCATCCCCAAAAATATCTCTTGGACTTAAAATTAGG
GGATTTTGGCTTTTCAGTT-GAACATC---------------------------------
-------------------------------------------GAAAAA-CACATTTGGT
CATATGAAAATATGACGTATGATAA-TTGAAATTAAATACTTTTTTTGTCC--TAACTTA
TGTGACACCATTTAATCCATT-GGTACATAGTTTAA-GACGAAATGAATT--TTTTT---
------------------------------------------------------------
------------------------------------------------------------
TAAAAAAAAA---TATGTTATATCAATAA----TTTTTATTCACCAAGCAACATTTTGAA
CACATAATTTCTTTTTT-------AAA---------------------------------
-------------AAAGAATATCATATATATA----------------CGTAGTTAGAGA
CGTTAATTACGGGGGG--------------------------------------------
------------------------------------------------------------
------------------------------------------------------------
-----AAAACACAAAGGTAAAGTTAGTTCACATTAAACAAACAAAATGAATAAAGCAAGT
CATACATCATATCAGCTGTGCTGATTTTAACAATTGAATTAAGCTTAGGTCCATTATTTT
TGCCACTTGGATTGAAAATCTTCCATCATGGAAAATATAAATCATGAATATT-GGATAAG
AACTTGTGCACGTTCATTGGACAAACTAATTAATTAGTCCCCACTTCACCTC-TATAGGC
CAAATACTTATAAATACCACTCAATATTCACAAGAAAAAAA-CATCCCAAAGTATTTTGT
TCTACTACTACATTTTTTT--CATACACAATTGTCACCCAAAAACATCATGGCTGAAGAA
AAGAAACATCACTTTGGTGGTCTCTTTAACCACCACAAGAACAAAGAGGAAGACACCCCC
ATTGAGAAAACTACATATGAAGAAACAACCTATGATGACAGTGAAAAAACTAGCACTTAT
------------------------------------GGAGACAACACATATGGTGAAAAA
ACTAGTTATGGTGATGATACATATGTCGAAAAAACTACCACATATGGAGAGGAAAATAAA
TATGGTGAGAAAACAAGTTATGGTGAG---------------------------------
---------GGAGATGACAACAAATATGGTGAGAAAACTAGTTATGGTGAGGGATATGAC
AACAAATATGGTGAGAGAACTAGTTATGGTGATGATACATATGTCGAAAAAACTAACACA
TATGGAGAGGACAATAAACATGGTGCGAAAACAAGTTATGGTGGGGGAGATGAAAACAAG
TAT---------ACTAGTTAT---------------------------------------
------------------------------------------------------------
---------------GGAGAGAAAGCTAGTTATGGTGGAGGAGATGACAACAAATATGGT
GAGAAAACAAGTTATGGTAATGAGGAAGGTGGCTATGGTGGAGGAGTTGGTGCCTACTCA
TCTGAGACTACTACTAATTATGAAGAGAATGATGATAGTGAAACCAAAACTTCTGAGGAT
TACAAGGTAGAGAAGAAACATCACAAGCATCTTGAAGAACTTGGG
>'pAsr4_114a'
TAGTAAACGCGTATTGATGTGATAATTTACGGCCAAACATGAGAGTAGGAGTAGT---GT
GGGGG--------------ACATTATCCTATAT-TTTCAATTAAATGACTTGTATTTCAA
ACCATAGTAATCCTAACACATCTTTCATCCCCAAAAATATCTCTTGGACTTAAAATTAGG
GGATTTTGGCTTTTCAGTT-GAACATC---------------------------------
-------------------------------------------GAAAAA-CACATTTGGT
CATATGAAAATATGACGTATGATAA-TTGAAATTAAATA-TTTTTTTGTCC--TAACTTA
TGTGACACCATTTAATCCATT-GGTACATAGTTTAA-GACGAAATGAATT--TTTTT---
------------------------------------------------------------
------------------------------------------------------------
TTTAAAAAAA---TATGTTATATCAATAA----TTTTTATTCACCAAGCAACATTTTGAA
CACATAATTTCTTTTTT-------AAA---------------------------------
-------------AAAGAATATCATATATATA----------------CGTAGTTAGAGA
CGTTAATTACGGGGGG--------------------------------------------
------------------------------------------------------------
------------------------------------------------------------
-----AAAACACAAAGGTAAAGTTAGTTCACATTAAACAAACAAAATGAATAAAGCAAGT
CATACATCATATCAGCTGTGCTGATTTTAACAATTGAATTAAGCTTAGGTCCATTATTTT
TGCCACTTGGATGGAAAATCTTCCATCATGGAAAATATAAATCATGAATATT-GGATAAG
AACTTGTACACGTTCATTGGACAAACTAATTAGTTAGTCCCCACTTCACCTCCTATAGGC
CAAATACTTATAAATACCACTCAATATTCACAAGAAGAAAA-CATCCCAAAGTATTTTGT
TCTACTACTACATTTTTTT--AGTACACAATTGTCACCAAAAAACATCATGGCTGAAGAA
AAGAAACATCACTTTGGTGGTCTCTTTAACCACCACAAGAACAAAGAGGAAGACACCCCC
ATTGAGAAAACTACATATGAAGAAACAACCTATGAAGACAGCGAAAAAACTAGCACTTAT
------------------------------------GGACACAACACATATGGTGAAAAA
ACTAGTTATGGTGATGATACATATGTCGAAAAAACTACCACATATGGAGAGGAAAATAAA
TATGGTGAGAAAACAAGTTATGGTGAG---------------------------------
---------GGAGATGACAACAAATATGGTGAGAAAACTAGTTATGGTGAGGGATATGAC
AACAAATATGGTGAGAAAACTAGTTATGGTGATGATACATATGGCGAAAAACCTACCTCC
TACGGAGGAGATAATATATATGGTGAGAAAACAAGTTATGGTGGGGGAGATGAAAACAAG
TATGGTGAGAAAACTAGTTAT---------------------------------------
------------------------------------------------------------
---------------GGAGAGAAAGCTAGTTATGGTGGAGGAGATGACAACAAATATGGT
GAGAAAACAAGTTATGGTAATGAGGAAGGTGGCTATGGTGGAGGAGTTGGTGCCTACTCA
TCTGAGACTACTACTAAATATGAAGAGAATGATGATAGTGAAACCAAAACTTCTGAGGAT
TACAAGGTAGAGAAGAAACATCACAAGCATCTTGAAGAACTTGGG
>'pAsr4_115a'
TAGTAAACGCGTATTGATGTGATAATTTACGGCCAAACATGAGAGTAGGAGTACT---GT
GGGGG--------------ACATTATCCTATATATTTTCATTAAATGACTTGTATTTCAA
ACCATAGTAATTCTAACACATCTTTCATCCCCAAAAATATCTCTTGGTCTTAAAATTAGG
GGATTTTGGCTTTTCAGTTTGAACATC---------------------------------
-------------------------------------------GAAAAA-CACATTTGGT
C---------------GTATGAAAA-TTGAAATTAAATACTCTTTCCGTCT--TA-CTTA
T-TGGTACCATTTGATTCATT-GGCACATAGTTTAA-AACGAAATGAAAA--CTTTT---
------------------------------------------------------------
------------------------------------------------------------
AAAAAGAAAAA--TATGTCATATCAATAA----TTTTTATTCACCAAGCAACA-TTTGAA
CACATAATTTCTTTTTTTTTT---AAA-------TGAATTAAAAAGA-TCAACAAAACAA
ACAAATTAAAATTAAAGAATATCATATATATGTA--------------CGTAGTTAGAGA
CGTTAATTACGGGGGG--------------------------------------------
------------------------------------------------------------
------------------------------------------------------------
------AAAAACAAAAGTAAAGTTAGTTCACATTAAACAAAGAAAATGAATAAAGCAAGT
CATACATCATATCAGCTGTGCTTATTTTAACAATTGAATTAAGCTTAGGTCCATTATTTT
TGCCACTTGGATTGAAAATCTTCCATCATGGAAAATATAAATCATGAATATT-GGATAAG
AACTTGTACACGTTCATTGGACAAACTAATTAATTAGTCCCCACTTCACCTC-TATAGGC
CAAATACTTATAAATACCACTCAATATTCACAAGAAAAAAA-CATCCCAAAGTATTTTGT
TCTACTACTACATTTTTTT--AATACACAATTGTCACCTAAAAACATCATGGCTGAAGAA
AAGAAACATCACTTTGGTGGTCTCTTTAACCACCACAAGAACAAAGAGGAAGACACACCC
ATTGAGAAAACTACATATGAAGAAACAACCTATGAAGACAGTGAAAAAACTAGCACTTAT
------------------------------------GGAGACAACACATATGGTGAAAAA
ACTAGTTATGGTGATGATACATATGGCGAAAAAACTACCACATATGGAGATGACAACAAA
TATAGTGAGAAAACTAGTTATGGTGATGATACATATGGCGAAAAAACTAACACATAT---
---------GGAGATGAAAACAAATATGGTGAGAAAACTAGTTATGGTGAGGGAGATAAC
AACAAATATGGTGAGAAAACTAGTTATGGTGATGATACATATGGCGAAAAACCTACCTCC
TACGGAGGAGATAATACATATGGTGAGAAAACAAGTTATGGTGGGGGAGATGAAAACAAG
TATGGTGAGAAAACTAGTTAT---------------------------------------
------------------------------------------------------------
---------------GGAGAGAAAGCTAGTTATGGTGGAGGAGATGACAACAAATATGGT
GAGAAAACAAGTTATGGTAATGAGGAAGGTGGCTATGGTGGAGGAGTTGGTGCCTACTCA
TCTGAGACTACTACTAAATATGAAGAGAATGATGATAGTGAAACCAAAACTTCTGAGGAT
TACAAGGAAGAGAAGAAACATCACAAGCATCTTGAAGAACTTGGG
>'pAsr4_115b'
TAGTAAACGCGTATTGATGTGATAATTTACGGC-AAACATGAGAGTAGGAGTACT---GT
GGGGG--------------ACATTATCCTATATATTTTCATTAAATGACTTGTATTTCAA
ACCATAGTAATTCTAACACATCTTTCATCCCCAAAAATATCTCTTGGTCTTAAAATTAGT
GTATTTTGGCTTTTCAGTTTGAACATC---------------------------------
-------------------------------------------GAAAAA-CACATTTGGT
C---------------GTATGAAAA-TTGAAATTAAATACTCTTTCCGTCT--TA-CTTA
TGTGGCATCATTTGATTCATT-GGCACATAGTTTAA-AACGAAATGAAAA--CTTTT---
------------------------------------------------------------
------------------------------------------------------------
AAAAAGAAAAA--TATGTCATATCAATAA----TTTTTATTCACCAAGCAACA-TTTGAA
CACATAATTTCTTTTTTTTT----AAAAA-----TGAATTAAAAAGA-TCAACAAAACAA
ACAAATTAAAATTAAAGAATATCATATATATGTA--------------CGTAGTTAGAGA
CGTTAATTACGGGGGG--------------------------------------------
------------------------------------------------------------
------------------------------------------------------------
------AAAAACAAAAGTAAAGTTAGTTCACATTAAACAAAGAAAATGAATAAAGCAAGT
CATACATCATATCAGCTGTGCTGATTTTAACAATTGAATTAAGCTTAGGTCCATTATTTT
TGCCACTTGGATTGAAAATCTTCCATCATGGAAAATATAAATCATGAATATT-GGATAAG
AACTTGTACACGTTCATTGGACAAACTAATTAATTAGTCCCCACTTCACCTC-TATAGGC
CAAATACTTATAAATACCACTCAATATTCACAAGAAAAAAA-CATCCCAAAGTATTTTGT
TCTACTACTACATTTTTTT--CATACACAATTGTCACCCAAAAACATCATGGCTGAAGAA
AAGAAACATCACTTTGGTGGTCTCTTTAACCACCACAAGAACAAAGAGGAAGACACCCCC
ATTGAGAAAACTACATATGAAGAAACAACCTATGAAGACAGTGAAAAAACTAGCACTTAT
------------------------------------GGAGACAACACATATGGTGAAAAA
ACTAGTTATGGTGATGATACATATGGCAAAAAAACTACCACATATGGAGATGACAACAAA
TATAGTGAGAAAACAAGTTATGGTGAT---------------------------------
---------GGAGATGACAACAAATATGGTGAGAAAACTAGTTATGGTGAGGGAGATGAC
AACAAATATGGTGAGAAAACTAGTTATGGTGATGATACATATGGCGAAAAACCTACCTCC
TACGGAGGAGATAATACATATGGTGAGAAAACAAGTTATGGTGGGGGAGATGAAAACAAG
TATGGTGAGAAAACTAGTTAT---------------------------------------
------------------------------------------------------------
---------------GGAGAGAAAGCTAGTTATGGTGGAGGAGATGACAACAAATATGGT
GAGAAAACAAGTTATGGTAATGAGGAAGGTGGCTATGGTGGAGGAGTTGGTGCCTACTCA
TCTGAGACTACTACTAAATATGAAGAGAATGATGATAGTGAAACCAAAACTTCTGAGGAT
TACAAGGAAGAGAAGAAACATCACAAGCATCTTGAAGAACTTGGG
>'pAsr4_121a'
TAGTAAACGCGTATTGATGTGATAATTTACGGCCAAACATGAGAGTAGGAGTAGT---GT
GGGGG--------------ACATTATCCTATAT-TTTCAATTAAATGACTTGTATTTCAA
ACCATAGTAATCCTAACACATCTTTCATCCCCAAAAATATCTCTTGGACTTAAAATTAGG
GGATTTTGGCTTTTCAGTT-GAACATC---------------------------------
-------------------------------------------GAAAAA-CACATTTGGT
CATATGAAAATATGTCGTATGAAAA-TTGAAAGTAAATACTCTTTTCGTCC--TAACTTA
TGTGGCACCATTTAATCCATT-GGTACATAGTTTAA-GACGAAATGAATTTTCTTTT---
------------------------------------------------------------
------------------------------------------------------------
TTTTTAAAAAAAATATGTCATATCAATATATAATTTTTATTCACCAAGCAACATTTTGAA
CACATAATTTCTCTTTT-------AAAA--------------------------------
-------------AAAGAATATCATATATATA----------------CGTAGTTAGAGA
CGTTAATTACGGGGGGG-------------------------------------------
------------------------------------------------------------
------------------------------------------------------------
-------AAAACAAAAGTAAAGTTAGTTCACATTAAACAAACAAAATGAATAAAGCAAGT
CATACATCATATCAGCTGTGCTGATTTTAACAATTGAATTAAGCTTAGGTCCATTATTTT
TGCCACTTGGATTGAAAATCTTCCATCATGGAAAATATAAATCATGAATATT-GGATAAG
AACTTGTACACGTTCATTGGACAAACTAATTAATTAGTCCCCACTTCACCTC-TATAGGC
CAAATACTTATAAATACCACTCAATATTCACAAGAAAAAAA-CATCCCAAAGTATTTTGT
TCTACTACTACATTTTTTT--CATACACAATTGTCACCCAAAATCATCATGGCTGAAGAA
AAGAAACATCACTTTGGTGGTCTCTTTAACCACCACAAGAACAAAGAGGAAGACACCCCC
ATTGAGAAAACTACATATGAAGAAACAACCTATGAAGACAGCGAAAAAACTAGCACTTAT
------------------------------------GGAGACAACACATATGGTGAAAAA
ACTAGTTATGGTGATGATACATATGGCGAAAAAACTACCACATATGGAGATGACAACAAA
TATAGTGAGAAAACTAGTTATGGTGATGATACATATGGCGAAAAAACTAACACATAT---
---------GGAGATGAAAACAAATATGGTGAGAAAACTAGTTATGGTGAGGGAGATGAC
AACAAATATGGTGAGAAAACTAGTTATGGTGATGATACATATGGCGAAAAACCTACCTCC
TACGGAGGAGATAATACATATGGTGAGAAAACAAGTTATGGTGGGGGAGATGAAAACAAG
TATGGTGAGAAAACTAGTTAT---------------------------------------
------------------------------------------------------------
---------------GGAGAGAAAGCTAGTTATGGTGTAGGAGATGACAACAAATATGGT
GAGAAAACAAGTTATGGTAATGAGGAAGGTGGNNNNNNNNNNNNNNNNNNNNNNNNNNNN
NNNNNNNNNNNNNNNNNNNNNNNNNNNNNNNNNNNNNNNNNNNNNNNNNNNNNNNNNNNN
NNNNNNNNNNNNNNNNNNNNNNNNNNNNNNNNNNNNNNNNNNNNN
>'pAsr4_121b'
TAGTAAACGCGTATTGATGTGATAATTTACGGCCAAACATGAGAGTAGGAGTACT---GT
GGGGG--------------ACAGTATCCTATAT-TTTCAATTAAATGACTTGTATTTCAA
ACCATAGTAATTTTA---CACCTTTTATCCCCAAAAATATCTCTTGGTCTTAAAATTAGT
GGATTTTGGCTTTTCAGTTTGAACATC---------------------------------
-------------------------------------------GAAAAA-CACATTTGGT
C---------------GTATGAAAA-TTGAAATTAAATACTCTTTTCGTCT--TA-CTAA
TGTGGCACCATTTGATTCATT-GTCACATAGTTTAA-AACGAAATGAAAA--CTTTT---
------------------------------------------------------------
------------------------------------------------------------
AAAAAGAAAAA--TATGTCATATCAATAA----TTTTTATTCACCAAGCAACA-TTTGAA
CACATAATTTCTTTTTTT------AAAAAA----TGAATTAAAAAGA-TCAACAAAACAA
ACAAATTAAAATTAAAGAATATCATATATATGTA--------------CGTAGTTAGAGA
CGTTAATTACGGGGGG--------------------------------------------
------------------------------------------------------------
------------------------------------------------------------
------AAAAACAAAAGTAAAGTTAGTTCACATTAAACAAAGAAAATGAATAAAGCAAGT
CATACATCATATCAGCTGTGCTGATTTTAACAATTGAATTAAGCTTAGGTCCATTATTTT
TGCCACTTGGATTGAAAATCTTCCATCATGGAAAATATAAATCATGAATATT-GGATAAG
AACTTGTACACGTTCATTGGACAAACTAATTAGTTAGTCCCCACTTCACCTCCTATAGGC
CAAATACTTATAAATACCACTCAATATTCACAAGAAAAAAAACATCCCAAAGTATTTTGT
TCTACAACTACATTTTCTT--CATACACAATTGTCACCAAAAAACATCATGGCTGAAGAA
AAGAAACATCACTTTGGTGGTCTCTTTAACCACCACAAGAACAAAGAGGAAGACACCCCC
ATTGAGAAAACTACATATGAAGAAACAACCTATGATGACAGTGAAAAAACTAGCACTTAT
------------------------------------GGAGACAACACATATGGTGAAAAA
ACTAGTTATGGTGATGATACATATGGCGAAAAAACTACCACATATGGAGAGGACAATAAA
TATGGTGAGAAAACAAGTTATGGTGAG---------------------------------
---------GGAGATGACAACAAATATGGTGAGAAAACTAGTTATGGTGAGGGA------
------------------------------------------------------------
------------------------------------------------------------
------------------------------------------------------------
------------------------------------------------------------
------------------------------------------GATGACAACAAATATGGT
GAGAAAACAAGTTATGGTAATGAGGAAGGTGGCTATGGTGGAGGAGTTGGTGCCTACTCA
TCTGAGACTACTACTAATTATGAAGAGAATGATGATAGTGAAACCAAAACTTCTGAGGAT
TACAAGGAAGAGAAGAAACATCACAAGCATCTTGAAGAACTTGGG
>'pAsr4_122a'
TAGTAAACGCGTATTGATGTGATAATTTACGGCCAAACATGAGAGTAGGAGTACT---GT
GGGGG--------------ACATTATCCTATATATTTTCATTAAATGACTTGTATTTCAA
ACCATAGTAATTCTAACACATCTTTCATCCCCAAAAATATCTCTTGGTCTTAAAATTAGG
GGATTTTGGCTTTTCAGTTTGAACATC---------------------------------
-------------------------------------------GAAAAA-CACATTTGGT
C---------------GTATGAAAA-TTGAAATTAAATACTCTTTCCGTCT--TA-CTTA
TGTGGCACCATTTGATTCATT-GGCACATAGTTTAA-AACGAAATGAAAA--CTTTT---
------------------------------------------------------------
------------------------------------------------------------
AAAAAGAAAAA--TATGTCATATCAATAA----TTTTTATTCACCAAGCAACA-TTTGAA
CACATAATTTCTTTTTTTT-----AAAAA-----TGAATTAAAAAGA-TCAACAAAACAA
ACAAATTAAAATTAAAGAATATCATATATATGTA--------------CGTAGTTAGAGA
CGTTAATTACGGGGGG--------------------------------------------
------------------------------------------------------------
------------------------------------------------------------
------AAAAACAAAAGTAAAGTTAGTTCACATTAAACAAAGAAAATGAATAAAGCAAGT
CATACATCATATCAGCTGTGCTGATTTTAACAATTGAATTAAGCTTAGGTCCATTATTTT
TGCCACTTGGATTGAAAATCTTCCATCATGGAAAATATAAATCATGAATATT-GGATAAG
AACTTGTACACGTTCATTGGACAAACTAATTAGTTAGTCCCCACTTCACCTCCTATAGGC
CAAATACTTATAAATACCACTCAATATTCACAAGAAAAAAAACATCCCAAAGTATTTTGT
TCTACAACTACATTTTCTT--CATACACAATTGTCACCAAAAAACATCATGGCTGAAGAA
AAGAAACATCACTTTGGTGGTCTCTTTAACCACCACAAGAACAAAGAGGAAGACACCCCC
ATTGAGAAAACTACATATGAAGAAACAACCTATGATGACAGTGAAAAAACTAGCACTTAT
------------------------------------GGAGACAACACATATGGTGAAAAA
ACTAGTTATGGTGATGATACATATGGCGAAAAAACTACCACATATGGAGAGGACAATAAA
TATGGTGAGAAAACAAGTTATGGTGAG---------------------------------
---------GGAGATGACAACAAATATGGTGAGAAAACTAGTTATGGTGAGGGA------
------------------------------------------------------------
------------------------------------------------------------
------------------------------------------------------------
------------------------------------------------------------
------------------------------------------GATGACAACAAATATGGT
GAGAAAACAAGTTATGGTAATGAGGAAGGTGGCTATGGTGGAGGAGTTGGTGCCTACTCA
TCTGAGACTACTACTAATTATGAAGAGAATGATGATAGTGAAACCAAAACTTCTGAGGAT
TACAAGGAAGAGAAGAAACATCACAAGCATCTTGAAGAACTTGGG
>'pAsr4_122b'
TAGTAAACGCGTATTGATGTGATAATTTACGGCCAAACATGAGAGTAGGAGTACT---GT
GGGGG--------------ACATTATCCTATATATTTTCATTAAATGACTTGTATTTCAA
ACCATAGTAATTCTAACACATCTTTCATCCCCAAAAATATCTCTTGGTCTTAAAATTAGG
GGATTTTGGCTTTTCAGTTTGAACATC---------------------------------
-------------------------------------------GAAAAA-CACATTTGGT
C---------------GTATGAAAA-TTGAAATTAAATACTCTTTCCGTCT--TA-CTTA
TGTGGCACCATTTGATTCATT-GGTACATAGTTTAA-AACGAAATGAAAA--CATTT---
------------------------------------------------------------
------------------------------------------------------------
AAAAAGAAAAA--TATGTCATATCAATAA----TTTTTATTCACCAAGCAACA-TTTGAA
CACATAATTTCTTTTTTT------AAAAAA----TGAATTAAAAAGA-TCAACAAAACAA
ACAAATTAAAATTAAAGAATATCATATATATGTA--------------CGTAGTTAGAGA
CGTTAATTACGGGGGGGG------------------------------------------
------------------------------------------------------------
------------------------------------------------------------
--------AAAAAAGAGTAAAGTTAGTTCACATTAAACAAAGAAAATGAATAAAGCAAGT
CATACATCATATCAGCTGTGCTGATTTTAACAATTGAATTAAGCTTAGGTCCATTATTTT
TGCCACTTGGATTGAAAATCTTCCATCATGGAAAATATAAATCATGAATATT-GGATAAG
AACTTGTACACGTTCATTGGACAAACTAATTAGTTAGTCCCCACTTCACCTCCTATAGGC
CAAATACTTATAAATACCACTCAATATTCACAAGAAAAAAA-CATCCAAAAGTATTTTGT
TCTACTACTACATTTTTTC--CATACACAATTGTCACCAAAAAACATCATGGCTGAAGAA
AAGAAACATCACTTTGGTGGTCTCTTTAACCACCACAAGAACAAAGAGGAAGACACCCCC
ATTGAGAAAACTACATATGAAGAAACAACCTATGATGACAGTGAAAAAACTAGCACTTAT
------------------------------------GGAGACAACACATATGGTGAAAAA
ACTAGATATGGTGATGATACATATGGCGAAAAAACTACCACATATGGAGAGGACAATAAA
TATGGTGAGAAAACAAGTTATGGTGAG---------------------------------
---------GGAGATGACAACAAATATGGTGAGAAAACTAGTTATGGTGAGGGAGATGAC
AACAAATATGGTGAGAAAACTAGTTATGGTGATGATACATATGGCGAAAAACCTACCTCC
TACGGAGGAGATAATATATATGGTGAGAAAACAAGTTATGGTGGGGGAGATGAAAACAAG
TATGGTGAGAAAACTAGTTAT---------------------------------------
------------------------------------------------------------
---------------GGAGAGAAAGCTAGTTATGGTGTAGGAGATGACAACAAATATGGT
GAGAAAACAAGTTATGGTAATGAGGAAGGTGGNNNNNNNNNNNNNNNNNNNNNNNNNNNN
NNNNNNNNNNNNNNNNNNNNNNNNNNNNNNNNNNNNNNNNNNNNNNNNNNNNNNNNNNNN
NNNNNNNNNNNNNNNNNNNNNNNNNNNNNNNNNNNNNNNNNNNNN
>'pAsr4_123a'
TAGTAAACGCGTATTGATGTGATAATTTACGGCCAAACATGAGAGTAGGAGTACT---GT
GGGGG--------------ACATTATCCTATATATTTTCATTAAATGACTTGTATTTCAA
ACCATAGTAATTCTAACACATCTTTCATCCCCAAAAATATCTCTTGGTCTTAAAATTAGG
GGATTTTGGCTTTTCAGTTTGAACATC---------------------------------
-------------------------------------------GAAAAA-CACATTTGGT
C---------------GTATGAAAA-TTGAAATTAAATACTCTTTCCGTCT--TA-CTTA
TGTGGCACCATTTGATTCATT-GGTACATAGTTTAA-AACGAAATGAAAA--CATTT---
------------------------------------------------------------
------------------------------------------------------------
AAAAAGAAAAA--TATGTCATATCAATAA----TTTTTATTCACCAAGCAACA-TTTGAA
CACATAATTTCTTTTTTTT-----AAAAA-----TGAATTAAAAAGA-TCAACAAAACAA
ACAAATTAAAATTAAAGAATATCATATATATGTA--------------CGTAGTTAGAGA
CGTTAATTACGGGGGGG-------------------------------------------
------------------------------------------------------------
------------------------------------------------------------
-------AAAAAAAGAGTAAAGTTAGTTCACATTAAACAAAGAAAATGAATAAAGCAAGT
CATACATCATATCAGCTGTGCTGATTTTAACAATTGAATTAAGCTTAGGTCCATTATTTT
TGCCACTTGGATTGAAAATCTTCCATCATGGAAAATATAAATCATGAATATT-GGATAAG
AACTTGTACACGTTCATTGGACAAACTAATTAGTTAGTCCCCACTTCACCTCCTATAGGC
CAAATACTTATAAATACCACTCAATATTCACAAGAAAAAAAACATCCCAAAGTATTTTGT
TCTACAACTACATTTTCTT--CATACACAATTGTCACCAAAAAACATCATGGCTGAAGAA
AAGAAACATCACTTTGGTGGTCTCTTTAACCACCACAAGAACAAAGAGGAAGACACCCCC
ATTGAGAAAACTACATATGAAGAAACAACCTATGATGACAGTGAAAAAACTAGCACTTAT
------------------------------------GGAGACAACACATATGGTGAAAAA
ACTAGTTATGGTGATGATACATATGGCGAAAAAACTACCACATATGGAGAGGACAATAAA
TATGGTGAGAAAACAAGTTATGGTGAG---------------------------------
---------GGAGATGACAACAAATATGGTGAGAAAACTAGTTATGGTGAGGGA------
------------------------------------------------------------
------------------------------------------------------------
------------------------------------------------------------
------------------------------------------------------------
------------------------------------------GATGACAACAAATATGGT
GAGAAAACAAGTTATGGTAATGAGGAAGGTGGCTATGGTGGAGGAGTTGGTGCCTACTCA
TCTGAGACTACTACTAATTATGAAGAGAATGATGATAGTGAAACCAAAACTTCTGAGGAT
TACAAGGAAGAGAAGAAACATCACAAGCATCTTGAAGAACTTGGG
>'pAsr4_123b'
TAGTAAACGCGTATTGATGTGATAATTTACGGCCAAACATGAGAGTAGGAGTACT---GT
GGGGG--------------ACATTATCCTATATATTTTCATTAAATGACTTGTATTTCAA
ACCATAGTAATTCTAACACATCTTTCATCCCCAAAAATATCTCTTGGTCTTAAAATTAGG
GGATTTTGGCTTTTCAGTTTGAACATC---------------------------------
-------------------------------------------GAAAAA-CACATTTGGT
C---------------GTATGAAAA-TTGAAATTAAATACTCTTTCCGTCT--TA-CTTA
TGTGGCACCATTTGATTCATT-GGCACATAGTTTAA-AACGAAATGAAAA--CTTTT---
------------------------------------------------------------
------------------------------------------------------------
AAAAAGAAAAA--TATGTCATATCAATAA----TTTTTATTCACCAAGCAACA-TTTGAA
CACATAATTTCTTTTTTTT-----AAAAA-----TGAATTAAAAAGA-TCAACAAAACAA
ACAAATTAAAATTAAAGAATATCATATATATGTA--------------CGTAGTTAGAGA
CGTTAATTACGGGGGG--------------------------------------------
------------------------------------------------------------
------------------------------------------------------------
------AAAAACAAAAGTAAAGTTAGTTCACATTAAACAAAGAAAATGAATAAAGCAAGT
CATACATCATATCAGCTGTGCTGATTTTAACAATTGAATTAAGCTTAGGTCCATTATTTT
TGCCACTTGGATTGAAAATCTTCCATCATGGAAAATATAAATCATGAATATT-GGATAAG
AACTTGTACACGTTCATTGGACAAACTAATTAGTTAGTCCCCACTTCACCTCCTATAGGC
CAAATACTTATAAATACCACTCAATATTCACAAGAAAAAAAACATCCCAAAGTATTTTGT
TCTACAACTACATTTTCTT--CATACACAATTGTCACCAAAAAACATCATGGCTGAAGAA
AAGAAACATCACTTTGGTGGTCTCTTTAACCACCACAAGAACAAAGAGGAAGACACCCCC
ATTGAGAAAACTACATATGAAGAAACAACCTATGATGACAGTGAAAAAACTAGCACTTAT
------------------------------------GGAGACAACACATATGGTGAAAAA
ACTAGTTATGGTGATGATACATATGGCGAAAAAACTACCACATATGGAGAGGACAATAAA
TATGGTGAGAAAACAAGTTATGGTGAG---------------------------------
---------GGAGATGACAACAAATATGGTGAGAAAACTAGTTATGGTGAGGGA------
------------------------------------------------------------
------------------------------------------------------------
------------------------------------------------------------
------------------------------------------------------------
------------------------------------------GATGACAACAAATATGGT
GAGAAAACAAGTTATGGTAATGAGGAAGGTGGCTATGGTGGAGGAGTTGGTGCCTACTCA
TCTGAGACTACTACTAATTATGAAGAGAATGATGATAGTGAAACCAAAACTTCTGAGGAT
TACAAGGAAGAGAAGAAACATCACAAGCATCTTGAAGAACTTGGG
>'pAsr4_124a'
TAGTAAACGCGTATTGATGTGATAATTTACGGCCAAACATGAGAGTAGGAGTAGT---GT
GGGGG--------------ACATTATCCTATAT-TTTCAATTAAATGACTTGTATTTCAA
ACCATAGTAATCCTAACACATCTTTCATCCCCAAAAATATCTCTTGGACTTAAAATTAGG
GGATTTTGGCTTTTCAGTT-GAACATC---------------------------------
-------------------------------------------GAAAAA-CACATTTGGT
CATATGAAAATATGTCGTATGAAAA-TTGAAAGTAAATACTCTTTTCGTCC--TAACTTA
TGTGGCACCATTTAATCCATTTGGTACATAGTTTAA-GACGAAATGAATT--TTTTT---
------------------------------------------------------------
------------------------------------------------------------
TTTTAAAAAAAA-TATGTCATATCAATATATAATTTTTATTCACCAAGCAACATTTTGAA
CACATAATTTCTCTTTT-------AAAA--------------------------------
-------------AAAGAATATCATATATAGA----------------CGTAGTTAGAGA
CGTTAATTACGGGGGGG-------------------------------------------
------------------------------------------------------------
------------------------------------------------------------
-------AAAACAAAAGTAAAGTTAGTTCACATTAAACAAACAAAATGAATAAAGCAAGT
CATACATCATATCAGCTGTGCTGATTTTAACAATTGAATTAAGCTTAGGTCCATTATTTT
TGCCACTTGGATTGAAAATCTTCCATCATGGAAAATATAAATCATGAATATT-GGATAAG
AACTTGTACACGTTCATTGGACAAACTAATTAATTAGTCCCCACTTCACCTC-TATAGGC
CAAATACTTATAAATACCACTCAATATTCACAAGAAAAAAA-CATCCCAAAGTATTTTGT
TCTACTACTACATTTTTTT--CATACACAATTGTCACCCAAAAACATCATGGCTGAAGAA
AAGAAACATCACTTTGGTGGTCTCTTTAACCACCACAAGAACAAAGAGGAAGACACCCCC
ATTGAGAAAACTACATATGAAGAAACAACCTATGATGACAGTGAAAAAACTAGCACTTAT
------------------------------------GGAGACAACACATATGGTGAAAAA
ACTAGTTATGGTGATGACACATACGGCGAAAAAACTACCACATATGGAGATGACAACAAA
TATAGTGAGAAAACTAGTTATGGTGATGACACATATGGCGAAAAAACTAACACATAT---
---------GGAGATGAAAACAAATATGGTGAGAAAACTAGTTATGGTGAGGGAGATGAC
AACAAATATGGTGAGAAAACTAGTTATGGTGATGATACATATGGCGAAAAACCTACCTCC
TACGGAGGAGATAATACATATGGTGAGAAAACAAGTTATGGTGGGGGAGATGAAAACAAG
TATGGTGAGAAAACTAGTTAT---------------------------------------
------------------------------------------------------------
---------------GGAGAGAAAGCTAGTTATGGTGTAGGAGATGACAACAAATATGGT
GAGAAAACAAGTTATGGTAATGAGGAAGGTGGCTATGGTGGAGGAGTTGGTGCCTACTCA
TCTGAGACTACTACTAATTATGAAGAGAATGATGATAGTGAAACCAAAACTTCTGAGGAT
TACAAGGAAGAGAAGAAACATCACAAGCATCTTGAAGAACTTGGG
>'pAsr4_125a'
TAGTAAACGCGTATTGATGTGATAATTTACGGCCAAACATGAGAGTAGGAGTACT---GT
GGGGG--------------ACATTATCCTATATATTTTCATTAAATGACTTGTATTTCAA
ACCATAGTAATTCTAACACATCTTTCATCCCCAAAAATATCTCTTGGTCTTAAAATTAGG
GGATTTTGGCTTTTCAGTTTGAACATC---------------------------------
-------------------------------------------GAAAAA-CACATTTGGT
C---------------GTATGAAAA-TTGAAATTAAATACTCTTTCCGTCT--TA-CTTA
TGTGGCACCATTTGATTCATT-GGTACATAGTTTAA-AACGAAATGAAAA--CATTT---
------------------------------------------------------------
------------------------------------------------------------
AAAAAGAAAAA--TATGTCATATCAATAA----TTTTTATTCACCAAGCAACA-TTTGAA
CACATAATTTCTTTTTTTT-----AAAAA-----TGAATTAAAAAGA-TCAACAAAACAA
ACAAATTAAAATTAAAGAATATCATATATATGTA--------------CGTAGTTAGAGA
CGTTAATTACGGGGGGG-------------------------------------------
------------------------------------------------------------
------------------------------------------------------------
-------AAAAAAAGAGTAAAGTTAGTTCACATTAAACAAAGAAAATGAATAAAGCAAGT
CATACATCATATCAGCTGTGCTGATTTTAACAATTGAATTAAGCTTAGGTCCATTATTTT
TGCCACTTGGATTGAAAATCTTCCATCATGGAAAATATAAATCATGAATATT-GGATAAG
AACTTGTACACGTTCATTGGACAAACTAATTAGTTAGTCCCCACTTCACCTCCTATAGGC
CAAATACTTATAAATACCACTCAATATTCACAAGAAAAAAAACATCCCAAAGTATTTTGT
TCTACAACTACATTTTCTT--CATACACAATTGTCACCAAAAAACATCATGGCTGAAGAA
AAGAAACATCACTTTGGTGGTCTCTTTAACCACCACAAGAACAAAGAGGAAGACACCCCC
ATTGAGAAAACTACATATGAAGAAACAACCTATGATGACAGTGAAAAAACTAGCACTTAT
------------------------------------GGAGACAACACATATGGTGAAAAA
ACTAGTTATGGTGATGATACATATGGCGAAAAAACTACCACATATGGAGAGGACAATAAA
TATGGTGAGAAAACAAGTTATGGTGAG---------------------------------
---------GGAGATGACAACAAATATGGTGAGAAAACTAGTTATGGTGAGGGA------
------------------------------------------------------------
------------------------------------------------------------
------------------------------------------------------------
------------------------------------------------------------
------------------------------------------GATGACAACAAATATGGT
GAGAAAACAAGTTATGGTAATGAGGAAGGTGGCTATGGTGGAGGAGTTGGTGCCTACTCA
TCTGAGACTACTACTAATTATGAAGAGAATGATGATAGTGAAACCAAAACTTCTGAGGAT
TACAAGGAAGAGAAGAAACATCACAAGCATCTTGAAGAACTTGGG
>'pAsr4_126a'
TAGTAAACGCGTATTGATGTGATAATTTACGGCCAAACATGATAGTAGGAGTACT---GT
GGGGG--------------ACAGTATCCTATAT-TTTCAATTAAATGACTTGTATTTCAA
ACCATAGTAATTTTA---CACCTTTTATCCCCAAAAATATCTCTTGGTCTTAAAATTAGT
GGATTTTGGCTTTTCAGTTTGAACATC---------------------------------
-------------------------------------------GAAAAA-CACATTTGGT
C---------------GTATGAAAA-TTGAAATTAAATACTCTTTTCGTCT--TA-CTAA
TGTGGCACCATTTGATTCATT-GTCACATAGTTTAA-AACGAAATGAAAA--CTTTT---
------------------------------------------------------------
------------------------------------------------------------
AAAAAGAAAAA--TATGTCATATCAATAA----TTTTTATTCACCAAGCAACA-TTTGAA
CACATAATTTCTTTTTTTT-----AAAAA-----TGAATTAAAAAGA-TCAACAAAACAA
ACAAATTAAAATTAAAGAATATCATATATATGTA--------------CGTAGTTAGAGA
CGTTAATTACGGGGGG--------------------------------------------
------------------------------------------------------------
------------------------------------------------------------
------AAAAACAAAAGTAAAGTTAGTTCACATTAAACAAAGAAAATGAATAAAGCAAGT
CATACATCATATCAGCTGTGCTGATTTTAACAATTGAATTAAGCTTAGGTCCATTATTTT
TGCCACTTGGATTGAAAATCTTCCATCATGGAAAATATAAATCATGAATATT-GGATAAG
AACTTGTACACGTTCATTGGACAAACTAATTAGTTAGTCCCCACTTCACCTCCTATAGGC
CAAATACTTATAAATACCACTCAATATTCACAAGAAAAAAAACATCCCAAAGTATTTTGT
TCTACAACTACATTTTCTT--CATACACAATTGTCACCAAAAAACATCATGGCTGAAGAA
AAGAAACATCACTTTGGTGGTCTCTTTAACCACCACAAGAACAAAGAGGAAGACACCCCC
ATTGAGAAAACTACATATGAAGAAACAACCTATGATGACAGTGAAAAAACTAGCACTTAT
------------------------------------GGAGACAACACATATGGTGAAAAA
ACTAGTTATGGTGATGATACATATGGCGAAAAAACTACCACATATGGAGAGGACAATAAA
TATGGTGAGAAAACAAGTTATGGTGAG---------------------------------
---------GGAGATGACAACAAATATGGTGAGAAAACTAGTTATGGTGAGGGA------
------------------------------------------------------------
------------------------------------------------------------
------------------------------------------------------------
------------------------------------------------------------
------------------------------------------GATGACAACAAATATGGT
GAGAAAACAAGTTATGGTAATGAGGAAGGTGGCTATGGTGGAGGAGTTGGTGCCTACTCA
TCTGAGACTACTACTAATTATGAAGAGAATGATGATATTGAAACCAAAACTTCTGAGGAT
TACAAGGAAGAGAAGAAACATCACAAGCATCTTGAAGAACTTGGG
>'pAsr4_127a'
TAGTAAACGCGTATTGATGTGATAATTTACGGCCAAACATGAGAGTAGGAGTACT---GT
GGGGG--------------ACAGTATCCTATAT-TTTCAATTAAATGACTTGTATTTCAA
ACCATAGTAATTTTA---CACCTTTTATCCCCAAAAATATCTCTTGGTCTTAAAATTAGT
GGATTTTGGCTTTTCAGTTTGAACATC---------------------------------
-------------------------------------------GAAAAA-CACATTTGGT
C---------------GTATGAAAA-TTGAAATTAAATACTCTTTTCGTCT--TA-CTAA
TGTGGCACCATTTGATTCATT-GTCACATAGTTTAA-AACGAAATGAAAA--CTTTT---
------------------------------------------------------------
------------------------------------------------------------
AAAAAGAAAAA--TATGTCATATCAATAA----TTTTTATTCACCAAGCAACA-TTTGAA
CACATAATTTCTTTTTTTT-----AAAAA-----TGAATTAAAAAGA-TCAACAAAACAA
ACAAATTAAAATTAAAGAATATCATATATATGTA--------------CGTAGTTAGAGA
CGTTAATTACGGGGGG--------------------------------------------
------------------------------------------------------------
------------------------------------------------------------
------AAAAACAAAAGTAAAGTTAGTTCACATTAAACAAAGAAAATGAATAAAGCAAGT
CATACATCATATCAGCTGTGCTGATTTTAACAATTGAATTAAGCTTAGGTCCATTATTTT
TGCCACTTGGATTGAAAATCTTCCATCATGGAAAATATAAATCATGAATATT-GGATAAG
AACTTGTACACGTTCATTGGACAAACTAATTAGTTAGTCCCCACTTCACCTCCTATAGGC
CAAATACTTATAAATACCACTCAATATTCACAAGAAAAAAAACATCCCAAAGTATTTTGT
TCTACAACTACATTTTCTT--CATACACAATTGTCACCAAAAAACATCATGGCTGAAGAA
AAGAAACATCACTTTGGTGGTCTCTTTAACCACCACAAGAACAAAGAGGAAGACACCCCC
ATTGAGAAAACTACATATGAAGAAACAACCTATGATGACAGTGAAAAAACTAGCACTTAT
------------------------------------GGAGACAACACATATGGTGAAAAA
ACTAGTTATGGTGATGATACATATGGCGAAAAAACTACCACATATGGAGAGGACAATAAA
TATGGTGAGAAAACAAGTTATGGTGAG---------------------------------
---------GGAGATGACAACAAATATGGTGAGAAAACTAGTTATGGTGAGGGA------
------------------------------------------------------------
------------------------------------------------------------
------------------------------------------------------------
------------------------------------------------------------
------------------------------------------GATGACAACAAATATGGT
GAGAAAACAAGTTATGGTAATGAGGAAGGTGGCTATGGTGGAGGAGTTGGTGCCTACTCA
TCTGAGACTACTACTAATTATGAAGAGAATGATGATAGTGAAACCAAAACTTCTGAGGAT
TACAAGGAAGAGAAGAAACATCACAAGCATCTTGAAGAACTTGGG
>'pAsr4_232a'
TAGTAAACGCGTATTGATGTGATAATTTACGGCCAAACATAAGAGTAGGAGTACT---GT
GGGGGG-------------ACATTATCCTATAC-TTTCAATTAAATGACTTGTATTTCAA
ACCATAGTAATCCTAACACATCTTTCATCCCCAAAAATATCTCTTGGACTTAAAATTAGG
GGATTTTGGCTTTTCAGCT-GAACATC---------------------------------
-------------------------------------------GAAAAA-CACAGTTGGT
CAGATGAAAATATGTCGTATAAAAA-TTGAAATTAAATACTCTTTTCGTCC--TATCTTA
TGTGGCACCATTTAATCCATT-GACACATAGTTTAA-GACGAAATGAAAT--TTTTT---
------------------------------------------------------------
------------------------------------------------------------
TTAAAAAAAAAA-TATGTCATATCAATAA----TTTTTATTCACCAAGCAACATTTTGAA
CACATAATTTCTTTTTT-------AAA---------------------------------
-------------AAAGAATATCATATATATA----------------CGTAGTTAGAGA
CGTTAATTACGGGGG---------------------------------------------
------------------------------------------------------------
------------------------------------------------------------
------AAAAACAAAGATAAAGTTAGTTCACATTAAACAAACAAAATGAATAAAGCAAGT
CATACATCATATCAGCTGTGCTGATTTTAACAATTGAATTAAGCTTAGGTCCATTATTTT
TGCCACTTGGATGGAAAATCTTCCATCATGGAAAATATAAATCATGAATATT-GGATAAG
AACTTGTACACGTTCATTGGACAAACTAATTAGTTAGTCCCCACTTCACCTCCTATAGGC
CAAATACTTATAAATACCACTCAATATTCACAAGAAAAAAA-CATCCCAAAGTATTTTGT
TCTACTACTACATTTTTTT-TCATACACAATTGTCACCAAAAAACATCATGGCTGAAGAA
AAGAAACATCACTTTGGTGGTCTCTTTAACCACCACAAGAACAAAGAGGAAGACACCCCC
ATTGAGAAAACTACATATGAAGAAACAACCTATGAAGACAGTGAAAAAACTAGCACTTAT
------------------------------------GGAGACAACACATATGGTGAAAAA
ACTAGTTATGGTGATTATACATATGGCGAAAAAACTACCACTTATGGAGAGGACAATAAA
TATGGTGAGAAAACAAGTTATGGTGATGGAGATGACAACAAATATGGTGAGAAAACAAGT
TATGGTGAGGGAGATGACAACAAATATGGTGAGAAAACAAGTTATGGTGAGGGAGATGAC
AACAAATATGGTGAGAAAACTAGTTATGGTGATGATACATATGGCGAAAAACCTACCTCC
TACGGAGGAGATAATACATATGGTGAGAAAACAAGTTATGGTGGGGGAGATGAAAACAAG
TATGGTGAGAAAACTAGTTAT---------------------------------------
------------------------------------------------------------
---------------GGAGAGAAAGCTAGTTATGGTGGAGGAGATGACAACAAATATGGT
GAGAAAACAAGTTATGGTGATGAGGAAGGTGGCTATGGTGGAGGAGTTGGTGCCTACTCA
TCTGAGACTACTACTAATTATGAAGAGAATGATGATAGTGAAACCAAAACTTCTGAGGAT
TACAAGGAAGAGAAGAAACATCACAAGCATCTTGAAGAACTTGGG
>'pAsr4_233a'
TAGTAAACGCGTATTGATGTGATAATTTACGGCCAAACATAAGAGTAGGAGTACT---GT
GGGGGG-------------ACATTATCCTATAC-TTTCAATTAAATGACTTGTATTTCAA
ACCATAGTAATCCTAACACATCTTTCATCCCCAAAAATATCTCTTGGACTTAAAATTAGG
GGATTTTGGCTTTTCAGCT-GAACATC---------------------------------
-------------------------------------------GAAAAA-CACAGTTGGT
CAGATGAAAATATGTCGTATAAAAA-TTGAAATTAAATACTCTTTTCGTCC--TATCTTA
TGTGGCACCATTTAATCCATT-GACACATAGTTTAA-GACGAAATGAAAT--TTTTT---
------------------------------------------------------------
------------------------------------------------------------
TTAAAAAAAAAA-TATGTCATATCAATAA----TTTTTATTCACCAAGCAACATTTTGAA
CACATAATTTCTTTTTT-------AAA---------------------------------
-------------AAAGAATATCATATATATA----------------CGTAGTTAGAGA
CGTTAATTACGGGGG---------------------------------------------
------------------------------------------------------------
------------------------------------------------------------
------AAAAACAAAGATAAAGTTAGTTCACATTAAACAAACAAAATGAATAAAGCAAGT
CATACATCATATCAGCTGTGCTGATTTTAACAATTGAATTAAGCTTAGGTCCATTATTTT
TGCCACTTGGATGGAAAATCTTCCATCATGGAAAATATAAATCATGAATATT-GGATAAG
AACTTGTACACGTTCATTGGACAAACTAATTAGTTAGTCCCCACTTCACCTCCTATAGGC
CAAATACTTATAAATACCACTCAATATTCACAAGAAAAAAA-CATCCCAAAGTATTTTGT
TCTACTACTACATTTTTTT-TCATACACAATTGTCACCAAAAAACATCATGGCTGAAGAA
AAGAAACATCACTTTGGTGGTCTCTTTAACCACCACAAGAACAAAGAGGAAGACACCCCC
ATTGAGAAAACTACATATGAAGAAACAACCTATGAAGACAGTGAAAAAACTAGCACTTAT
------------------------------------GGAGACAACACATATGGTGAAAAA
ACTAGTTATGGTGATTATACATATGGCGAAAAAACTACCACTTATGGAGAGGACAATAAA
TATGGTGAGAAAACAAGTTATGGTGATGGAGATGACAACAAATATGGTGAGAAAACAAGT
TATGGTGAGGGAGATGACAACAAATATGGTGAGAAAACAAGTTATGGTGAGGGAGATGAC
AACAAATATGGTGAGAAAACTAGTTATGGTGATGATACATATGGCGAAAAACCTACCTCC
TACGGAGGAGATAATACATATGGTGAGAAAACAAGTTATGGTGGGGGAGATGAAAACAAG
TATGGTGAGAAAACTAGTTAT---------------------------------------
------------------------------------------------------------
---------------GGAGAGAAAGCTAGTTATGGTGGAGGAGATGACAACAAATATGGT
GAGAAAACAAGTTATGGTGATGAGGAAGGTGGCTATGGTGGAGGAGTTGGTGCCTACTCA
TCTGAGACTACTACTAATTATGAAGAGAATGATGATAGTGAAACCAAAACTTCTGAGGAT
TACAAGGAAGAGAAGAAACATCACAAGCATCTTGAAGAACTTGGG
>'pAsr4_234a'
TAGTAAACGCGTATTGATGTGATAATTTACGGCCAAACATGAGAGTAGGAGTACT---GT
GGGGG--------------ACATTATCCTATAT-TTTCAATTAAATGACTTGTATTTCAA
ACCATAGTAATCCTAACACATCTTTCATCCCCAAAAATATCTCTTCTGCTTAAAATTAGG
GGATTTTGGCTTTTCAGTT-GAACATC---------------------------------
-------------------------------------------GAAAAA-CACATTTGGT
C---------------GTATGAAAA-TTGAAATTAAATACTCCCTCCATTC--TTACTTA
TGTGACACCATTTGATTCATT-GGCACATAGTTTAA-GACGAAATGAAA-----------
------------------------------------------------------------
------------------------------------------------------------
--AAAGAAAAA--TATGTTATGTCAATAA----TTTTTATTCACCAAGCAACATTTTGAA
CATATAA-----------------------------------------------------
----------------------------------------------------------AA
CGTTAATTAGGGGGGGGGGGGG--------------------------------------
------------------------------------------------------------
------------------------------------------------------------
----------ACAAAAGTAAAGTTAGTTCACATTAAACAAACAAAATGAATAAAGCAAGT
CATACATCATATCAGCTGTGCTGATTTTAACAATTGAATTAAGCTTAGGTCCATTATTTT
TGCCACTTGGATTGAAAATCTTCCATCATGGAAAATATAAATCATGAATATT-GGATAAG
AACTTGTACACGTTCATTGGACAGACTAATTAGTTAGTCCCCACTTCACCTCCTATAGGC
CAAATACTTATAAATACCACTCAATATTCACAAGAAAAAAAACATCCCAAAGTATTTTGT
TCTACTAC---ATTTTCTT--CATACACAATTGTCACCAAAAAACATCATGGCTGAAGAA
AAGAAACATCACTTTGGTGGTCTCTTTAACCACCACAAGAACAAAGAGGAAGACACCCCC
ATTGAGAAAACTACATATGAAGAAACAACCTATGAAGACGGTGAAAAAACTAGCACTTAT
------------------------------------GGAGACAACACATATGGTGAAAAA
ACTAGTTATGGTGATGATACATATGGCAAAAAAACTACCACATATGGAGATTACAACAAA
TATAGTGAGAAAACTAGTTATGGTGATGATACATATGGCGAAAAAACTAACACATAT---
---------GGAGATGAAAACAAATATGGTGAGAAAACTAGTTATGGTGAGGGAGATGAC
AAAAAATATGGTGAGAAAACTAGTTATGGTGGTGATACATATGGCGAAAAACCTACCTCC
TACGGAGGAGATAATACATATGGTGAGAAAACAAGTTATGGTGGGGGAGATGAAAACAAG
TATGGTGAGAAAACTAGTTAT---------------------------------------
------------------------------------------------------------
---------------GGAGAGAAAGCTAGTTATGGTGTAGGAGATGACAACAAATATGGT
GAGAAAACAAGTTATGGTAATGAGGAAGGTGGCTATGGTGGAGGAGTTGGTGCCTACTCA
TCTGAGACTACTACTAATTATGAAGAGAATGATGATAGTGAAACCAAAACTTCTGAGGAT
TACAAGGAAGAGAAGAAACATCACAAGCATCTTGAAGAACTTGGG
>'pAsr4_234b'
TAGTAAACGCGTATTGATGTGATAATTTACGGCCAAACATGAGAGTAGGAGTACT---GT
GGGG---------------ACATTATCCTATAT-TTTCAATTAAATGACTTGTATTTCAA
ACCATAGTAATCGTAACACATCTTTCCTCCCCAAAAATATCTCTTGGACTTAAAATTAGG
GGATTTTGGCTTTTCAGTT-GAACATC---------------------------------
-------------------------------------------GAAAAA-CACATTTCGT
C---------------GTATGAAAA-TTGAAATTAAATACT----CCATTC--TAACTTA
CGTGACACTATTTGATTC----GGCACATAATTTAA-GACGAATAGAAA---CTTTT---
------------------------------------------------------------
------------------------------------------------------------
AAAAAGAAAAA--TATGTCATATCAATGA----TTTTTATTCACCAAACAACA-TTTGAA
CACATAATTTCTTTTTTT------AAAA------TGAATTTAAAAGA-TTAACAAAACAA
ACAATTTAAAATCAAAGAATATC-TA----------------------CGTAGTTAGAGA
CGGTAATTACGGGGG---------------------------------------------
------------------------------------------------------------
------------------------------------------------------------
----AAAAAAACAAAGGTAAAGTTAGTTCACATTAAACAAACAAAATGAATAAAGCAAGT
CATACATCATATCAGCTGTGCTGATTTTAACAATTGAATTAAGCTTAGGTCCATTATTTT
TGCCACTTGGATTGAAAATCTTACATAATGGAAAATATAAATCATGAATATT-GGATAAG
AACTTGTACACGTTCATTGGACAAACTAATTAGTTAGTCCCCACTTCACCTCCTATAGGC
CAAATACTTATAAATACCACTCAATATTCACAAGAAAAAAAACATCCCAAAGTATTTTGT
TCTACTACTACATTTTTTT--CATACACAATTGTCACCAAAAAACATCATGGCTGAAGAA
AAGAAACATCACTTTGGTGGTCTCTTTAACCACCACAAGAACAAAGAGGAAGACAACCCC
ATTGAGAAAACTACATATGAAGAAACAACCTATGAAGACAGTGAAAAAACTAGCACCTAT
------------------------------------GGAGACAACACATATGGTGAGAAA
ACTAGTTATGATGATGATACATATGGCAAAAAAACTACCACATATGGAGATGACAACAAA
TATAGTGAGAAAACTAGTTATGGTGATGATACATATGGCGAAAAAACTAACACGTAT---
---------GGAGATGAAAACAAATATGGTGAGAAAACTAGTTATGGTGAGGGAGATGAC
AACAAATATGGTGAGAAAACTAGTTATAGTGATGATACATATGGCGAAAAACCTACCTCC
TACGGAGGAGATAATACATATGGTGAGAAAACAAGTTATGGTGGGGGAGATGAAAACAAG
TATGGTGAGAAAACTAGTTAT---------------------------------------
------------------------------------------------------------
---------------GGAGAGAAAGCTAGTTATGGTGGAGGAGATGACAACAAATATGGT
GAGAAAACAAGTTATGGTAATGAGGAAGGTGGCTATGGTGGAGGAGTTGGTGCCTACTCA
TCTGAGACTACTACTAAATATGAAGAGAATGATGATAGTGAAACCAAAACTTCTGAGGAT
TACAAGGAAGAGAAGAAACATCACAAGCATCTTGAAGAACTTGGG
>'pAsr4_235a'
TAGTAAACGCGTATTGATGTGATAATTTATGGCCAAACATGAGAGTAGGAGTACT---GT
GGGGG--------------ACATTATCCTATAT-TTTCAATTAAATGACTTGTATTTCAA
ACCATAGTAATCCTAACACATCTTTCATCCCCAAAAATATCTCTTCGACTTAAAATTAGG
GGATTTTGGCTTTTCAGTT-GAACATC---------------------------------
-------------------------------------------GGAAAA-CACATTTGGT
C---------------GTATGAAAA-TTGAAATTAAATACTCCCTCCATTC--TAACTTA
TGTGACACCATTTGATCC----GACACATAGTTTAA-GACGAAAGAAAAA--CTTTT---
------------------------------------------------------------
------------------------------------------------------------
AAAAAGAAAAA--TATGTCATATCAATGA----TTTTTATTCACCAAGCAACG-TTTGAA
CATATAATTTCTTTTTT-------AAAAAA----TGAATTAAAAAAAATTAACAAAACAA
ACAAATTAAAATCAAAGAATATC-TA----------------------CGTAGTTAGAGA
CGTTAATTACGGGGGG--------------------------------------------
------------------------------------------------------------
------------------------------------------------------------
------AAAAACAAAGGTAAAGTTAGTTCACATTAAACAAACAAAATGAATAAAGCAAGT
CATACATCATATCAGCTGTGCTGATTTTAACAATTGAATTAAGCTTAGGTCCATTATTTT
TGCCACTTGGATTGAAAATCTTCCATCATGGAAAATATAAATCGTGAATATT-GGATAAG
AACTTGTACACGTTCATTGGACAAACTAATTAGTTAGTCCCCACTTCACCTCCTATAGGC
CAAATACTTATAAATACCACTCAATATTCACAAGAAAAAAAACATCCCAAAGTATTTTGT
TCTACTACTACATTTTTTT--CATACACAATTGTCACCAAAAAACATCATGGCTGAAGAA
AAGAAACATCACTTTGGTGGTCTCTTTAACCACCACAAGAACAAAGAGGAAGACACCCCC
ATTGAGAAAACTACATATGAAGAAACAACCTATGAAGACAGTGAAAAAACTAGCACTTAT
------------------------------------GGAGACAACACATATGGTGAAAAA
ACTAGTTATAAT---GATACATATGTCGAAAAAACTACCACATATGGAGAGGACAAAAAA
TATGGTGAGAAAACAAGTTATGGTGAGGGAGATGACAACAAATATGGTGAGAAAACTAGT
TATGGTGAGGGAGATGACAATAACTATGGTGAGAAAACTAGTTATGGTGAGGGAGATGAC
AATAACTATGGTGAGAAAACTAGTTATGGTGATGATACATATAGCGAAAAACCTACCTCC
TACGGAGGAGATAATACATATGGTGAGAAAACAAGTTATGGTGGGGGAGATGAAAACAAG
TATGGTGAGAAAACTAGTTAT---------------------------------------
------------------------------------------------------------
---------------GGAGAGAAAGCTAGTTATGGTGGAGGAGATGACAACAAATATGGT
GAGAAAACAAGTTATGGTAATGAGGAAGGTGGCTATGGTGGAGGAGTTGGTGCCTACTCA
TCTGAGACTACTACTAAGTATGAAGAGAATGATGATAGTGAAACCAAAACTTCTGAGGAT
TACAAGGAAGAGAAGAAACATCACAAGCATCTTGAAGAACTTGGG
>'pAsr4_235b'
TAGTAAACGCGTATTGATGTGATAATTTATGGCCAAACATGAGAGTAGGAGTACT---GT
GGGGG--------------ACATTATCCTATAT-TTTCAATTAAATGACTTGTATTTCAA
ACCATAGTAATCCTAACACATCTTTCATCCCCAAAAATATCTCTTCGACTTAAAATTAGG
GGATTTTGGCTTTTCAGTT-GAACATC---------------------------------
-------------------------------------------GGAAAA-CACATTTGGT
C---------------GTATGAAAA-TTGAAATTAAATACTCCCTCCATTC--TAACTTA
TGTGACACCATTTGATCC----GACACATAGTTTAA-GACGAAAGAAAAA--CTTTT---
------------------------------------------------------------
------------------------------------------------------------
AAAAAGAAAAA--TATGTCATATCAATGA----TTTTTATTCACCAAGCAACG-TTTGAA
CATATAATTTCTTTTTT-------AAAAAA----TGAATTAAAAAAAATTAACAAAACAA
ACAAATTAAAATCAAAGAATATC-TA----------------------CGTAGTTAGAGA
CGTTAATTACGGGGGG--------------------------------------------
------------------------------------------------------------
------------------------------------------------------------
------AAAAACAAAGGTAAAGTTAGTTCACATTAAACAAACAAAATGAATAAAGCAAGT
CATACATCATATCAGCTGTGCTGATTTTAACAATTGAATTAAGCTTAGGTCCATTATTTT
TGCCACTTGGATTGAAAATCTTCCATCATGGAAAATATAAATCGTGAATATT-GGATAAG
AACTTGTACACGTTCATTGGACAAACTAATTAGTTAGTCCCCACTTCACCTCCTATAGGC
CAAATACTTATAAATACCACTCAATATTCACAAGAAAAAAAACATCCCAAAGTATTTTGT
TCTACTACTACATTTTTTT--CATACACAATTGTCACCAAAAAACATCATGGCTGAAGAA
AAGAAACATCACTTTGGTGGTCTCTTTAACCACCACAAGAACAAAGAGGAAGACACCCCC
ATTGAGAAAACTACATATGAAGAAACAACCTATGAAGACAGTGAAAAAACTAGCACTTAT
------------------------------------GGAGACAACACATATGGTGAAAAA
ACTAGTTATAAT---GATACATATGTCGAAAAAACTACCACATATGGAGAGGACAAAAAA
TATGGTGAGAAAACAAGTTATGGTGAGGGAGATGACAACAAATATGGTGAGAAAACTAGT
TATGGTGAGGGAGATGACAATAACTATGGTGAGAAAACTAGTTATGGTGAGGGAGATGAC
AATAACTATGGTGAGAAAACTAGTTATGGTGATGATACATATAGCGAAAAACCTACCTCC
TACGGAGGAGATAATACATATGGTGAGAAAACAAGTTATGGTGGGGGAGATGAAAACAAG
TATGGTGAGAAAACTAGTTAT---------------------------------------
------------------------------------------------------------
---------------GGAGAGAAAGCTAGTTATGGTGGAGGAGATGACAACAAATATGGT
GAGAAAACAAGTTATGGTAATGAGGAAGGTGGCTATGGTGGAGGAGTTGGTGCCTACTCA
TCTGAGACTACTACTAAGTATGAAGAGAATGATGATAGTGAAACCAAAACTTCTGAGGAT
TACAAGGAAGAGAAGAAACATCACAAGCATCTTGAAGAACTTGGG
>'pAsr4_236a'
TAGTAAACGCGTATTGATGTGTTAATTTACGGCCAAACATGAGAGTAGGAGTACT---GT
GGGGGACATTATCCTATAGACGTTGTCCTATAT-TTTCAATTAAATGACTTGTATTTCAA
ACCATAGTAATCCTAACACATCTTTCCTCCCCAAAAATATCTCTTGGACTTAAAATTAGG
GGATTTTGGCTTTTCAGTT-GAACATT---------------------------------
-------------------------------------------GAAAAA-CACATTTCGT
C---------------GTATGAAAA-TTGAAATTAAATACT----CCATTC--TAACTTA
CGTGACACTATTTGATTC----GGCACATAATTTAA-GACGAAATAGAAA--CTTTT---
------------------------------------------------------------
------------------------------------------------------------
AAAAAGAAAAA--TATGTCATATCAATGA----TTTTTATTCACCAAACAACA-TTTGAA
CACATAATTTCTTTTTTT------AAAA------TGAATTAAAAAGA-TTAACAAAACAA
ACAATTTAAAATCAAAGAATATC-TA----------------------CGTAGTTAGAGA
CGGTAATTACGGGGG---------------------------------------------
------------------------------------------------------------
------------------------------------------------------------
----AAAAAAACAAAGGTAAAGTTAGTTCACATTAAACAAACAAAATGAATAAAGCAAGT
CATACATCATATCAGCTGTGCTGATTTTAACAATTGAATTAAGCTTAGGTCCATTATTTT
TGCCACTTGGATTGAAAATCTTCCATCATGGAAAATATAAATCATGAATATT-GGATAAG
AACTTGTACACGTTCATTGGACAAACTAATTAGTTAGTCCCCACTTCACCTCCTATAGGC
CAAATACTTATAAATACCACTCAATATTCACAAGAAAAAAA-CATCCCAAAGTATTTTGT
TCTACTACTACATTTTTTT--CATACACAATTGTCACCAAAAAACATCATGGCTGAAGAA
AAGAAACATCACTTTGGTGGTCTCTTTAACCACCACAAGAACAAAGAGGAAGACACCCCC
ATTGAGAAAACTACATATGAAGAAACAACCTATGAAGACAGTGAAAAAACTAGCACTTAT
------------------------------------GGAGACAACACATATGGTGAAAAA
ACTAGTTATGGTGATTATACATATGGCGAAAAAACTACCACATATGAAGAGGACAATAAA
TATGGTGAGAAAACAAGTTATGGTGAT---------------------------------
---------GGAGATGACAACAAATATGGTGAGAAAACAAGTTATGGTGAGGGAGATGAC
AACAAATATGGTGAGAAAACTAGTTATGGTGGTGATACATATGGCGAAAAACCTACCTCC
TACGGAGGAGATAATACATATGGTGAGAAAACAAGTTATGGTGGGGGAGATGAAAACAAG
TATGGTGAGAAAACTAGTTAT---------------------------------------
------------------------------------------------------------
---------------GGAGAGAAAGCTAGTTATGGTGGAGGAGATGACAACAAATATGGT
GAGAAAACAAGTTATGGTAATGAGGAAGGTGGCTATGGTGGAGGAGTTGGTGCCTACTCA
TCTGAGACTACTACTAAATATGAAGAGAATGATGATAGTGAAACCAAAACTTCTGAGGAT
TACAAGGAAGAGAAGAAACATCACAAGCATCTTGAAGAACTTGGG
>'pAsr4_251a'
TAGTAAACGCGTATTGATGTGATAATTTACGGCCAAACATGAGAGTAGGAGTACT---GT
GGGGG--------------ACATTATCCTATAT-TTTCAATTAAATGACTTGTATTTCAA
ACCATAGTAATCCTAACACATCTTTCATCCCCAAAAGTATCTCTTGGACTTAAAATTAGG
GGATTTTGGCTTTTCAGTT-GAACATA---------------------------------
-------------------------------------------GAAAAA-CACATTTGGT
CATATGAAAATATGTCCTATGAAAA-TTAAAATTAAATATTCTTTTCGTCC--CAACTTA
TATGGCACCATTTAATCCATT-TGTACATAGTTTAA-GACGAAATGAAAT--TTTTT---
------------------------------------------------------------
------------------------------------------------------------
TTAAAAAAAAC--TATGTCATATCAATAA----TTTTTATTCACCAAGCAACATTTTGAA
CACATAATTTCTTTTTT-------AAA---------------------------------
-------------AAAGAATATCATATA------------------------GTTAGAGA
CGTTAATTACGGGGG---------------------------------------------
------------------------------------------------------------
------------------------------------------------------------
------AAAAACAAAGATAAAGTTAGTTCACATTAAACAAACAAAATGAATAAAGCAAGT
CATACATCATATCAGCTGTGCTGATTTTAACAATTGAATTAAGCTTAGGTCCATTATTTT
TGCCACTTGGATTGAAAATCTTCCATCATGGAAAATATAAATCATGAATATT-GGATAAG
AACTTGTACACGTTCATTGGACAAACTAATTAGTTAGTCCCCACTTCACCTCCTATAGGC
CAAATACTTATAAATACCACTCAATATTCACAAGAAAAAAA-CATCCCAAAGTATTTTGT
TCTACTACTACATTTTTTC--CATACACAATTGTCACCAAAAAACATCATGGCTGAAGAA
AAGAAACATCACTTTGGTGGTCTCTTTAACCACCACAAGAACAAAGAGGAAGACACCCCC
ATTGAGAAAACTACATATGAAGAAACAACCTATGAAGACAGCGAAAAAACTAGCACTTAT
------------------------------------GGAGACAACACATATGGTGAAAAA
ACTAGTTATAAT---GATACATATGTCGAAAAAACTACCACATATGGAGAGGACAATAAA
TATGGTGAGAAAACAAGTTATGGTGAT---------------------------------
---------------------------------------------------GGAGATGAC
AACAAATATGGTGAGAAAACTAGTTATGGTGATGATACATATGGCGAAAAACCTACCTCC
TACGGAGGAGATAATACATATGGTGAGAAAACAAGTTATGGTGGGGGAGATGAAAACAAG
TATGGTGAGAAAACTAGTTAT---------------------------------------
------------------------------------------------------------
---------------GGAGAGAAAGCTAGTTATGGTGTAGGAGATGACAACAAATATGGT
GAGAAAACAAGTTATGGTAATGAGGAAGGTGGCTATGGTGGAGGAGTTGGTGCCTACTCA
TCTGAGACTACTACTAATTATGAAGAGAATGATGATCGTGAAACCAAAACTTCTGAGGAT
TACAAGGAAGAGAAGAAACATCACAAGCATCTTGAAGAACTTGGG
>'pAsr4_251b'
TAGTAAACGCGTATTGATGTGATAATTTATGGCCAAACATGAGAGTAGGAGTACT---GT
GGGGG--------------ACATTATCCTATAT-TTTCAATTAAATGACTTGTATTTCAA
ACCATAGTAATCCTAACACATCTTTCATCCCCAAAAATATCTCTTGGACTTAAAATTNNN
NNNNNNNNNNNNNNNNNNNNNNNNNNNNNNNNNNNNNNNNNNNNNNNNNNNNNNNNNNNN
NNNNNNNNNNNNNNNNNNNNNNNNNNNNNNNNNNNNNNNNNNNNNNNNNNNNNNNNNNNN
NNNNNNNNNNNNNGTCATATGAAAA-TTGAAATTAAATACTCCCTCCGTCC--TAACTTA
TGTGGCACCATTTGATCCATT-GGCACATAGTTTAA-TACGAAATGAAAA--CTTTT---
------------------------------------------------------------
------------------------------------------------------------
-AAAAGAAAAAA-TATATCATATCAATAA----TTTTTATTCACCAAGCAACATTTTGAA
CACATAATTTCTTTTTTT------AAGAA-----TGAATTAAAAAGA-TTAACAAAACAA
ACAAATTAAAATCAAAGAATATCATGTATATATATATATATATATACACGTAGTTAGAGA
CGTTAATTACGGGGGG--------------------------------------------
------------------------------------------------------------
------------------------------------------------------------
-------AAAACAAAAGTAAAGTTAGTTCACATTAAACAAACAAAATGAATAAAGCAAGT
CATACATCATATCAGCTGTGCTGATTTTAACAATTGAATTAAGCTTAGGTCCATTATTTT
TGCCACTTGGATTGAAAATCTTACATAATGGAAAATATAAATCATGAATATT-GGATAAA
AACTTGTACACGTTCATTGGACAAACTAATTAATTAGTCCCCACTTCACCTCCTATAGGC
CAAATACTTATAAATACCACTCAATATTCACAAGAAAAAAA-CATCCCAAAGTATTTTGT
TCTACTACTACATTTTTTT--CATACACAATTGTCACCAAAAAACATCATGGCTGAAGAA
AAGAAACATCACTTTGGTGGTCTCTTTAACCACCACAAGAACAAAGAGGAAGACACCCCC
ATTGAGAAAACTACATATGAAGAAACAACCTATGAAGACAGTGAAAAAACTAGCACTTAT
------------------------------------GGAGACAACACATATGGTCAAAAA
ACTAGTTATGGTGATGATACATATGGCAAAAAAACTACCACATATGGAGATGACAACAAA
TATAGTGAGAAAACTAGTTATGGTGATGATACATATGGCGAAAAAACTAACACATAT---
---------GGAGATGACAACAAATATGGTGAGAAAACTAGTTATGGTGAGGGAGATGAC
AACAAATATGGTGAGAAAACTAGTTATGGTGATGATACATATGGCGAAAAACCTACCTCC
TACGGAGGAGATAATACATATGGTGAGAAAACAAGTTATGGTGGCGGAGATGAAAACAAG
TATGGTGAGAAAACTAGTTAT---------------------------------------
------------------------------------------------------------
------------------------------------------------------------
---------------GGTAATGACGAAGGTGGCTATGGTGGAGGAGTTGGTGCCTACTCA
TCTGAGACTACTACTAAGTATGAAGAGAATGATGATAGTGAAACCAAAACTTCTGAGGAT
TACAAGGAAGAGAAGAAACATCACAAGCATCTTGAAGAACTTGGG
>'pAsr4_252a'
TAGTAAACGCGTATTGATGTGATAATTTACGGCCAAACATGAGAGTAGGAGTACT---GT
GGGGG--------------ACATTATCCTATAT-TTTCAATTAAATGACTTGTATTTCAA
ACCATAGTAATCCTAACACATCTTTCATCCCCAAAAGTATCTCTTGGACTTAAAATTAGG
GGATTTTGGCTTTTCAGTT-GAACATA---------------------------------
-------------------------------------------GAAAAA-CACATTTGGT
CATATGAAAATATGTCCTATGAAAA-TTAAAATTAAATATTCTTTTCGTCC--CAACTTA
TATGGCACCATTTAATCCATT-TGTACATAGTTTAA-GACGAAATGAAAT--TTTTT---
------------------------------------------------------------
------------------------------------------------------------
TTAAAAAAAAC--TATGTCATATCAATAA----TTTTTATTCACCAAGCAACATTTTGAA
CACATAATTTCTTTTTT-------AAA---------------------------------
-------------AAAGAATATCATATA------------------------GTTAGAGA
CGTTAATTACGGGGG---------------------------------------------
------------------------------------------------------------
------------------------------------------------------------
------AAAAACAAAGATAAAGTTAGTTCACATTAAACAAACAAAATGAATAAAGCAAGT
CATACATCATATCAGCTGTGCTGATTTTAACAATTGAATTAAGCTTAGGTCCATTATTTT
TGCCACTTGGATTGAAAATCTTCCATCATGGAAAATATAAATCATGAATATT-GGATAAG
AACTTGTACACGTTCATTGGACAAACTAATTAGTTAGTCCCCACTTCACCTCCTATAGGC
CAAATACTTATAAATACCACTCAATATTCACAAGAAAAAAA-CATCCCAAAGTATTTTGT
TCTACTACTACATTTTTTC--CATACACAATTGTCACCAAAAAACATCATGGCTGAAGAA
AAGAAACATCACTTTGGTGGTCTCTTTAACCACCACAAGAACAAAGAGGAAGACACCCCC
ATTGAGAAAACTACATATGAAGAAACAACCTATGAAGACAGCGAAAAAACTAGCACTTAT
------------------------------------GGAGACAACACATATGGTGAAAAA
ACTAGTTATAAT---GATACATATGTCGAAAAAACTACCACATATGGAGAGGACAATAAA
TATGGTGAGAAAACAAGTTATGGTGAT---------------------------------
---------------------------------------------------GGAGATGAC
AACAAATATGGTGAGAAAACTAGTTATGGTGATGATACATATGGCGAAAAACCTACCTCC
TACGGAGGAGATAATACATATGGTGAGAAAACAAGTTATGGTGGGGGAGATGAAAACAAG
TATGGTGAGAAAACTAGTTAT---------------------------------------
------------------------------------------------------------
---------------------------------GGTGGAGGAGATGACAACAAATATGGT
GAGAAAACAAGTTATGGTAATGAGGAAGGTGGCTATGGTGGAGGAGTTGGTGCCTACTCA
TCTGAGACTACTACTAATTATGAAGAGAATGATGATCGTGAAACCAAAACTTCTGAGGAT
TACAAGGAAGAGAAGAAACATCACAAGCATCTTGAAGAACTTGGG
>'pAsr4_254a'
TAGTAAACGCGTATTGATGTGATAATTTATGGCCAAACATGAGAGTAGGAGTACT---GT
GGGGG--------------ACATTATCCTATAT-TTTCAATTAAATGACTTGTATTTCAA
ACCATAGTAATCCTAACACATCTTTCATCCCCAAAAATATCTCTTGGACTTAAAATTNNN
NNNNNNNNNNNNNNNNNNNNNNNNNNNNNNNNNNNNNNNNNNNNNNNNNNNNNNNNNNNN
NNNNNNNNNNNNNNNNNNNNNNNNNNNNNNNNNNNNNNNNNNNNNNNNNNNNNNNNNNNN
NNNNNNNNNNNNNNTCATATGAAAA-TTGAAATTAAATACTCCCTCCGTCC--TAACTTA
TGTGGCACCATTTGATCCATT-GGCACATAGTTTAA-TACGAAATGAAAA--CTTTT---
------------------------------------------------------------
------------------------------------------------------------
-AAAAAAAAATA-TATATCATATCAATAA----TTTTTATTCACCAAGCAACATTTTGAA
CACATAATTTCTTTTTTT------AAGAA-----TGAATT-AAAAGA-TTAACAAA--CA
ACAAATTAAA-TCAAAGAATATCATGTATATATATATATATATATACACGTAGTTAGAGA
CGTTAATTACGGGGG---------------------------------------------
------------------------------------------------------------
------------------------------------------------------------
-------AAAACAAAAGTAAAGTTAGTTCACATTAAACAAACAAAATGAATAAAGCAAGT
CATACATCATATCAGCTGTGCTGATTTTAACAATTGAATTAAGCTTAGGTCCATTATTTT
TGCCACTTGGATTGAAAATCTTACATAATGGAAAATATAAATCATGAATATT-GGATAAA
AACTTGTACACGTTCATTGGACAAACTAATTAATTAGTCCCCACTTCACCTCCTATAGGC
CAAATACTTATAAATACCACTCAATATTCACAAGAAAAAAA-CATCCCAAAGTATTTTGT
TCTACTACTACATTTTTTT--CATACACAATTGTCACCAAAAAACATCATGGCTGAAGAA
AAGAAACATCACTTTGGTGGTCTCTTTAACCACCACAAGAACAAAGAGGAAGACACCCCC
ATTGAGAAAACTACATATGAAGAAACAACCTATGAAGACAGTGAAAAAACTAGCACTTAT
------------------------------------GGAGACAACACATATGGTGAGAAA
ACTAGTTATCGTGATGATACATATGGCAAAAAAACTACCACATATGGAGATGACAACAAA
TATAGTGAGAAAACTAGTTATGGTGATGATACATATGGCGAAAAAACTAAACACATAT--
---------GGAGATGAAAACAAATATGGTGAGAAAACTAGTTATGGTGAGGGAGATGAC
AACAAATATGGTGAGAAAACTAGTTATGGTGGTGATACATATGGCGAAAAACCTACCTCC
TACGGAGGAGATAATACATATGGTGAGAAAACAAGTTATGGTGGGGGAGATGAAAACAAG
TATGGTGAGGAAACTAGTTAT---------------------------------------
------------------------------------------------------------
---------------GGAGAGAAAGCTAGTTATGGTGGAGGAGATGACAACAAATATGGT
GAGAAAACAAGTTATGGTAATGAGGAAGGTGGNNNNNNNNNNNNNNNNNNNNNNNNNNNN
NNNNNNNNNNNNNNNNNNNNNNNNNNNNNNNNNNNNNNNNNNNNNNNNNNNNNNNNNNNN
NNNNNNNNNNNNNNNNNNNNNNNNNNNNNNNNNNNNNNNNNNNNN
>'pAsr4_254b'
TAGTAAACGCGTATTGATGTGATAATTTACGGCCAAACATGAGAGTAGGAGTACT---GT
GGGGG--------------ACATTATCCTATAT-TTTCAATTAAATGACTTGTATTTCAA
ACCATAGTAATCCTAACACATCTTTCATCCCCAAAAGTATCTCTTGGACTTAAAATTAGG
GGATTTTGGCTTTTCAGTT-GAACATA---------------------------------
-------------------------------------------GAAAAA-CACATTTGGT
CATATGAAAATATGTCCTATGAAAA-TTAAAATTAAATATTCTTTTCGTCC--CAACTTA
TATGGCACCATTTAATCCATT-TGTACATAGTTTAA-GACGAAATGAAAT--TTTTT---
------------------------------------------------------------
------------------------------------------------------------
TTAAAAAAAAC--TATGTCATATCAATAA----TTTTTATTCACCAAGCAACATTTTGAA
CACATAATTTCTTTTTT-------AAA---------------------------------
-------------AAAGAATATCATATA------------------------GTTAGAGA
CGTTAATTACGGGGG---------------------------------------------
------------------------------------------------------------
------------------------------------------------------------
------AAAAACAAAGATAAAGTTAGTTCACATTAAACAAACAAAATGAATAAAGCAAGT
CATACATCATATCAGCTGTGCTGATTTTAACAATTGAATTAAGCTTAGGTCCATTATTTT
TGCCACTTGGATTGAAAATCTTCCATCATGGAAAATATAAATCATGAATATTTGGATAAG
AACTTGTACACGTTCATTGGACAAACTAATTAGTTAGTCCCCACTTCACCTCCTATAGGC
CAAATACTTATAAATACCACTCAATATTCACAAGAAAAAAA-CATCCCAAAGTATTTTGT
TCTACTACTACATTTTTTC--CATACACAATTGTCACCAAAAAACATCATGGCTGAAGAA
AAGAAACATCACTTTGGTGGTCTCTTTAACCACCACAAGAACAAAGAGGAAGACACCCCC
ATTGAGAAAACTACATATGAAGAAACAACCTATGAAGACAGCGAAAAAACTAGCACTTAT
------------------------------------GGAGACAACACATATGGTGAAAAA
ACTAGTTATAAT---GATACATATGTCGAAAAAACTACCACATATGGAGAGGACAATAAA
TATGGTGAGAAAACAAGTTATGGTGAT---------------------------------
---------------------------------------------------GGAGATGAC
AACAAATATGGTGAGAAAACTAGTTATGGTGATGATACATATGGCGAAAAACCTACCTCC
TACGGAGGAGATAATACATATGGTGAGAAAACAAGTTATGGTGGGGGAGATGAAAACAAG
TATGGTGAGAAAACTAGTTAT---------------------------------------
------------------------------------------------------------
---------------------------------GGTGGAGGAGATGACAACAAATATGGT
GAGAAAACAAGTTATGGTAATGAGGAAGGTGGNNNNNNNNNNNNNNNNNNNNNNNNNNNN
NNNNNNNNNNNNNNNNNNNNNNNNNNNNNNNNNNNNNNNNNNNNNNNNNNNNNNNNNNNN
NNNNNNNNNNNNNNNNNNNNNNNNNNNNNNNNNNNNNNNNNNNNN
>'pAsr4_255a'
TAGTAAACGCGTATTGATGTGATAATTTATGGCCAAACATGAGAGTAGGAGTACT---GT
GGGGG--------------ACATTATCCTATAT-TTTCAATTAAATGACTTGTATTTCAA
ACCATAGTAATCCTAACACATCTTTCATCCCCAAAAATATCTCTTGGACTTAAAATTAGG
GGATTTTGGCTTTTAAGTT-GAACATC---------------------------------
-------------------------------------------GAAAAA-CATATTTGGT
CATATGAAAATATGTCGTATGAAAA-TTTAAATTAAATACTCTTTTCGTTC--TAACTTA
TGTGGCACCATTTGATCCATT-GGCACATAGTTTAA-GATGAAATGAATT--TTTTT---
------------------------------------------------------------
------------------------------------------------------------
TAAAAAAAA----TATGTCACATCAATAA----TTTTTATTCACCGAGTAACATTTTGAA
CACATAATTTCTTTTTTC------AAA---------------------------------
-------------AAAGAATATCATATATATA----------------CGTAGTTAGAGA
CGTTAATTACGGGGGGGGGG----------------------------------------
------------------------------------------------------------
------------------------------------------------------------
--------AAACAAAGGTAAAGTTAGTTCACATTAAACAAACAAAATGAATAAAGCAAGT
CATACATCATATCAGCTGTGCTGATTTTAACAATTGAATTAAGCTTAGGTCCATTATTTT
TGCCACTTGGATTGAAAATCTTACATAATGGAAAATATAAATCGTTAATATT-GGATAAG
AACTTGTACACGTTCATTGGACAAACTAATTAGTTAGTCCCCACTTCACCTCCTATAGGC
CAAATACTTATAAATACCACTCAATATTCACAAGAAAAAAA-CATCCCAAAGTATTTTGT
TCTACTACTACATTTTTTTCTCATACACAATTGTCACCAAAAAACATCATGGCTGAAGAA
AAGAAACATCACTTTGGTGGTCTCTTTAACCACCACAAGAACAAAGAGGAAGACAACCCC
ATTGAGAAAACTACATATGAAGAAACAACCTATGAAGACAGTGAAAAAACTAGCACCTAT
------------------------------------GGAGACAACACATATGGTGAGAAA
ACTAGTTATGATGATGATACATATGGCAAAAAAACTACCACATATGGAGATGACAACAAA
TATAGTGAGAAAACTAGTTATGGTGATGATACATATGGCAAAAAAACTACCACATAT---
---------GGAGATGACAACAAATATGGTGAGAAAACTAGTTATGGTGAGGGAGATGAC
AACAAATATGGTGAGAAAACTAGTTATGGTGATGATACATATGGCGAAAAACCTACCTCC
TACGGAGGAGATAATACATATGGTGAGAAAACAAGTTATGGTGGGGGAGATGAAAACAAG
TATGGTGAGAAAACTAGTTAT---------------------------------------
------------------------------------------------------------
---------------GGAGAGAAAGCTAGTTATGGTGTAGGAGATGACAACAAATATGGT
GAGAAAACAAGTTATGGTAATGAGGAAGGTGGCTATGGTGGAGGAGTTGGTGCCTACTCA
TCTGAGACTACTACTAATTATGAAGAGAATGATGATAGTGAAACCAAAACTTCTGAGGAT
TACAAGGAAGAGAAGAAACATCACAAGCATCTTGAAGAACTTGGG
>'pAsr4_255b'
TAGTAAACGCGTATTGATGTGATAATTTATGGCCAAACATGAGAGTAGGAGTACT---GT
GGGGG--------------ACATTATCCTATAT-TTTCAATTAAATGACTTGTATTTCAA
ACCATAGTAATCCTAACACATCTTTCCTCCCCAAAAATATCTCTTGGACTTAAAATTAGG
GGATTTTGGCTTTTCAGTT-GAACATC---------------------------------
-------------------------------------------GAAAAA-CACATTTCGT
C---------------GTATGAAAA-TTGAAATTAAATACT----CCATTC--TAACTTA
CGTGACACTATTTGATTC----GGCACATAGTTTAA-GACGAAATAGAAA--TTTTTAAT
TTTAAATA----------------------------------------------------
------------------------------------------------------------
-----GAAAAA--TATGTCATATCAATGA----TTTTTATTCACCAAACAACA-TTTGAA
CACATAATTTCTTTTTTT------AAAA------TGAATTAAAAAGA-TTAACAAAGCAA
ACAATTTAAAATCAAAGAATATC-TA----------------------CGTAGTTAGAGA
CGGTAATTACGGGGGG--------------------------------------------
------------------------------------------------------------
------------------------------------------------------------
-----AAAAAACAAAGGTAAAGTTAGTTCACATTAAACAAACAAAATGAATAAAGCAAGT
CATACATCATATCAGCTGTGCTGATTTTAACAATTGAATTAAGCTTAGGTCCATTATTTT
TGCCACTTGGATTGAAAATCTTACATAATGGAAAATATAAATCATGAATATT-GGATAAG
AACTTGTACAAGTTCATTGGACAAACTAATTAGTTAGTCCCCACTTCACCTCCTATAGGC
CAAATACTTATAAATACCACTCAATATTCACAAGAAAAAAAACATCCCAAAGTATTTTGT
TCTACTACTACATTTTTTT--CATACACAATTGTCACCAAAAAACATCATGGCTGAAGAA
AAGAAACATCACTTTGGTGGTCTCTTTAACCACCACAAGAACAAAGAGGAAGACAACCCC
ATTGAGAAAACTACATATGAAGAAACAACCTATGAAGACAGTGAAAAAACTAGCACCTAT
------------------------------------GGAGACAACACATATGGTGAGAAA
ACTAGTTATGATGATGATACATATGGCAAAAAAACTACCACATATGGAGATGACAACAAA
TATAGTGAGAAAACTAGTTATGGTGATGATACATATGGCGAAAAAACTAACACATAT---
---------GGAGATGAAAACAAATATGGTGAGAAAACTAGTTATGGTGAGGGAGATGAC
AACAAATATGGTGAGAAAACTAGTTATGGTGGTGATACATATGGCGAAAAACCTACCTCC
TACGGAGGAGATAATACATATGGTGAGAAAACAAGTTATGGTGGGGGAGATGAAAACAAG
TATGGTGAGAAAACTAGTTAT---------------------------------------
------------------------------------------------------------
---------------GGAGAGAAAGCTAGTTATGGTGGAGGAGATGACAACAAATATGGT
GAGAAAACAAGTTATGGTAATGAGGAAGGTGGCTATGGTGGAGGAGTTGGTGCCTACTCA
TCTGAGACTACTACTAATTATGAAGAGAATGATGATAGTGAAACCAAAACTTCTGAGGAT
TACAAGGAAGAGAAGAAACATCACAAGCATCTTGAAGAACTTGGG
>'pAsr4_256a'
TAGTAAACGCGTATTGATGTGATAATTTACGGCCAAACATGAGAGTA---GTACT---GT
GGGGG--------------ACATTATCCTATAT-TTTCAATTAAATGACTTGTATTTCAA
ACCATAGTAATCCTAACACATCTTTCATCCCCAAAAGTATCTCTTGGACTTAAAATTAGG
GGATTTTGGCTTTTCAGTT-GAACATC---------------------------------
-------------------------------------------GAAAAA-CACATTTGGT
CATATGAAAATATGTCGTATGAAAA-TTGAAATTAAATACTTTTTTCGTCC--TAATTTA
TGTGGCACCATTTAATCTATT-GGCACATAGTTTAA-GACGAAATGAAAT--TTTTT---
------------------------------------------------------------
------------------------------------------------------------
TAAAAAAAAA---TATGTCATATCAATAA----TTTTTATTCACCAAGCAACATTTTGAA
CACATAATTTCTCTTTT-------AAA---------------------------------
-------------AAAGAATATCATATATATA----------------CGTAGTTAGAGA
CGTTAATTACGGGGG---------------------------------------------
------------------------------------------------------------
------------------------------------------------------------
------AAAAACAAAAATAAAGTTAGTTCACATTAAACAAACAAAATGAATAAAGCAAGT
CATACATCATATCAGCTGTGCTGATTTTAACAATTGAATTAAGCTTAGGTCCATTATTTT
TGCCACTTGGATTGAAAATCTTACATAATGGAAAATATAAATCATGAATATT-GGATAAA
AACTTGTACACGTTCATTGGACAAACTAATTAATTAGTCCCCACTTCACCTCCTATAGGC
CAAATACTTATAAATACCACTCAATATTCACAAGAAAAAAA-CATCCCAAAGTATTTTGT
TCTACTACTACATTTTTTT--CATACACAATTGTCACCAAAAAACATCATGGCTGAAGAA
AAGAAACATCACTTTGGTGGTCTCTTTAACCACCACAAGAACAAAGAGGAAGACACCCCC
ATTGAGAAAACTACATATGAAGAAACAACCTATGAAGACAGCGAAAAAACTAGCACTTAT
------------------------------------GGAGACAACACATATGGTGAAAAA
ACTAGTTATGGTGATGATACATATGGCAAAAAAACTACCACATATGGAGATGACAACAAA
TATAGTGAGAAAACTAGTTATGGTGATGATACATATGGCGAAAAAACTACCACATAT---
---------GGAGAGGACAATAAATATGGTGAGAAAACAAGTTATGGTGAGGGAGATGAC
AACAAATATGGTGAGAAAACTAGTTATGGTGATGATACATATGGCGAAAAACCTACCTCC
TACGGAGGAGATAATACATATGGTGAGAAAACAAGTTATAGTGGGGGAGATGAAAACAAG
TATGGTGAGAAAACTAGTTAT---------------------------------------
------------------------------------------------------------
---------------GGAGAGAAAGCTAGTTATGGTGTAGGAGATGACAACAAATATGGT
GAGAAAACAAGTTATGGTAATGAGGAAGGTGGCTATGGTGGAGGAGTTGGTGCCTACTCA
TCTGAGACTACTACTAATTATGAAGAGAATGATGATAGTGAAACCAAAACTTCTGAGGAT
TACAAGGAAGAGAAGAAACATCACAAGCATCTTGAAGAACTTGGG
>'pAsr4_256b'
TAGTAAACGCGTATTGATGTGATAATTTACGGCCAAACATGAGAGTAGGAGTACT---GT
GGGGG--------------ACATTATCCTATAT-TTTCAATTAAATGACTTGTATTTCAA
ACCATAGTAATCCTAACACATCTTTCATCCCCAAAAATATCTCATGGACTTAAAATTAGG
GGATTTTGGCTTTTAAGTT-GAACATC---------------------------------
-------------------------------------------GAAAAA-CATATTTGGT
CATATGAAAATATGTCGTATGAAAA-TTTAAATTAAATACTCTTTTCGTTC--TAACTTA
TGTGGCACCATTTGATCCATT-GGCACATAGTTTAA-GATGAAATGAATT--TTTTT---
------------------------------------------------------------
------------------------------------------------------------
AAAAAAAAA----TATGTCACATCAATAA----TTTTTATTCACCGAGTAACATTTTGAA
CACATAATTTCTTTTTTC------AAA---------------------------------
-------------AAAGAATATCATATATATA----------------CGTAGTTAGAGA
CGTTAATTACGGGGGGGGG-----------------------------------------
------------------------------------------------------------
------------------------------------------------------------
------AAAAACAAAGGTAAAGTTAGTTCACATTAAACAAACAAAATGAATAAAGCAAGT
CATACATCATATCAGCTGTGCTGATTTTAACAATTGAATTAAGCTTAGGTCCATTATTTT
TGCCACTTGGATTGAAAATCTTACATAATGGAAAATATAAATCGTTAATATT-GGATAAG
AACTTGTACACGTTCATTGGACAAACTAATTANTTAGTCCCCACTTCACCTCCTATAGGC
CAAATACTTATAAATACCACTCAATATTCACAAGAAAAAAA-CATCCCAAAGTATTTTGT
TCTACTACTACATTTTTTTCTCATACACAATTGTCACCAAAAAACATCATGGCTGAAGAA
AAGAAACATCACTTTGGTGGTCTCTTTAACCACCACAAGAACAAAGAGGAAGACAACCCC
ATTGAGAAAACTACATATGAAGAAACAACCTATGAAGACAGTGAAAAAACTAGCACCTAT
------------------------------------GGAGACAACACATATGGTGAGAAA
ACTAGTTATGATGATGATACATATGGCAAAAAAACTACCACATATGGAGATGACAACAAA
TATAGTGAGAAAACTAGTTATGGTGATGATACATATGGCAAAAAAACTACCACATAT---
---------GGAGATGACAACAAATATGGTGAGAAAACTAGTTATGGTGAGGGAGATGAC
AACAAATATGGTGAGAAAACTAGTTATGGTGATGATACATATGGCGAAAAACCTACCTCC
TACGGAGGAGATAATACATATGGTGAGAAAACAAGTTATGGTGGGGGAGATGAAAACAAG
TATGGTGAGAAAACTAGTTAT---------------------------------------
------------------------------------------------------------
---------------GGAGAGAAAGCTAGTTATGGTGTAGGAGATGACAACAAATATGGT
GAGAAAACAAGTTATGGTAATGAGGAAGGTGGCTATGGTGGAGGAGTTGGTGCCTACTCA
TCTGAGACTACTACTAAGTATGAAGAGAATGATGATAGTGAAACCAAAACTTCTGAGGAT
TACAAGGAAGAGAAGAAACATCACAAGCATCTTGAAGAACTTGGG
>'pAsr4_261a'
TAGTAAACGCGTATTGATGTGATAATTTACGGCCAAACATGAGAGTAGGAGTACT---GT
GGGGGACATTATCCTATAGACGTTATCCTATAT-TTTCAATTAAATGACTTGTATTTCAA
ACCATAGTAATCCTAACACATCTTTCCTCCCCAAAAATATCTCTTGGACTTAAAATTAGG
GGATTTTGGCTTTTCAGTT-GAACATC---------------------------------
-------------------------------------------GAAAAA-CACATTTCGT
C---------------GTATGAAAA-TTGAAATTAAATACT----CCATTC--TAACTTA
CGTGACACTATTTGATTC----GGCACATAATTTAA-GACGAAATAGAAA--CTTTT---
------------------------------------------------------------
------------------------------------------------------------
AAAAAGAAAAA--TATGTCATATCAATGA----TTTTTATTCACCAAACAACA-TTTGAA
CACATAATTTCTTTTTTT------AAAA------TGAATTAAAAAGA-TTAACAAAACAA
ACAATTTAAAATCAAAGAATATC-TA----------------------CGTAGTTAGAGA
CGGTAATTACGGGGGG--------------------------------------------
------------------------------------------------------------
------------------------------------------------------------
-----AAAAAACAAAGGTAAAGTTAGTTCACATTAAACAAACAAAATGAATAAAGCAAGT
CATACATCATATCAGCTGTGCTGATTTTAACAATTGAATTAAGCTTAGGTCCATTATTTT
TGCCACTTGGATTGAAAATCTTCCATCATGGAAAATATAAATCATGAATATT-GGATAAG
AACTTGTACACGTTCATTGGACAAACTAATTAGTTAGTCCCCACTTCACCTCCTATAGGC
CAAATACTTATAAATACCACTCAATATTCACAAGAAAAAAAACATCCCAAAGTATTTTGT
TCTACTACTACATTTTTTT--CATACACAATTGTCACCAAAAAACATCATGGCTGAAGAA
AAGAAACATCACTTTGGTGGTCTATTTAACCACCACAAGAACAAAGAGGAA---------
---------------------GAAACAACCTATGAAGACAGTGAAAATACTAGCACTTAT
------------------------------------GGAGACAACACATATGGTGAAAAA
ACTAGTTATGGTGATGATACATATGGCAAAAAAACTACCACATATGGAGATGACAACAAA
TATAGTGAGAAAACTAGTTATAGTGATGATACATATGGTGAAAAAACTAACACATAT---
---------GGAGAGGAAAACAAATATGGAGAGAAAACTAGTTATGGTGAGGGAGATGAC
AACAAATATGGTGAGAAAACTAGTTATGGTGATGATACATATGGCGAAAAACCTACCTCC
TACGGAGGAGATAATACATATGGTGAGAAAACAAGTTATGGTGGGGGAGATGAAAACAAG
TATGGTGAGAAAACTAGTTAT---------------------------------------
------------------------------------------------------------
---------------GGAGAGAAAGCTAGTTATGGTGTAGGAGATGACAACAAATATGGT
GAGAAAACAAGTTATGGTAATGAGGAAGGTGGCTATGGTGGAGGAGTTGGTGCCTACTCA
TCTGAGACTACTACTAAGTATGAAGAGAATGATGATAGTGAAACCAAAACTTCTGAGGAT
TACAAGGAAGAGAAGAAACATCACAAGCATCTTGAAGAACTTGGG
>'pAsr4_262a'
TAGTAAACGCGTATTGATGTGATAATTTATGGCCAAACATGAGAGTAGGAGTACT---GT
GGGGG--------------ACATTATCCTATAT-TTTCAATTAAATGACTTGTATTTCAA
ACCATAGTAATCCTAACACATCTTTCATCCCCAAAAATATCTCTTCAACTTAAAATTAGG
GGATTTTGGCTTTTCAGTT-GAACGTCTCAGTAGTGACCGACTTTATTTTATTAGCTGTA
TGATTAGTGGCTTAGCTGGATTTTGGCTTTTCAGTTGAACATCGAAAAA-CACATTTGGT
C---------------GTATGAAAA-TTGAAATTAAATACTCCCTCCATTC--TAACTTA
TGTGACACCATTTGATCCATT-GACACATAGTTTAA-GACGGAATGAAAA----------
------------------------------------------------------------
------------------------------------------------------------
---AAGAAAAA--TATGTTATGTCAATAA----TTTTTATTCACCAAGCAACA-TTTGAA
CACATAATTTCTTTTT--------AAAAAA----TGAATTANNNNNNNNNNNNNNNNNNN
NNNNNNNNNNNNNNNNNNNNNNNNNNNNNNNNNNNNNNNNNNNNNNNNNNTAGTTAGAGA
CGTTAATTACCGGGGGGGGGGGG-------------------------------------
------------------------------------------------------------
------------------------------------------------------------
----------ACAAAAGTAAAGTTAGTTCACATTAAACAAACAAAATGAATAAAGCAAGT
CATACATCATATCAGCTGTGCTGATTTTAACAATTGAATTAAGCTTAGGTCCATTATTTT
TGCCACTTGGATTGAAAATCTTACATTATGGAAAATATAAATCGTGAATATT-GGATAAG
AACTTGTACACGTTCATTGGACAAACTAATTAGTTAGTCCCCACTTCACCTCCTATAGGC
CAAATACTTATAAATACCACTCAATATTCACAAGAAAAAAA-CATCCCAAAGTATTTTGT
TCTACTACTACATTTTTTC--CATACACAATTGTCACCAAAAAACATCATGGCTGAAGAA
AAGAAACATCACTTTGGTGGTCTCTTTAACCACCACAAGAACAAAGAGGAAGACACCCCC
ATTGAGAAAACTACATATGAAGAAACAACCTATGAAGACAGCGAAAAAACTAGCACTTAT
------------------------------------GGAGACAACACATATGGTGAGAAA
ACTAGTTATGGTGATGATACATATGGCGAAAAAACTAACACATATGGAGATGAAAACAAA
TATGGTGAGAAAACTAGTTATGGTGAG---------------------------------
---------------------------------------------------GGAGATGAC
AACAAATATGGTGAGAAAACTAGTTATGGTGATGATACATATGGCGAAAAACCTACCTCC
TACGGAGTAGATAATACATATGGTGAGAAAACAAGTTATGGTGGGGGAGATGAAAACAAG
TATGGTGAGAAAACTAGTAAT---------------------------------------
------------------------------------------------------------
---------------GGAGAGAAAGCTAGTTATGGTGGAGGAGATGACAACAAATATGAT
GAGAAAACAAGTTATGGTAATGAGGAAGGTGGCTATGGTGGAGGAGTTGGTGCCTACTCA
TCTGAGACTACTACTAAGTATGAAGAGAATGATGATAGTGAAACCAAAACTTCTGAGGAT
TACAAGGAAGAGAAGAAACATCACAAGCATCTTGAAGAACTTGGG
>'pAsr4_262b'
TAGTAAACGCGTATTGATGTGATAATTTACGGCCAAACATGAGAGTAGGAGTACT---GT
GGGGG--------------ACATTATCCTATAT-TTTCAATTAAATGACTTGTATTTCAA
ACCATAGTAATCCTAACACATCTTTCCTCCCCAAAAATATCTCTTGGACTTAAAATTAGG
GGATTTTGGCTTTTCAGTT-GAACATC---------------------------------
-------------------------------------------GAAAAA-CACATTTTGT
C---------------GTAAGAAAA-TTGAAATTAAATACT----CCATTC--TAACTTA
CGTGACACTATTTGATTC----GGCACATAGTTTAA-GACGAAATAGAA---CTTAT---
------------------------------------------------------------
------------------------------------------------------------
AAAAAGAAAAA--TATGTCATATCAATGA----TTTTTATTCACCAAACAACA-TTTGAA
CACATAATTTCTTTTTTT------AAAA------TGAATTAAAAAGA-TTAACAAAACAA
ACAATTTAAAATCAAAGAATATC-TA----------------------CGTAGTTAGAGA
CGGTAATTACGGGGG---------------------------------------------
------------------------------------------------------------
------------------------------------------------------------
---AAAAAAAACAAAGGTAATGTTAGTTCACATTAAACAAACAAAATGAATAAAGCAAGT
CATACATCATATCAGCTGTGCTGATTTTAACAATTGAATTAAGCTTAGGTCCATTATTTT
TGCCACTTGGATTGAAAATCTTCCATCATGGAAAATATAAATCGTGAATATT-GGATAAG
AACTTGTACACGTTCATTGGACAAACTAATTAGTTAGTCCCCACTTCACCTCCTATAGTC
CAAATACTTATAAATACCACTCAATATTCACAAGAAAAAAA-CATCCCAAAGTATTTTGT
TCTACTACTACATTTTTTT-TCATACACAATTGTCACCAAAAAACATCATGGCTGAAGAA
AAGAAACATCACTTTGGTGGTCTCTTTAACCACCACAAGCACAAAGAGGAAGACACCCCC
ATTGAGAAAACTACATATGAAGAAACAACCTATGAAGACAGTGAAAAAACTAGCATTTAT
------------------------------------GGAGACAACACATATGGTAAAAAA
ACTAGTTATGGTGATGATACATATGGCGAAAAAACTACCACATATGGAGATGACAACAAA
TATAGTGAGAAAACTAGTTATGGTGATGATACATATGGCGAGAAAACTAACACATAT---
---------GGAGATGAAAACAAATATGGTGAGAAAACTAGTTATGGTGAGGGAGATGAC
AACAAATATGGTGAGAAAACTAGTTATGGTGGTGATACATATGGCGAAAAACCTACCTCC
TACGGAGGAGATAATACATATGGTGAGAAAACAAGTTATGGTGGGGGAGATGAAAACAAG
TATGGTGAGAAAACTAGTTAT---------------------------------------
------------------------------------------------------------
---------------GGAGAGAAAGCTAGTTATGGTGGAGGAGATGACAACAAATATGGT
GAGAAAACAAGTTATGGTAATGAGGAAGGTGGCTATGGTGTAGGAGTTGGTGCCTACTCC
TCTGAGACTACTAATAATTATGAAGTGAATGATGATAGTGAAACCAAAACTTCTGAGGAT
TACAAGGAAGAGAAGAAACATCACAAGCATCTTGAAGAACTTGGG
>'pAsr4_263a'
TAGTAAACGCGTATTGATGTGATAATTTACGGCCAA-CATGAGAGTAGGAGTAAT---GT
GGGGG--------------ACATTATCCTATAT-TTTCAATTAAATGACTTGTATTTCAA
ACCATAGTAATCCTAACACATCTTTCATCCCCAAAAATATCTCTTCGACTTAAAATTAGG
GGACTTTGGCTTTTCAGTT-GAACATC---------------------------------
-------------------------------------------GAAAAA-CACATTTGGT
C---------------GTATGAAAA-TTGAAATTAAATACTCTCTCCATTC--TAACTTA
TGTGACACCATTTGATCC----GACACATAGTTTAA-GACGAAAGAAAAA--CTTTT---
------------------------------------------------------------
------------------------------------------------------------
AAAAAGAAAAA--TATGTCATATCAATGA----TTTTTATTCACCAAGCAACA-TTTGAA
CATATAATTTCTTTTTT-------AAAAAA----TGAATTAAAAAAA-TTAACAAAACAA
ACAAATTAAAATCAAAGAATATC-TA----------------------CGTAGTTAGAGA
CGTTAATTACGGGGGG--------------------------------------------
------------------------------------------------------------
------------------------------------------------------------
------AAAAACAAAGGTAAAGTTAGTTCACATTAAACAAACAAAATGAATAAAGCAAGT
CATACATCATATCAGCTGTGCTGATTTTAACAATTGAATTAAGCTTAGGTCCATTATTTT
TGCCACTTGGATTGAAAATCTTACATAATGGAAAATATAAATCGTTAATATT-GGATAAG
AACTTGTACACGTTCATTGGACAAACTAATTAGTTAGTCCCCACTTCACCTCCTATAGGC
CAAATACTTATAAATACCACTCAATATTCACAAGAAAAAAAACATCCCAAAGTATTTTGT
TCTACTACTACATTTTTTT--CATACACAATTGTCACCAAAAAACATCATGGCTGAATAA
AAGAAACATCACTTTGGTGGTCTCTTTAACCACCACAAGAACAAAGAGGAAGACACCCCC
ATTGAGAAAACTACATATGAAGAAACAACCTATGAAGACAGCGAAAAAACTAGCACTTAT
------------------------------------GGAGACAACACATATGGTGAAAAA
ACTAGTTATGGTGATGATACATATGGCAAAAAAACTACCACATATGGAGATGACAACAAA
TATAGTGAGAAAACTAGTTATGGTGATGATACATATGGCGAAAAAACTAACACATAT---
---------------------------------------------------GGAGATGAA
AACAAATATGGTGAGAAAACTAGTTATGGTGATGATACATATGGCGAAAAACCTACCTCC
TACGGAGGAGATAATACATATGGTGAG---------------------------------
------------------------------------------------------------
------------------------------------------------------------
---------------------AAAGCTAGTTATGGTGGAGGAGATGACAACAAATACGGT
GAGAAAACAAGTTATGGTAATGAGGAAGGTGGCTATGGTGGAGGAGTTGGTGCCTACTCA
TCTGAGACTACTACTAAGTATGAAGAGAATGATGATAGTGAAACCAAAACTTCTGAGGAT
TACAAGGAAGAGAAGAAACATCACAAGCATCTTGAAGAACTTGGG
>'pAsr4_264a'
TAGTAAACGCGTATTGATGTGATAATTTACGGCCAAACATGAGAGTAGGAGTACT---GT
GGGGG--------------ACATTATCCTATATATTTTCATTAAATGACTTGTATTTCAA
ACCATAGTAATCCTAACACATCTTTCATCCCCAAAAATATCTCTTCGACTTAAAATTAGG
GGATTTTGGCTTTTCAGTT-GAACGTC---------------------------------
-------------------------------------------AAAAAA-CATATTTGGT
C---------------GTATAAAAAATTGAAATTAAATACTTCCTCCATTC--TAACTTA
TGTGATACGATTTGATCCATT-GGCACATAGTTTAA-GACGAAATGA-------------
------------------------------------------------------------
------------------------------------------------------------
AAAAAGAAAAA--TATGTTATGTCAATAA----TTTTTATTCACCAAGCAACATTTTGAA
CACATAA-----------------------------------------------------
----------------------------------------------------------AA
CGTTAAT-----------------------------------------------------
------------------------------------------------------------
------------------------------------------------------------
------------AAAAGTAAAGTTAGTTCACATTAAACAAACAAAATGAATAAAGCAAGT
CATACATCATATCAGCTGTGCTGATTTTAACAATTGAATTAAGCTTAGGTCCATTATTTT
TGCCACTTGGATTGAAAATCTTACATAATGGAAAATATAAATCGTGAATATT-GGATAAG
AACTTGTACACGTTCATTGGACAAACTAATTAGTTAGTCCCCACTTCACCTCCTATAGGC
CAAATACTTATAAATACCACTCAATATTCACAAGAAAAAAA-CATCCCAAAGTATTTTGT
TCTACAACTACATTTTTTC--CATACACAATTGTCACCCAAAAACATCATGGCTGAAGAA
AAGAAACATCACTTTGGTGGTCTCTTTAACCACCACAAGAACAAAGAGGAAGACACCCCC
ATTGAGAAAACTACATATGAAGAAACAACCTATGAAGACAGTGAAAAAACTAGCACCTAT
------------------------------------GGAGACAACACATATGGTGAGAAA
ACTAGTTATGATGATGATACATATGGCAAAAAAACTACCACATATGGAGATGACAACAAA
TATAGTGAGAAAACTAGTTATGGTGATGATACATATGGCGAAAAAACTACCACATAT---
---------GGAGAGGACAATAAATATGGTGAGAAAACAAGTTATGGTGAGGGAGATGAC
AACAAATATGGTGAGAAAACTAGTTATGGTGATGATACATATGGCGAAAAACCTACCTCC
TACGGAGGAGATAATACATATGGTGAGAAAACAAGTTATGGTGGGGGAGATGAAAACAAG
TATGGTGAGAAAACTAGTTAT---------------------------------------
------------------------------------------------------------
---------------GGAGAGAAAGCTAGTTATGGTGTAGGAGATGACAACAAATATGGT
GAGAAAACAAGTTATGGTAATGAGGAAGGTGGCTATGGTGGAGGAGTTGGTGCCTACTCA
TCTGAGACTACTACTAATTATGAAGAGAATGATGATAGTGAAACCAAAACTTCAGAGGAT
TACAAGGAAGAGAAGAAACATCACAAGCATCTTGAAGAACTTGGG
>'pAsr4_264b'
TAGTAAACGCGTATTGATGTGATAATTTATGGCCAAACATGAGAGTAGGAGTAGT---GT
GGGGG--------------ACATTATCCTATAT-TTTCAATTAAATGACTTGTATTTCAA
ACCATAGTAATCCTAACACATCTTTCATCCACAAAAATATCTCTTGGACTTAAAATTAGG
GGATTTTGGCTTTTCAGTT-GAACATC---------------------------------
-------------------------------------------GAAAAA-CACATTTGAT
C---------------GTATGAAAA-TTGAAATTAAATACTCCCTCCATTC--TAACTTA
TGTGACACCATTTGATTCATT-GGCACATAGTTTAAAGACCAAATGA-------------
------------------------------------------------------------
------------------------------------------------------------
AAAAAGAAAAA--TATGTTATGTCAATAA----TTTTTATTCACCAAGCAACATTTTGAA
CACATAA-----------------------------------------------------
----------------------------------------------------------AA
CGATAATTAGGGGGGGGGAGGGGGGGGGG-------------------------------
------------------------------------------------------------
------------------------------------------------------------
---------AACAAAAGTAAAGTTAGTTCACATTAAACAAACAAAATGAATAAAGCAAGT
CATACATCATATCAGCTGTGCTGATTTTAACAATTGAATTAAGCTTAGGTCCATTATTTT
TGCCACTTGGATTGAAAATTTTACATAATAGAAAATATAAATCATGAATATT-GGATAAG
AACTTGTACACGTTCATTGGACAAACTAATTAGTTAGTCCCCACTTCACCTCCTATAGGC
CAAATACTTATAAATACCACTCAATAATCACAAGAAAAAAA-CATCCCAAAGTATTTTGT
TCTACTACTACATTTTTTC--CATACACAATTGTCACCAAAAAACATCATGGCTGAAGAA
AAGAAACATCACTTTGGTGGTCTCTTTAACCACCACAAGAACAAAGAGGAAGACACCCCC
ATTGAGAAAACTACATATGAAGAAACAACCTATGAAGACAGCGAAAAAACTAGCACTTAT
------------------------------------GGAGACAACACATATGGTGAAAAA
ACTAGTTATAAT---GATACATATGTCGAAAAAACTACCACATATGGAGAGGACAATAAA
TATGGTGAGAAAACAAGTTATGGTGAT---------------------------------
---------------------------------------------------GGAGATGAC
AACAAA------------------------------------------------------
------------------TATGGTGAGAAAACTAGTTATGGTGGGGAAGATGAAAACAAG
TATGGTGAGAAAACTAGTTAT---------------------------------------
------------------------------------------------------------
---------------GGAGAGAAAGCTAGTTATGGTGGAGGAGATGACAACAAATATGGT
GAGAAAACAAGTTATGGTAATGAGGAAGGTGGCTATGGTGGAGGAGTTGGTGCCTACTCA
TCTGAGACTACTACTAAATATGAAGAGAATGATGATAGTGAAACCAAAACTTCTGAGGAT
TACAAGGAAGAGAAGAAACATCACAAGCATCTTGAAGAACTTGGG
>'pAsr4_265a'
TAGTAAACGCGTATTGATGTGATAATTTACGGCCAAACATGAGAGTAGGAGTACT---GT
GGGGGACATTATCCTATAGACATTATCCTATAT-TTTCAATTAAATGACTTGTATTTCAA
ACCATAGTAATCGTAACACATCTTTCCTCCCCAAAAATATCTCTTGGACTTAAAATTAGG
GGATTTTGGCTTTTCAGTT-GAACATC---------------------------------
-------------------------------------------GAAAAAACACATTTCGT
C---------------GTATGAAAA-TTGAAATTAAATACT----CCATTC--TAACTTA
CGTGACACTATTTGATTC----GGCACATAATTTAA-GACGAAATAGAAA--CTTTT---
------------------------------------------------------------
------------------------------------------------------------
AAAAAGAAAAA--TATGTCATATCAATGA----TTTTTATTCACCAAACAACA-TTTGAA
CACATAATTTCTTTTTT-------AAAAA-----TGAATTAAAAAGA-TTAACAAAACAA
ACAATTTAAAATCAAAGAATATC-TA----------------------CGTAGTTAGAGA
CGGTAATTACGGGG----------------------------------------------
------------------------------------------------------------
------------------------------------------------------------
---AAAAAAAACAAAGGTAAAGTTAGTTCACATTAAACAAACAAAATGAATAAAGCAAGT
CATACATCATATCAGCTGTGCTGATTTTAACAATTGAATTAAGCTTAGGTCCATTATTTT
TGCCACTTGGATTGAAAATCTTCCATCATGGAAAATACAAATCATGAATATT-GGATAAG
AACTTGTACACGTTCATTGGACAAACTAATTAGTTAGTCCCCACTTCACCTCCTATAGGC
CAATTACTTATAAATACCACTCAATATTCACAAGAAAAAAAACATCCCAAAGTATTTTGT
TCTACAACTACATTTTCTT--CATACACAATTGTCACCAAAAAACATCATGGCTGAAGAA
AAGAAACATCACTTTGGTGGTCTCTTTAACCACCACAAGAACAAAGAGGAAGACACCCCC
ATTGAGAAAACTACATATCAAGAAACAACCTATGAAGACAGTGAAAAAACTAGCACTTAT
------------------------------------GGAGACAACACATATGGTGAAAAA
ACTAGTTATGGTGATGATACATATGGCGAAAAAACTACCATATATGGAGAGGACAATAAA
TATGGTGAGAAAACAAGTTATGGTGAG---------------------------------
---------GGAGATGACTACAAATATGGTGAGAAAACAAGTTATGGTGATGGAGATGAC
AACAAATATGGTGAGAAAACTAGTTATGGTGATGATACATATGGCGAAAAACCTACCTCC
TACGGAGGAGATAATACATATGGTGAGAAAACAAGTTATGGTGGGGGAGATGAAAACAAG
TATGGTGAGAAAACTAGTTAT---------------------------------------
------------------------------------------------------------
---------------GGAGAGAAAGCTAGTTATGGTGGAGGAGATGACAACAAATATGGT
GAGAAAACAAGTTATGGTAATGAGGAAGGTGGNNNNNNNNNNNNNNNNNNNNNNNNNNNN
NNNNNNNNNNNNNNNNNNNNNNNNNNNNNNNNNNNNNNNNNNNNNNNNNNNNNNNNNNNN
NNNNNNNNNNNNNNNNNNNNNNNNNNNNNNNNNNNNNNNNNNNNN
>'pAsr4_266a'
TAGTAAACGCGTATTGATGTGATAATTTACGGCCAAACATGAGAGTAGGAGTACT---GT
GGGGG--------------ACATTATCCTATAT-TTTCAATTAAATGACTTGTATTTCAA
ACCATAGTAATCCTAGCACATCTTTCATCCCCAAAAATATCTCTTGGACTTAAAATTAGG
GGATTTTGGCTTTTCAGTT-GAAAATC---------------------------------
-------------------------------------------GAAAAA-CTCATTTGGT
C---------------GTATGAAAA-TTGAAATTAAATACTCCCTCCCTGTCCTAACTTA
TGTGACACTATTTGATCCATT-GACACATAATTTTA-GACGAAATGAAAA----------
------------------------------------------------------------
------------------------------------------------------------
-------------------------ATAA----TTTTTATTCACCAAGCAACATTTTGAA
CACATAATTTCTTTTT--------AAAAAAA---TGAATTAAAAAGA-TTAACAAAACAA
ACAAATTAAAATCAAAGAATATCATATATATATATATATATATA----CGTAGTTAGAGA
CGTTAATTACGGGGG---------------------------------------------
------------------------------------------------------------
------------------------------------------------------------
-----AAAAAACAAAAGTAAAGTTAGTTCACATTAAACAAACAAAATGAATAAAGCAAGT
CATACATCATATCATCTGTGCTGATTTTAACAATTTAATTAAGCTTAGGTCCATTATTTT
TGCCACTTGGATTGAAAATCTTACATAATGGAAAATATAAATCATGAATATT-GGATAAG
AACTTGTACACGTTCATTGGACAAACTAATTAATTAGTCCCCACTTCACCTCCTATAGGC
CAAATACTTATAAATACCACTCAATATTCACCAGAAAAAAAACATCCCAAAGTATTTTGT
TCTACAACTACATTTTCTT--CATACACAATTGTCACCAAAAACCATTATGGCTGAAGAA
AAGAAACATCACTTTGGTGGTCTCTTTAACCATCACAAGAACAAAGAGGAAGACACCCTC
ATTGAGAAAACTACATATGAAGAAACAACCTATGAAGACAGCGAAAAAACTAGCACTTAT
------------------------------------GGAGACAACACATATGGTGAAAAA
ACTAGTTATGGTGATGATACATATGGCAAAAAAACTACCACATATGGAGATGACAACAAA
TATAGTGAGAAAACTAGTTATGGTGATGATACATATGGCGAAAAAACTAACACATAT---
---------GGAGATGAAAACAAATATGGTGAGAAAACTAGTTATGGTGAGGGAGATGAC
AACAAATATGGTGAGAAAACTAGTTATGGTGGTGATACATATGGCGAAAAACCTACCTCC
TACGGAATAGATAATACATATGGTGAGAAAACAAGTTATGGTGGGGGAGATGAAAACAAG
TATGGTGAGAAAACTAGTTAT------------GGAGAGAAAGCTAGTTATGGTGTAGGA
CATGACAACAAATATGGTGAGAAAACAAGTTATGGTGGGGGAGATGAAAACAAGTATGGT
GAGAAAACTAGTTATGGAGAGAAAGCTAGTTATGGTGGAGGAGATGACAACAAATATGGT
GAGAAAACAAGTTATGGTAATGAGGAAGGTGGCTATGGTGGAGGAGTTGGTGCCTACTCA
TCTGAGACTACTACTAAATATGAAGAGAATGATGATAGTGAAACCAAAACTTCTGAGGAT
TACAAGGAAGAGAAGAAACATCACAAGCATCTTGAAGAACTTGGG
>'pAsr4_266b'
TAGTAAACGCGTATTGATGTGATAATTTATGGCCAAACATGAGAGTAGGAGTACT---GT
GGGGG--------------ACATTATCCTATAT-TTTCAATTAAATGACTTGTATTTCAA
ACCATAGTAATCCTAACACATCTTTCATCCCCAAAAATATCTCTTCGACTTAAAATTAGG
GGATTTTGGCTTTTCAGTT-GAACATC---------------------------------
-------------------------------------------GAAAAA-CACATTTGGT
C---------------GTATGAAAA-TTGAAATTAAATACTTCCTCCATTT--TAATTTA
TGTGACACCATTTGATCC----GACACATAGTTTAA-GACGAAAGAAAAA--CTTTT---
------------------------------------------------------------
------------------------------------------------------------
AAAAAGAAAAA--TATGTCATATCAATGA----TTTTTATTCACCAAGCAACA-TTTGAA
CACATAATTTCTTTTTTTT-----AAAA------TGAATTAAAAAGA-TTAACAAAACAA
ATAAATTAAAATCAAAGAATATC-TA----------------------CGTAGTTAGAGA
CGTTAATTACGGGGGG--------------------------------------------
------------------------------------------------------------
------------------------------------------------------------
------AAAAACAAAGGTAAAGTTAGTTCACATTAAACAAACAAAATGAATAAAGCAAGT
CATACATCATAT--------------TTAACAATTGAATTAAGCTTAGGTCCATTATTTT
TGCCACTTGGATTGAAAATCTTCCAT---GGAAAATATAAATCATGAATATT-GGATAAG
AACTTGTACACGTTCATTGGACAAACTAATTAGTTAGTCCCCACTTCACCTCCTATAGGC
CAAATACTTATAAATACCACTCAATATTCACAAGAAAAAAAACATCCCAAAGTATTTTGT
TCTACTACTACATTTTTTT--CATACACAATTGTCACCAAAAAACATCATGGCTGAAGAA
AAGAAACATCACTTTGGTGGTCTCTTTAACCACCACAAGAACAAAGAGGAAGACAACCCC
ATTGAGAAAACTACATATGAAGAAACAACCTATGAAGACAGTGAAAAAACTAGCATTTAT
------------------------------------GGAGACAACACATATGGTGAGAAA
ACTAGTTATGGTGATGATACATATGGCAAAAAAACTACCACATATGGAGATGACAACAAA
TATAGTGAGAAAACTAGTTATGGTGATGATACATATGGCGAAAAAACTAACACATAT---
---------GGAGATGAAAACAAATATGGTGAGAAAACTAGTTATGGTGAGGGAGATGAC
AACAAATATGGTGAGAAAACTAGTTATGGTGGTGATACATATGGCGAAAAACCTACCTCC
TACGGAGGAGATAATACATATGGTGAGAAAACAAGTTATGGTGGGGGAGATGAAAACAAG
TATGGTGAGAAAACTAGTTAT---------------------------------------
------------------------------------------------------------
---------------GGAGAGAAAGCTAGTTATGGTGGAGGAGATGACAACAAATATGGT
GAGAAAACAAGTTATGGTAATGAGGAAGGTGGCTATGGTGGAGGAGTTGGTGCATACTCA
TCTGAGACTACTACTAAGTATGAAGAGAATGATGATAGTGAAACCAAAACTTCTGAGGAT
TACAAGGAAGAGAAGAAACATCACAAGCATCTTGAAGAACTTGGG
