# Supplementary material for: Sequence Evolution and Expression Regulation of Stress-Responsive Genes in Natural Populations of Wild Tomato
Source: PLoS One. 2013 Oct 18;8(10):e78182. doi: 10.1371/journal.pone.0078182 (PMC3799731; doi:10.1371/journal.pone.0078182)
Supplement: File S4 — 5’pLC alignment (FAS) [file pone.0078182.s004.fas]

>'pLC_S.ochr'   [by DnaSP Ver. 5.10.00, from file: 5prime_pLC_140911.nex     Mai 31, 2012]
AAA-TACTTTTTCATATTTAGTTTAGAGATATC------AATTTCAAATTTT-AAAAATG
AAATCTTTTTTTTTCTTTT--------TTTTACATTACTAAATAAGAT--TTTTTGACAT
AGATTTAAATTTAGTTAAGTTTCAATACA-AATATGATGGTAATTATCGAATAAACTAGG
TAAGCAAATGGACGAGGATCCATGAATGGAGATCGGAGCCCCACATGAAATTGAAAACAT
CAACTTAATTTTGGGATCTCGAAGTTTACTTGGCCCCTAAAATTGCGCCACGTGTCATGT
TCATTGTACCCTACCAATACCGACACACAAAGTTATCCAACCAAGGCCGACACTATATGG
TCCCACAAGGACGACCTCACACGCTGTCATCCTACGTGTGAGAATTTCATTGGCTGTCTG
TCACCGTCAAAAGTACAGCGTGTCTGTCTCTACATTATTCTAATTTCTTCTTTTTAATGT
ACACATCCTTTTTCATCACGTCTGTCGTGTAATAGAGT--AGGCAAACTTACTCGCGTTA
TCT-CG---------AAAATATTGTTAGGAGTG--CTATGTTTGAATTTGAGCTCTACAC
G-ATTTAGATTAGTTAGAGCTTCAATATGGATTTGCTCGTCAAACGAAAAATAAAAACTT
ATATTGCGATACTCATTCAAATAGCGTGT--AAAAGAAAAATATAGGATTGATAGAGTAG
TATTTACTTGGATCAAAATGAACGTTTATA--------AATGTATCATAAGAGAAATCCG
TA-TCGTTATTCTTCAA------------------------TCCGTTCATATAGAATAAT
TTACAAATAACATAGCGGCCATAGTATATTGTATTAAACAAGTCTAATATGACGAGCTCG
ACGG-AAAAGATAGTGACGAACCTTTGTTATAAAATATCACATATTACACCAACTCAGTA
GTATGTACGTATAAGTAAAAGATTATTTGTCCAC---TTGTCGTGCTA-ACATGGTGAGT
ATATAAAATTGATATACAGTGGGAAGTGTGAAGAACAAAAAAAAG-CTACGTAGACGTCG
GTTTAACTTGGTGTACTTAATTACTCTTTATTATTATTAT----------------GAGA
CGTTTGAACTCC------TTTTTTATTACTATATCGAAAAA--TAAAAAAAA-TTAATCA
GCGTAACGTCCGTGTTTGTAATTGCTATAAGAAGCGCACT-AAGTCTCATA--TTTCAAT
CACATCCAATTTCAATA--TTCAAACTTTCACTTTAAAGTTG-TTG---ATAATTTC--T
TTGATTGAAAAAAAAAAG---AA-GAAA-T
>'pLC_101_A'
AAA-TAATTCTTCATATTTAATACAGAGATTTC------AATTTCAAATTCT-AAAAATA
AAGCCT-----TTTTTTAAAAAAGAAATTTTACATTGTTATATAAAAT--TTTCTGTCAC
AAATTTATATTTAGTTAGATTTCAATACA-GATACGATGGTAAATATGAAATAAACTATG
TAAGGAAATGGACAAGGATCCATGAATGGAGATCGGAGCCCCACATGAAATTGAAAACAT
CAACTTAATTTTGGGATCTCGAAGTTTACTTGGCCCCTATAATTGCGCCACGTGTCATGT
TCATTGTACCCTACTAATACCGACACACAAAGTTATCCAACCAAGGCCGACACCACCTGG
TCCCACAAGGACGACCTCACACGTTGTCATCCTACGTGTGTGAACTTCATTGGCTATCTG
TCACCGTCAAAAGTACAGCGTGTCTGTCTCTACATTATTCTAATTACTTCTTTTTAATGT
ACACATCCTTTATCATCACGTCTGTCGTGTAATAGAGT--AAGCAAACTTAATTGCGTTA
CCTTCGGTATGAAAAAAAATATTGTTAGGAGTG--TGATGTTTGAATTTGAGCTCTACAT
G-ATTAAGATTAATCAAAGCTATAATATAGACTTGCTCATCAAATGGAA-----------
ATATTGCGATACTCATTCAAAGATTGTGT--AAAAGAAAAAG------------------
-------------TAAAATCAATGTTCATTTACAGATTATATTAGTATAACAGAAATTCG
TAGTCGTTATTCTTAAGATATAGAT------GAGACAAAAATTCATTCATGTAGAATAAT
TTACAAATAACATAGCAATTATAGTAAATTGTATTAAACATGTTGAATATGACGAGCTCG
ACTG-AAAAGATAATAATAAATTTTTGTGATAAAATATCATATATTGCACTAGTTCAGT-
-------CGTATAAGT-AAAGATTATTTGTCCAC---TTGTCGTGCT--ACATGACGAGT
ATTTAAAATTGATATACAGTGGAAAGTGTGAAGAAC-AAAAAAAG-CCACGTAGACGTCG
GTTTAACTTGGTGTACTTAATTACTCTTTATTATTAGTATT-------ATTTTTTAGAGA
CGTTTGAACTCC----TTTTTTTTATTACTATATCGAAAAA--TAAAAAAATCTTAATCA
GCGTAACGTCCGTGTTTATAATTGCTATAAAAAGCGCACC-AAGTCTCATA--TTTCAAT
CACATCCAA-TTCAATA--TTCAAACTTTCAC-------TTG-TTG---ATAATATC-TT
TTGATTG----AAAAAAG---AA-GAA-CT
>'pLC_102_A'
AAA-TACTTCTTCATATTTAATACAGAGATTTC------AATTTCAAATTCT-AAAAATA
AAGCCT-----TTTTTTTAAAAAGAAATTTTACATTGTTATATAAAAT--TTTCTGTCAC
GAATTTATATTTAGTTAGATTTCAATACA-GATACGATAGTAAATATGAAATAAACTATG
TAAGGAAATGGACAAGGATCCATGAATGGAGATCGGAGCCCCACATGAAATTGAAAACAT
CAACTTAATTTTGGGATCTCGAAGTTTACTTGGCCCCTATAATTGCGCCACGTGTCATGT
TCATTGTACCCTACTAATACCGACACACAAAGTTATCCAACCAAGGCCGACACCACCTGG
TCCCACAAGGACGACCTCACACGTTGTCATCCTACGTGTGTGAACTTCATTGGCTATCTG
TCACCGTCAAAAGTACAGCGTGTCTGTCTCTACATTATTCTAATTACTTCTTTTTAATGT
ACACATCCTTTATCATCACGTCTGTCGTGTAATAGAGT--AAGCAAACTTAATTGCGTTA
CCTTCGGTATGAAAAAAAATATTGTTAGGAGTG--TTATGTTTGAATTTGAGCTCTACAT
G-ATTAAGATTAATCAAAGCTATAATATAGACTTGCTCATCAAATGGAA-----------
ATATTGCGATACTCATTCAAAGATTGTGT--AAAAGAAAAAG------------------
-------------TAAAATCAATGTTCATTTACAAATTATATTAGTATAACAGAAATTCG
TAGTCGTTATTCTTAAGATATAGAT------GAGACAAAAATTCATTCATGTAGAATAAT
TTACAAATAACATAGCTATTATAGTAAATTGTATTAAACATGTTGAATATGACGAGCTCG
ACTG-AAAAGATAATAATAAATTTTTGTGATAAAATATCATATATTGCACTAGTTCAGT-
-------CGTATAAGT-AAAGATTATTTGTCCAC---TTGTCGTGCTATACATGACGAGT
ATTTAAAATTGATATACAGTGGAAAGTGTGAAGAAC-AAAAAAAG-CCACGTAGACGTCG
GTTTAACTTGGTGTACTTAATTACTCTTTATTATTAGT----------ATTATTTAGAGA
CGTTTGAACTCC----TTTTTTTTATTACTATATCGAAAAA--TAAAAAAATCTTAATCA
GCGTAACGTCCGTGTTTATAATTGCTATAAAAAGCGCACC-AAGTCTCATA--TTTCAAT
CACATCCAA-TTCAATA--TTCAAACTTTCAC-------TTG-TTG---ATAATATC-TT
TTGATTG---AAAAAAAG---AA-GAA-CT
>'pLC_102_B'
AAA-TAATTCTTCATATTTAATACAGAGATTTC------AATTTCAAATTCT-AAAAATA
AAGCCT-----TTTTTTAAAAAAGAAATTTTACATTGTTATATAAAAT--TTTCTGTCAC
AAATTTATATTTAGTTAGATTTCAATACA-GATACGATGGTAAATATGAAATAAACTATG
TAAGGAAATGGACAAGGATCCATGAATGGAGATCGGAGCCCCACATGAAATTGAAAACAT
CAACTTAATTTTGGGATCTCGAAGTTTACTTGGCCCCTATAATTGCGCCACGTGTCATGT
TCATTGTACCCTACTAATACCGACACACAAAGTTATCCAACCAAGGCCGACACCACCTGG
TCCCACAAGGACGACCTCACACGTTGTCATCCTACGTGTGTGAACTTCATTGGCTATCTG
TCACCGTCAAAAGTACAGCGTGTCTGTCTCTACATTATTCTAATTACTTCTTTTTAATGT
ACACATCCTTTATCATCACGTCTGTCGTGTAATAGAGT--AAGCAAACTTAATTGCGTTA
CCTTCGGTATGAAAAAAAATATTGTTAGGAGTG--TGATGTTTGAATTTGAGCTCTACAT
G-ATTAAGATTAATCAAAGCTATAATATAGACTTGCTCATCAAATGGAA-----------
ATATTGCGATACTCATTCAAAGATTGTGT--AAAAGAAAAAG------------------
-------------TAAAATCAATGTTCATTTACAGATTATATTAGTATAACAGAAATTCG
TAGTCGTTATTCTTAAGATATAGAT------GAGACAAAAATTCATTCATGTAGAATAAT
TTACAAATAACATAGCAATTATAGTAAATTGTATTAAACATGTTGAATATGACGAGCTCG
ACTG-AAAAGATAATAATAAATTTTTGTGATAAAATATCATATATTGCACTAGTTCAGT-
-------CGTATAAGT-AAAGATTATTTGTCCAC---TTGTCGTGCT--ACATGACGAGT
ATTTAAAATTGATATACAGTGGAAAGTGTGAAGAAC-AAAAAAAG-CCACGTAGACGTCG
GTTTAACTTGGTGTACTTAATTACTCTTTATTATTAGTATT-------ATTTTTTAGAGA
CGTTTGAACTCC----TTTTTTTTATTACTATATCGAAAAA--TAAAAAAATCTTAATCA
GCATAACGTCCGTGTTTATAATTGCTATAAAAAGCGCACC-AAGTCTCATA--TTTCAAT
CACATCCAA-TTCAATA--TTCAAACTTTCAC-------TTG-TTG---ATAATATC-TT
TTGATTG----AAAAAAG---AA-GAA-CT
>'pLC_103_A'
AAA-TACTTCTTCATATTTAATACAGAGATTTC------AATTTCAAATTCT-AAAAATA
AAGCCT-----TTTTTTAAAAAAGAAATTTTACATTGTTATATAAAAA--TTTCTGTCAC
AGATTTATATTTAGTTAGAATTCAATATA-GATACGATGGTAATTATCGAATAAACTATG
TAAGGAAATGGACAAGGATCCATGAATGGAGATCGGAGCCCCACATGAAATTGAAAACAT
CAACTTAATTTTGGGATCTCGAAGTTTACTTGGCCCCTATAATTGCGCCACGTGTCATGT
TCATTGTACCCTACTAATACCGACACACAAAGTTATCCAACCAAGGCCGACACCACCTGG
TCCCACAAGGACGACCTCACACGTTGTCATCCTACGTGTGTGAACTTCATTGGCTATCTG
TCACCGTCAAAAGTACAGCGTGTCTGTCTCTACATTATTCTAATTACTTCTTTTTAATGT
ACACATCCTTTATCATCACGTCTGTCGTGTAATAGAGT--AAGCAAACTTAATTGCGTTA
CCTTCGGTATGAAAAAAAATATTGTTAGGAGTG--TTATGTTTGAATTTGAGCTCTACAT
G-ATTAAGATTAATCAAAGCTATAATATAGACTTGCTCATCAAATGGAA-----------
ATATTGCGATACTCATTCAAAGATTGTGT--AAAAGAAAAAG------------------
-------------TAAAATCAATGTTCATTTACAAATTATATTAGTATAACAGAAATTCG
TAGTCGTTATTCTTAAGATATAGAT------GAGACAAAAATTCATTCATGTAGAATAAT
TTACAAATAACATAGCTATTATAGTAAATCGTATTAAACATGTTGAATATGACGAGCTCG
ACTG-AAAAGATAATAATAAATTTTTGTGATAAAATATCATATATTGCACTAGTTCAGT-
-------CGTATAAGT-AAAGATTATTTGTCCAC---TTGTCGTGCT--ACATGACGAGT
ATTTAAAATTGATATACAGTGGAAAGTGTGAAGAAC-AAAAAAAG-CCACGTAGACGTCG
GTTTAACTTGGTGTACTTAATTACTCTTTATTATTAGT----------ATTATTTAGAGA
CGTTTGAACTCC----TTTTTTTTATTACTATATCGAAAAA--TAAAAAAATCTTAATCA
GCGTAACGTCCGTGTTTATAATTGCTATAAAAAGCGCACC-AAGTCTCATA--TTTCAAT
CACATCCAA-TTCAATA--TTCAAACTTTCAC-------TTG-TTG---ATAATATC-TT
TTGATTG---AAAAAAAGAAGAA-GAA-CT
>'pLC_103_B'
AAA-TACTTCTTCATATTTAATATAGAGATTTC------AATTATAAATTTT-AAAAACA
AAGTCA--TTTTTGTTTTAAAAAG-------------TTATATAAATT--TTTTCGATAC
AAATTTATATTTAGTTGGATTTCAATACATAATACGATGGTAATTATCGAATAAACTATG
TAAGGAAATGGACAAGAATCCATGAATGGAGATCGGAGCCCCACATGAAATTGAAAACAT
CAACTTAATTTTGGGATCTCGAAGTTTACTTGGCCCCTATAATTGCGCCACGTGTCATGT
TCATTGTACCCTACTAATACCGACACACAAAGTTATCCAACCAAGGCCGACACCTTCTGG
TCCCACAAGGACGACCTCACACGTTGTCATCCTACGTGTGTGAACTTCATTGGCTGTCTG
TCACCGTCAAAAGTACAGCGTGTCTGTCTCTACATTATTCTAATTACTTCTTTTTAATGT
ACACATCCTTTTTCATCACGTCTGTCGTGTAATAGAGT--AAGCAAACTTAATTGCGTTA
TGTTCC--ATAGAG-AAAATATTGTTAGGAGTG--TTATGTTTGAATTCGAGCTCTACAT
G-GTTAAGATTAATCAAAGCTACAATATAGACTTGCTTATCAAATGGAA-----------
ATATTGCGATACTCATTCAAAAATTGTGT--AAAAGAAAAAG------------------
-------------TAAAATCAATGTTCATTTACAAATTGTATTAGAATAAGAGAAATTCG
TAATCGTTATTCTTAAACTACAGAT------GAGACAAAAATTCATTCATGTAGAATAAT
TTACAAATAATATAGCGGTTATAGTAAATTATATTAAACTTGTCTAATATGACGAGCTCG
ACTG-AAAAGATAATAATAAATTTTTGTGATAAAATATCATATATTGCACTAGTTCAGT-
-------CGTATAAGT-AAAGATTATTTGTCCACTTGTCGTCGTGCT--ACATGACGAGT
ATTTAAAATTGATATACAGTGGAAAGTGTGAAGAACAAAAAAAAG-CCACGTAGACGTCG
-TTTAACTTGGTGTACTTAATTACTCTTTATTATTAGT----------ATTATTTAGAGA
CGTTTGAACTCC----TTTTTTTTATTACTATATCGAAATT--AAAAAAAATCTTAATCA
GCGTAACGTCCGTGTTTGTAATTGCTATAAAAAGCGCACCAAAGTCTCATA--TTTCAAT
CACATCCAA-TTCAATA--TTCAAACTTTCAC-------TTG-TTG---ATAATTTC-TT
TTGATTG---AAAAAAAGA--AA-GAA-CT
>'pLC_104_A'
AAA-TACTTCTTCATATTTAATATAGAGATTTC------AATTTCAAATTCT-AAAAATA
AAGCCT------TTTTTTAAAAAGAAATTTTACATTGTTATATAAAAA--TTTCTGTCAC
AGATTTATATTTAGTTAGAATTCAATATA-GATACGATGGTAATTATCGAATAAACTATG
TAAGGAAATGGACAAGGATCCATGAATGGAGATCGGAGCCCCACATGAAATTGAAAACAT
CAACATAATTTTGGGATCTCGAAGTTTACTTGGCCCCTATAATTGCGCCACGTGTCATGT
TCATTGTACCCTACTAATACCGACACACAAAGTTATCCAACCAAGGCCGACACCACCTGG
TCCCACAAGGACGACCTCACACGTTGTCATCCTACGTGTGTGAACTTCATTGGCTATCTG
TCACCGTCAAAAGTACAGCGTGTCTGTCTCTACATTATTCTAATTACTTCTTTTTAATGT
ACACATCCTTTTTCATCACGTCTGTCGTGTAATAGAGT--AAGCAAACTTAATTGCGTTA
CCTTCGGTATGAAAAAAAATATTGTTAGGAGTG--TTAAGTTTGAATTCGGGCTCTACAT
G-ATTAAGATTAATCAAAGCTATAATATAGACTTGCTCATTAAATGGAA-----------
ATATTGCGATACTCATTCAAAGATTGTGT--AAAAGAAAAAG------------------
-------------TAAAATCAATGTTCATTTACAAATTATATTAGTATAACAGAAATTCG
TAGTCGTTATTCTTAAGATATAGAT------GGGATAAAAATTCATTCATGTAGAATAAT
TTACAAATAACATAGCGATTATAGTAAATTGTATTAAACATATTGAATATGACGAGCTCA
ACTG-AAAAGATAATAATAAATTTTTGTAATAAAATATCATATATTGCACTAATTTAGT-
-------CGTATAAGT-AAAGATTATTTGTCCAC---TTGTCGTGCT--ACATGACGAGT
ATTTAAAATTGATATACAGTGGAAAGTGTGAAGAAC-AAAAAAAG-CCACGTAGACGTCG
GTTTAACTTGGTGTACTTAATTACTCTTTATTATTAGTATTATT----ATTATTACGAGA
CGTTTGAACTCC----TTTATTTTATTACTATATCGAAAAA--TAAAAAAATCTTAATCA
GCGTAACGTCCGTGTTTGTAATTGCTATAAAAAGCGCACC-AAGTCTCATA--TTTCAAT
CACATCCAA-TTCAATA--TTCAAACTTTCAC-------TTG-TTG---ATAATTTC--T
TTGATTG---AAAAAAAGA--AA-GAA-CT
>'pLC_104_B'
AAA-TACTTCTTCATATTTAATACAGAGATTTC------AATTTCAAATTCT-AAAAATA
AAGCCT------TTTTTTAAAAAGAAATTTTACATTGTTATATAAAAA--TTTCTGTCAC
AGATTTATATTTAGTTAGAATTCAATATA-GATACGATGGTAATTATCGAATAAACTATG
TAAGGAAATGGACAAGGATCCATGAATGGAGATCGGAGCCCCACATGAAATTGAAAACAT
CAACTTAATTTTGGGATCTCGAAGTTTACTTGGCCCCTATAATTGCGCCACGTGTCATGT
TCATTGTACCCTACTAATACCGACACACAAAGTTATCCAACCAAGGCCGACACCACCTGG
TCCCACAATGACGACCTCACACGTTGTCATCCTACGTGTGTGAACTTCATTGGCTCTCTG
TCACCGTCAAAAGTACAGCGTGTCTGTCTCTACATTATTCTAATTACTTCTTTTTAATGT
ACACATCCTTTTTCATCACGTCTGTCGTGTAATAGAGT--AAGCAAACTTAATTGCGTTA
CCTTCGGTATGAAAAAAAATATTGTTAGGAGTG--TTAAGTTTGAATTCGGGCTCTACAT
G-ATTAAGATTAATCAAAGCTATAATATAGACTTGCTCATTAAATGGAA-----------
ATATTGCGATACTCATTCAAAGATTGTGT--AAAAGAAAAAG------------------
-------------TAAAATCAATGTTCATTTACAAATTATATTAGTATAACAGAAATTCG
TAGTCGTTATTCTTAAGATATAGAT------GGGACAAAAATTCATTCATGTAGAATAAT
TTACAAATAACATAGCGATTATAGTAAATTGTATTAAACATATTGAATATGACGAGCTCA
ACTG-AAAAGATAATAATAAATTTTTGTAATAAAATATCATATATTGCACTAATTTAGT-
-------CGTATAAGT-AAAGATTATTTGTCCAC---TTGTCGTGCT--ACATGACGAGT
ATTTAAAATTGATATACAGTGGAAAGTGTGAAGAAC-AAAAAAAG-CCACGTAGACGTCG
GTTTAACTAGGTGTACTTAATTACTCTTTATTATTAGTATTATT----ATTATTACGAGA
CGTTTGAACTCC----TTTATTTTATTACTATATCGAAAAA--TAAAAAAATCTTAATCA
GCGTAACGTCCGTGTTTGTAATTGCTATAAAAAGCGCACC-AAGTCTCATA--TTTCAAT
CACATCCAA-TTCAATA--TTCAAACTTTCAC-------TAG-TTG---ATAATATCTTT
TTGATTG---AAAAGAAGAAGAA-GAAAC-
>'pLC_105_A'
AAA-TACTTCTTCATATTTAATACAGAGATTTC------AATTTCAAATTCT-AAAAATA
AAGCCT-----TTTTTTTAAAAAGAAATTTTACATTGTTATATAAAAA--TTTCTGTCAC
AGATTTATATTTAGTTAGAATTCAATATA-GATACGATGGTAATTATCGAATAAACTATG
TAAGGAAATGGACAAGGATCCATGAATGGAGATCGGAGCCCCACATGAAATTGAAAACAT
CAACTTAATTTTGGGATCTCGAAGTTTACTTGGCCCCTATAATTGCGCCACGTGTCATGT
TCATTGTACCCTACTAATACCGACACACAAAGTTATCCAACCAAGGCCGACACCACCTGG
TCCCACAAGGACGACCTCACACGTTGTCATCCTACGTGTGTGAACTTCATTGGCTATCTG
TCACCGTCAAAAGTACAGCGTGTCTGTCTCTACATTATTCTAATTACTTCTTTTTAATGT
ACACATCCTTTTTCATCACGTCTGTCGTGTATTAGAGT--AAGCAAACTTAATTGCGTTA
CCTTCGGTATGAAAAAAAATATTGTTAGGAGTG--TTATGTTTGAATTTGAGCTCTACAT
G-ATTAAGATTAATCAAAGTTATAATATAGACTTGCTCATCAAATGGAA-----------
ATATTGCGATACTCATTTAAAGATTGTGT--AAAAGAAAAAG------------------
-------------TAAAATCAATGTTCATTTACAAATTATATTAGTATAACAGAAATTCG
TAATCGTTATTCTTAAGATATAGAT------GAGACAAAAATTCATTCATGTAGAATAAT
TTACAAATAACATAGCTATTATAGTAAATTGTATTAAACATGTTGAATATGACGAGCTCG
ACTA-AAAAGATAATAATAAATTTTTGTGATAAAATATCATATATTGCACTAGTTCAGT-
-------CGTATAAGT-AAAGATTATTTGTCCAC---TTGTCGTGCT--ACGTGACGAGT
ATTTAAAATTGATATACAGTGGAAAGTGTGAAGAAC-AAAAAAAG-CCACGTAGACGTCG
GTTTAACTTGGTGTACTTAATTACTCTTTATTATTAGT----------ATTATTTAGAGA
CGTTTGAACTCC----TTTTTTTTATTACTATATCGAAAAA--TAAAAAAATCTTAATCA
GCGTAACGTCCGTGTTTATAATTGCTATAAAAAGCGCACC-AAGTCTCATA--TTTCAAT
CACATCCAA-TTCAATA--TTCAAACTTTCAC-------TTG-TTG---ATAATATC-TT
TTGATTG---AAAAAAAGAAGAA-GAA-CT
>'pLC_105_B'
AAA-TACTTCTTCATATTTAATACAGAGATTTC------AATTTCAAATTCT-AAAAATA
AAGCCT-----TTTTTTAAAAAAGAAATTTTACATTGTTATATAAAAA--TTTCTGTCAC
AGATTTATATTTAGTTAGAATTCAATATA-GATACGATGGTAATTATCGAATAAACTATG
TAAGGAAATGGACAAGGATCCATGAATGGAGATCGGAGCCCCACATGAAATTGAAAACAT
CAACTTAATTTTGGGATCTCGAAGTTTACTTGGCCCCTATAATTGCGCCACGTGTCATGT
TCATTGTACCCTACTAATACCGACACACAAAGTTATCCAACCAAGGCCGACACCACCTGG
TCCCACAAGGACGACCTCACACGTTGTCATCCTACGTGTGTGAACTTCATTGGCTATCTG
TCACCGTCAAAAGTACAGCGTGTCTGTCTCTACATTATTCTAATTACTTTTTTTTAATGT
ACACATCCTTTTTCATCACGTCTGTCGTGTATTAGAGT--AATCAAACTTAATTGCGTTA
CCTTCGGTATGAAAAAAAATATTGTTAGGAGTG--TTATGTTTGAATTTGGGCTCTACAT
G-ATTAAGATTATTCAAAGCTATAATATAGACTTGCTCATCAAATGGAA-----------
ATATTGCGATACTCATTCAAAGATTGTGT--AAAAGAAAAAG------------------
-------------TAAAATCAATGTTCATTTAAAAATTATATTAGTATAACAGAAATTTG
TAGTCGTTATTCTTAAGATATAAAT------GAGACAAAAATTCATTCATGTAGAATAAT
TTACAAATAACATAGCGGTTATAGTAAATTGTATTAAACATGTTGAATATGACGAGCTCA
ACTT-AAAAGATAATAATAAATTTTTGTGATAAAATATCATATATTGCATTAATTCAGT-
-------CGTATAAGT-AAAGATTATGTGTCCAC---TTGTCGTGCT--ACATGACGAGT
ATTTAAAATTGATATACAGTGGAAAGTGTGAAGAAC-AAAAAAAG-CCACGTAGACGTCG
GTTTAACTTGGTGTACTTAATTACTCTTTATTATTAGTATTATT----ATTATTACGAGA
CGTTTGAACTCC----TTTATTTTATTACTATATCGAAAAA--TAAAAAAATCTTAATCA
GCGTAACGTCCGTGTTTGTAATTGCTATAAAAAGCGCACC-AAGTCTCATA--TTTCAAT
CACATCCAA-TTCAATATATTCAAACTTTCAC-------TTG-TTG---ATAATTTC-TT
TTGATTG---AAAAAAAGAAGAA-GAAAC-
>'pLC_106_A'
AAA-TACTTCTTCATATTTAATACAGAGATTTC------AATTTCAAATTCT-AAAAATA
AAGCCT-----TTTTTTTAAAAAGAAATTTTACATTGTTATATAAAAT--TTTCTGTCAC
AAATTTATATTTAGTTAGATTTCAATACA-GATAGAATAGTAAATATGAAATAAACTATG
TAAGGAAATGGACAAGGATCCATGAATGGAGATCGGAGCCCCACATGAAATTGAAAACAT
CAACTTAATTTTGGGATCTCGAAGTTTACTTGGCCCCTATAATTGCGCCACGTGTCATGT
TCATTGTACCCTACTAATACCGACACACAAAGTTATCCAACCAAGGCCGACACCACCTGG
TCCCACAAGGACGACCTCACACGTTGTCATCCTACGTGTGTGAACTTCATTGGCTATCTG
TCACCGTCAAAAGTACAGCGTGTCTGTCTCTACATTATTCTAATTACTTCTTTTTAATGT
ACACATCCTTTTTCATCACGTCTGTCGTGTAATAGAGT--AAGCAAACTTAATTGCGTTA
TGTTCTCTATGGAGAAAATAATTGTTAGGAGTG--TTATGTTTGAATTCGAGCTCTACAT
G-GTTAAGATTAATCAAAGCTACAATATAGACTTGCTTATCAAATGGAA-----------
ATATTGTGATACTCATTCAAAAATTGTGT--AAAAGAAAAAG------------------
-------------TAAAATCAATGTTCATTTACAAATTGTATTAGTATAAGAGAAATTCG
TAATCGTTATTTTTAAACTACAGAT------GAGACAAAAATTCATTCATGTAGAATAAT
TTACAAATAATATAGCGGTTATAGTAAATTATATTAAACTTGTCTAATATGACGAGCTCG
ACTG-AAAAGATAATAATAAATTTTTGTGATAAAATATCATATATTGCACTAGTTCAGT-
-------CGTATAAGT-AAAGATTATTTGTCCACTTGTCGTCGTGCT--ACATGACGAGT
ATTTAAAATTGATATACAGTGGAAAGTGTGAAGAAC-AAAAAAAGCCCACGTAGACGTCG
GTTTAACTTGGTGTACTTAATTACTCTTTATTATTAGTATTATT----ATTATTACGAGA
CGTTTGAACTCC----TTTATTTTATTACTATATCGAAAAA--TAAAAAAATCTTAATCA
GCGTAACGTCCGTGTTTGTAATTGCTATAAAAAGCGCACC-AAGTCTCATA--TTTCAAT
CACATCCAA-TTCAATA--TTCAAACTTTCAT-------TTG-TTG---ATAATATC-TT
TTGATTG---AAAAAAAGA--AA-GAA-CT
>'pLC_107_A'
AAA-TACTTCTTCATATTTAATACAGAGATTTC------AATTTCAAATTCT-AAAAATA
AAGCCT------TTTTTTAAAAAGAAATTTTACATTGTTATATAAAAA--TTTCTGTCAC
AGATTTATATTTAGTTAGAATTCAATATA-GATACGATGGTAATTATCGAATAAACTATG
TAAGGAAATGGACAAGGATCCATGAATGGAGATCGGAGCCCCACATGAAATTGAAAACAT
CAACTTAATTTTGGGATCTCGAAGTTTACTTGGCCCTTATAATTGCGCCACGTGTCATGT
TCATTGTACCCTACTAATACCGACACACAAAGTTATCCAACCAAGGCCGACACCACCTGG
TCCCACAAGGACGACCTCACACGTTGTCATCCTACGTGTGTGAACTTCATTGGCTATCTG
TCACCGTCAAAAGTACAGCGTGTCTGTCTCTACATTATTCTAATTACTTCTTTTTAATGT
ACACATCCTTTTTCATCACGTCTGTCGTGTAATAGAGT--AAGCAAACTTAATTGCGTTA
CCTTTGGTATGAAAAAAAATATTGTTAGGAGTG--TTAAGTTTGAATTCGGGCTTTACAT
G-ATTAAGATTAATCAAAGCTATAATATAGACTTGCTCATTAAATGGAA-----------
ATATTGCGATACTCATTCAAAGATTGTGT--AAAAGAAAAAG------------------
-------------TAAAATCAATGTTCATTTACAAATTATATTAGTATAACAGAAATTCA
TAGTCGTTATTCTTAAGATATAGAT------GGGACAAAAATTCATTCATGTAAAATAAT
TTACAAATAACATAGCAAT-----TAAATTGTATTAAACATATTGAATATGACGAGCACA
ACTG-AAAAGATAATAATAAATTTTTGTAATAAAATATCATATATTGCACTAATTTAGT-
-------CGTATAAGT-AAAGATTATTTGTCCACT--TTGTCGTGCT--ACATGACGAGT
ATTTAAAATTGATATACAGTGGAAAGTGTGAAGAAC-AAAAAAAG-CCACGTAGACGTCG
GTTTAACTTGGTGTACTTAATTACTCTTTATTATTAGTATTATT----ATTATTACGAGA
CGTTTGAACTCC----TTTATTTTATTACTATATCGAAAAA--TAAAAAAATCTTAATCA
GCGTAACGTCCGTGTTTGTAATTGCTATAAAAAGCGCACC-AAGTCTCATA--TTTCAAT
CACATCCAA-TTCAATATATTCAAACTTTCAC-------TTG-TTG---ATAATTTC-TT
TTGATTG---AAAAAAAGAAGAA-GAAAC-
>'pLC_107_B'
AAA-TACTTCTTC-TATTTAATACAGAGATTTC------AATTTCAAATTCT-AAAAATA
AAGCCT------TTTTTTAAAAAGAAATTTTACATTGTTATATAAAAA--TTTCTGTCAC
AGATTTATATTTAGTTAGAATTCAATATA-GATACGATGGTAATTATCGAATAAACTATG
TAAGGAAATGGACAAGGATCCATGAATGGAGATCGGAGCCCCACATGAAATTGAAAACAT
CAACTTAATTTTGGGATCTCGAAGTTTACTTGGCCCCTATAATTGCGCCACGTGTCATGT
TCATTGTACCCTACTAATACCGACACACAAAGTTATCCAACCAAGGTCGACACCACCTGG
TCCCACAAGGACGACCTCACATGTTGTCATCCTACGTGTGTAAACTTCATTGGCTATCTG
TCACCGTCAAAAGTACAGCGTGTCTGTCTCTACATTATTCTAATTACTTCTTTTTAATGT
ACACATCCTTTTTCATCACGTCTGTCGTGTAATAGAGT--AAGCAAACTTAATTGCGTTA
CCTTCGGTATGAAAAAAAATATTGTTAGGAGTG--TTATGTTTGAATTTGGGCTCTACAT
G-ATTAAGATTAATCAAAGCTATAATATAGACTTGCTCATTAAATGGAA-----------
ATATTGCGATACTCATTCAAAGATTGTGT--AAAAGAAAAAG------------------
-------------TAAAATCAATGTTCATTTACAAATTATATTAGTATAACAGAAATTTG
TAGTCATTATTCTTAAGATATAGAT------TATACAAAAATTCATTCATGTAGAATAAT
TTACAAATAACATAGTGATTATAGTAAATTGTATTAAACATGTTGAATGTGACGAGCTCG
ACTG-AAAAGATAATAATAATTTTTTGTGATAAAATATCATATATTGCACTAATTTAGT-
-------CGTATAAGT-AAAGATTATTTGTCCAC---TTGTCGTGCT--ACATGACGAGT
ATTTAAAATTGATATACAGTGGAAAGTGTGAAGAAC-AAAAAAAG-CCACGTAGACGTCG
GTTTAACTTGGTGTACTTAATTACTCTTTATTACTAGTATTATT----ATTATTACGAGA
CGTTTGAACTCC----TTTATTTTATTACTATATCGAAAAA--TAAAAAAATCTTAATCA
GCGTAACGTCCGTGTTTGTAATTGCTATAAAAAGCGCACC-AAGTCTCATA--ATTCAAT
CACATCCAA-TTCAATA--TTCAAACTTTCAC-------TTG-TTG---ATAATTTC-TT
TTGATTG---AAAAAAAGA--AA-GAA-CT
>'pLC_121_A_gap'
AAA-TACTTCTTCATATTTAATATAGAGATTTC------AATTACAAATTTT-AAAAACA
AAGTCA---TTTTGTTTTAAAAAG-------------TTATATAAAAT--TTTTCGATAC
AAATTTATATTTAGTTAAATTTCAGTACA-GATACTATGGTAATTATCGAATAAACTATG
TAAGGAAATGG-------------AATGGAGATCGGAGCCCCACATGAAATTGAAAACAT
CAACTTAATTTTGGGATCTCGAAGTTTACTTGGCCCCTATAATTGCGCCACGTGTCATGT
TCATTGTACCCTACTAATACCGACACACAAAGTTATCCAACCAAGGCCGACACCACCTGG
TCCCACAAGGACGACCTCACACGTTGTCATCCTACGTGTGGGCATTTCATTGGCAATCTG
TCACCGTCAAAAGTACAGCGTGTCAGTCTCTACATTATTCTAATTACTTCTTTTTAATGT
ACACATCCTTTTTCATCACGTCTGTCGTGTAATAGAGT--AAGCAAACTTAGTNNNNNNN
NNNNNNNNNNNNNNNNNNNNNNNNNNNNNNNNNNNNNNNNNNNNNNNNNNNNNNNNNNNN
NNNNNNNNNNNNNNNNNNNNNNNNNNATAGACTTGCTCATCAAATGGAA-----------
ATATTGAGATACTCATTTAAAGATTGTGT--AAAAGAAAAAG------------------
-------------TAAAATTAATGTTCACTTACAAATTATATTAGTACAAGAGAAATTTG
TAATTGTTATTCTTAAGC-------------------AAAATTCATTCATTTAGAATAAT
TTACAAATAACATAGCGGTCATAGT--TTTATATTAAACTTGTCTAATATGACGAGCTCG
ACTG-AAAAGATAATAATAAATTTTTGTGATAAAATATCATATATCGCACTAGTTCAGT-
-------CGTATAAGT-AAAGATTATTTGTCCAC---TTGTCGTGCT--ACATGACGAGT
ATTTAAAATTGATATACAGTGGAAAGTGTGAAGAAC-AAAAAAAG-CCACGTAGACGTCG
GTTTAACTTGGTGTACTTAATTACTCTTTATTATTAGT----------ATTATTTAGAGA
CGTTTGAACTCC----TTTTTTTTATTACTATATCAAAAAA--TAAAAAAATCTTAATCA
GCGTAACGTCCGTGTTTATAATTGCTATAAAAAGCGCACC-AAGTCTCATA--TTTCAAT
CACATCCAT-TTCAATA--TTCAAACTTTCAC-------TAG-TTG---ATAATATCTTT
TTGATTG---AAAAGAAGAAGAA-GAA-CT
>'pLC_122_B_gap'
AAA-TACTTCTTCATATTTAATATAGAGATTTC------AATTACAAATTTT-AAAAACA
AAGTCA---TTTTGTTTTAAAAAG-------------TTATATAAAAT--TTTTCGATAC
AAATTTATATTTAGTTAAATTTCAGTACA-GATACGATGGTAATTATCGAATAAACTATG
TAAGGAAATGG-------------AATGGAGATCGGAGCCCCACATGAAATTGAAAACAT
CAACTTAATTTTGGGATCTCGAAGTTTACTTGGCCCCTATAATTGCGCCACGTGTCATGT
TCATTGTACCCTACTAATACCGACACACAAAGTTATCCAACCAAGGCCGACACCACCTGG
TCCCACAAGGACGACCTCACACGTTGTCATCCTACGTGTGGGCATTTCATTGGCAATCTG
TCACCGTCAAAAGTACAGCGTGTCAGTCTCTACATTATTCTAATTACTTCTTTTTAATGT
ACACATCCTTTTTCATCACGTCTGTCGTGTAATAGAGT--AAGCAAACTTAGTNNNNNNN
NNNNNNNNNNNNNNNNNNNNNNNNNNNNNNNNNNNNNNNNNNNNNNNNNNNNNNNNNNNN
NNNNNNNNNNNNNNNNNNNNNNNNNNATAGACTTGCTCATCAAATGGAA-----------
ATATTGAGATACTCATTTAAAGATTGTGT--AAAAGAAAAAG------------------
-------------TAAAATTAATGTTCACTTACAAATTATATTAGTACAAGAGAAATTTG
TAATTGTTATTCTTAAGC-------------------AAAATTCATTCATTTAGAATAAT
TTACAAATAACATAGCGGTCATAGT--TTTATATTAAACTTGTCTAATATGACGAGCTCG
ACTG-AAAAGATAATAATAAATTTTTGTGATAAAATATCATATATCGCACTAGTTCAGT-
-------CGTATAAGT-AAAGATTATTTGTCCAC---TTGTCGTGCT--ACATGACGAGT
ATTTAAAATTGATATACAGTGGAAAGTGTGAAGAAC-AAAAAAAG-CCACGTAGACGTCG
GTTTAACTTGGTGTACTTAATTACTCTTTATTATTAGT----------ATTATTTAGAGA
CGTTTGAACTCC----TTTTTTTTATTACTATATCAAAAAA--TAAAAAAATCTTAATCA
GCGTAACGTCCGTGTTTATAATTGCTATAAAAAGCGCACC-AAGTCTCATA--TTTCAAT
CACATCCAT-TTCAATA--TTCAAACTTTCAC-------TAG-TTG---ATAATATCTTT
TTGATTG---AAAAGAAGAAGAA-GAA-CT
>'pLC_123_A_gap'
AAA-TACTTCTTCATATTTAATATAGAGATTTC------AATTACAAATTTT-AAAAACA
AAGTCA---TTTTGTTTTAAAAAG-------------TTATATAAAAT--TTTTCGATAC
AAATTTATATTTAGTTAAATTTCAGTACA-GATACGATGGTAATTATCGAATAAACTATG
TAAGGAAATGG-------------AATGGAGATCGGAGCCCCACATGAAATTGAAAACAT
CAACTTAATTTTGGGATCTCGAAGTTTACTTGGCCCCTATAATTGCGCCACGTGTCATGT
TCATTGTACCCTACTAATACCGACACACAAAGTTATCCAACCAAGGCCGACACCACCTGG
TCCCACAAGGACGACCTCACACGTTGTCATCCTACGTGTGGGCATTTCATTGGCAATCTG
TCACCGTCAAAAGTACAGCGTGTCAGTCTCTACATTATTCTAATTACTTCTTTTTAATGT
ACACATCCTTTTTCATCACGTCTGTCGTGTAATAGAGT--AAGCAAACTTAGTNNNNNNN
NNNNNNNNNNNNNNNNNNNNNNNNNNNNNNNNNNNNNNNNNNNNNNNNNNNNNNNNNNNN
NNNNNNNNNNNNNNNNNNNNNNNNNNATAGACTTGCTCATCAAATGGAA-----------
ATATTGAGATACTCATTTAAAGATTGTGT--AAAAGAAAAAG------------------
-------------TAAAATTAATGTTCACTTACAAATTATATTAGTACAAGAGAAATTTG
TAATTGTTATTCTTAAGC-------------------AAAATTCATTCATTTAGAATAAT
TTACAAATAACATAGCGGTCATAGT--TTTATATTAAACTTGTCTAATATGACGAGCTCG
ACTG-AAAAGATAATAATAAATTTTTGTGATAAAATATCATATATCGCACTAGTTCAGT-
-------CGTATAAGT-AAAGATTATTTGTCCAC---TTGTCGTGCT--ACATGACGAGT
ATTTAAAATTGATATACAGTGGAAAGTGTGAAGAAC-AAAAAAAG-CCACGTAGACGTCG
GTTTAACTTGGTGTACTTAATTACTCTTTATTATTAGT----------ATTATTTAGAGA
CGTTTGAACTCC----TTTTTTTTATTACTATATCAAAAAA--TAAAAAAATCTTAATCA
GCGTAACGTCCGTGTTTATAATTGCTATAAAAAGCGCACC-AAGTCTCATA--TTTCAAT
CACATCCAT-TTCAATA--TTCAAACTTTCAC-------TAG-TTG---ATAATATCTTT
TTGATTG---AAAAGAAGAAGAA-GAA-CT
>'pLC_124_A'
AAA-TACTTCCTCATATTTAATATAGAGATTTC------AATTACAAATTTT-TAAAACA
AAGTCA---TTTTGTTTTAAAAAG-------------TTATATAAAAT--TTTTGAATAC
AAATTTATATTTAGTTAAATTTCAATACA-GATACGATGTTAATTATCGAATAAACTATG
TAAGGAAATGG-------------AATGGAGATCGGAGCCCCACATGAAATTGAAAACAT
CAACTTAATTTTGGGATCTCGAAGTTTACTTGGCCCCTATAATTGCGCCACGTGTCATGT
TCATTGTACCCTACTAATACCGACACACAAAGTTATCCAACCAAGGCCGACACCACATGG
TCCCACAAGGACGACCTCACACGTTGTCATCCTACGTGTGTGAATTACATTGGCTGTCTG
TCACCGTCAAAAGTACAGCGTGTCTGTCTCTACATTATTCTAATTACTTCTTTTTAATGT
ACATATCCTTTTTCATCACGTCTGTCGTGTATTAGAGT--AAGCAAACTTAATTGCGTTA
TTTTCGATACGAAG-AAAAAATTATTAGAAGTG--TTATGTTTGAATTCGGGCTCTACAT
G-ATTAAGATTAATCAAAGCTACAATGTAGATTTGCTCATCAAATGGAA-----------
ATATTACGATACTCATTCAAAGATTGTGT--AAAAGAAAAAG------------------
-------------TAAAATCAATGTTCATTTACTAATTATATTAGTATAAGAGAAATTTA
TAGTCGTTATTCTTAAGATATAGATATAGAGGAGACAAAAATTCATTCGTGTAGAATAAT
TTACAAATAACATAACGGTCATAGTAAATTGTATTAAACATATCTAATATGACGAGCTCG
ACTG-AAAAGATAATAATGAATTTT-GTGATTAAATATCATATATTGCACTGATTCAGT-
-------CGTACAAGT-AAAGATTATTTGTCCAC---TTGTCGTGCT--ACATGACGAGT
ATTTAAAATTGATATACAGTGGAAAGTGTGAAGAAC-AAAAAAAG-CCACGTAGACGTCG
GTTTAACTTGGTGTACTTAATTACTCTTTATTATTATTAGTATT----ATTATTACGAGA
CGTTTGAACTCC-TTTTTTTTTTTATTACTATATCGAAAAAAATAAAAAAATCTTAATCA
GCGTAACGTCCGTGTTTGTCATTGCTATAAAAAGCGCACCAAAGTCTCATA--TTTCAAT
CACATCCAA-TTCAATA--TTCAAACTTTCAC-------TTG-TTG---ATTATATCTTT
TCGATTG---AAAAAAAGAAGAA-GAAAC-
>'pLC_125_A'
AAA-TACTTCCTCATATTTAATATAGAGATTTC------AATTACAAATTTT-TAAAACA
AAGTCA---TTTTGTTTTAAAAAG-------------TTATATAAAAT--TTTTGAATAC
AAATTTATATTTAGTTAAATTTCAATACA-GATACGATGTTAATTATCGAATAAACTATG
TAAGGAAATGG-------------AATGGAGATCGGAGCCCCACATGAAATTGAAAACAT
CAACTTAATTTTGGGATCTCGAAGTTTACTTGGCCCCTATAATTGCGCCACGTGTCATGT
TCATTGTACCCTACTAATACCGACACACAAAGTTATCCAACCAAGGCCGACACCACATGG
TCCCACAAGGACGACCTCACACGTTGTCATCCTACGTGTGTGAATTACATTGGCTGTCTG
TCACCGTCAAAAGTACAGCGTGTCTGTCTCTACATTATTCTAATTACTTCTTTTTAATGT
ACATATCCTTTTTCATCACGTCTGTCGTGTATTAGAGT--AAGCAAACTTAATTGCGTTA
TTTTCGATACGAAG-AAAAAATTATTAGAAGTG--TTATGTTTGAATTCGGGCTCTACAT
G-ATTAAGATTAATCAAAGCTACAATGTAGATTTGCTCATCAAATGGAA-----------
ATATTACGATACTCATTCAAAGATTGTGT--AAAAGAAAAAG------------------
-------------TAAAATCAATGTTCATTTACTAATTATATTAGTATAAGAGAAATTTA
TAGTCGTTATTCTTAAGATATAGATATAGAGGAGACAAAAATTCATTCGTGTAGAATAAT
TTACAAATAACATAACGGTCATAGTAAATTGTATTAAACATATCTAATATGACGAGCTCG
ACTG-AAAAGATAATAATGAATTTT-GTGATTAAATATCATATATTGCACTGATTCAGT-
-------CGTACAAGT-AAAGATTATTTGTCCAC---TTGTCGTGCT--ACATGACGAGT
ATTTAAAATTGATATACAGTGGAAAGTGTGAAGAAC-AAAAAAAG-CCACGTAGACGTCG
GTTTAACTTGGTGTACTTAATTACTCTTTATTATTATTAGTATT----ATTATTACGAGA
CGTTTGAACTCC-TTTTTTTTTTTATTACTATATCGAAAAAAATAAAAAAATCTTAATCA
GCGTAACGTCCGTGTTTGTCATTGCTATAAAAAGCGCACCAAAGTCTCATA--TTTCAAT
CACATCCAA-TTCAATA--TTCAAACTTTCAC-------TTG-TTG---ATTATATCTTT
TCGATTG---AAAAAAAGAAGAA-GAAAC-
>'pLC_126_A_gap'
AAA-TACTTCTTCATATTTAATATAGAGATTTC------AATTACAAATTTT-AAAAACA
AAGTCA---TTTTGTTTTAAAAAG-------------TTATATAAAAT--TTTTCGATAC
AAATTTATATTTAGTTAAATTTCAGTAC-------GATGGTAATTATCGAATAAACTATG
TAAGGAAATGG-------------AATGGAGATCGGAGCCCCACATGAAATTGAAAACAT
CAACTTAATTTTGGGATCTCGAAGTTTACTTGGCCCCTATAATTGCGCCACGTGTCATGT
TCATTGTACCCTACTAATACCGACACACAAAGTTATCCAACCAAGGCCGACACCACCTGG
TCCCACAAGGACGACCTCACACGTTGTCATCCTACGTGTGGGCATTTCATTGGCAATCTG
TCACCGTCAAAAGTACAGCGTGTCAGTCTCTACATTATTCTAATTACTTCTTTTTAATGT
ACACATCCTTTTTCATCACGTCTGTCGTGTAATAGAGT--AAGCAAACTTAGTNNNNNNN
NNNNNNNNNNNNNNNNNNNNNNNNNNNNNNNNNNNNNNNNNNNNNNNNNNNNNNNNNNNN
NNNNNNNNNNNNNNNNNNNNNNNNNNATAGACTTGCTCATCAAATGGAA-----------
ATATTGAGATACTCATTTAAAGATTGTGT--AAAAGAAAAAG------------------
-------------TAAAATTAATGTTCACTTACAAATTATATTAGTACAAGAGAAATTTG
TAATTGTTATTCTTAAGC-------------------AAAATTCATTCATTTAGAATAAT
TTACAAATAACATAGCGGTCATAGT--TTTATATTAAACTTGTCTAATATGACGAGCTCG
ACTG-AAAAGATAATAATAAATTTTTGTGATAAAATATCATATATCGCACTAGTTCAGT-
-------CGTATAAGT-AAAGATTATTTGTCCAC---TTGTCGTGTT--ACATGACGAGT
ATTTAAAATTGATATACAGTGGAAAGTGTGAAGAAC-AAAAAAAG-CCACGTAGACGTCG
GTTTAACTTGGTGTACTTAATTACTCTTTATTATTAGT----------ATTATTTAGAGA
CGTTTGAACTCC----TTTTTTTTATTACTATATCAAAAAA--TAAAAAAATCTTAATCA
GCGTAACGTCCGTGTTTATAATTGCTATAAAAAGCGCACC-AAGTCTCATA--TTTCAAT
CACATCCAT-TTCAATA--TTCAAACTTTCAC-------TAG-TTG---ATAATATCTTT
TTGATTG---AAAAGAAGAAGAA-GAA-CT
>'pLC_127_A_gap'
NNNNNNNNNNNNNNNNNNNNNNNNNNNNNNNNNNNNNNNNNNNNNNNNNNNNNNNNNNNN
NNNNNNNNNNNNNNNNNNNNNNNNNNNNNNNNNNNNNNNNNNNNNNNNNNNNNNNNNNNN
NNNNNNNNNNNNNNNNNNNNNNNNNNNNNNNNNNNNNNNNNNNNNNNNNNNNNNNNNNNN
NNNNNNNNNNNNNNNNNNNNNNNNNNNNNNNNNNNNNNNNNNNNNNNNNNNNNNNNNNNN
NNNNNNNNNNNNNNNNNNNNNNNNNNNNNNNNNNNNNNNNNNNNNNNNNNNNNNNNNNNN
NNNNNNNNNNNNNNNNNNNNNNNNNNNNNNNNNNNNNNNNNNNNNNNNNNNNNNNNNNNN
NNNNNNNNNNNNNNNNNNNNNNNNNNNNNNNNNNNNNNNNNNNNNNNNNNNNNNNNNNNN
NNNNNNNNNNNNNNNNNNNNNNNNNNNNNNNNNNNNNNNNNNNNNNNNNNNNNNNNNNNN
NNNNNNNNNNNNNNNNNNNNNNNNNNNNNNNNNNNNNNNNNNNNNNNNNNNNNNNNNNNN
NNNNNNNNNNNNNNNNNNNNNNNNNNNNNNNNNNNNNNNNNNNNNNNNNNNNNNNNNNNN
NNNNNNNNNNNNNNNNNNNNNNNNNNATAGACTTGCTCATCAAATGGAA-----------
ATATTGAGATACTCATTTAAAGATTGTGT--AAAAGAAAAAG------------------
-------------TAAAATTAATGTTCACTTACAAATTATATTAGTACAAGAGAAATTTG
TAATTGTTATTCTTAAGC-------------------AAAATTCATTCATTTAGAATAAT
TTACAAATAACATAGCGGTCATAGT--TTTATATTAAACTTGTCTAATATGACGAGCTCG
ACTG-AAAAGATAATAATAAATTTTTGTGATAAAATATCATATATCGCACTAGTTCAGT-
-------CGTATAAGT-AAAGATTATTTGTCCAC---TTGTCGTGCT--ACATGACGAGT
ATTTAAAATTGATATACAGTGGAAAGTGTGAAGAAC-AAAAAAAG-CCACGTAGACGTCG
GTTTAACTTGGTGTACTTAATTACTCTTTATTATTAGT----------ATTATTTAGAGA
CGTTTGAACTCC----TTTTTTTTATTACTATATCAAAAAA--TAAAAAAATCTTAATCA
GCGTAACGTCCGTGTTTATAATTGCTATAAAAAGCGCACC-AAGTCTCATA--TTTCAAT
CACATCCAT-TTCAATA--TTCAAACTTTCAC-------TAG-TTG---ATAATATCTTT
TTGATTG---AAAAGAAGAAGAA-GAA-CT
>'pLC_232_A'
AAA-TACTTCTTCATATTTAATATAGAAATTTC------AATTACAAATTTT-AAAAACG
AAGTCT--TTTTTTTAAAAAAAAG---TTTTACATTGTTATATTAAAAATATTTCAACAC
AAATTTATATTTAGTTAGAATTCAATACT-GATACGACGGTGATTAGCGAATAAATTATG
TAAGGAAATGGACAAGGATCCATGAATGGAGATCGGAGCCCCACATGAAATTGAAAACAT
CAACTTAATTTTGGGATCTCGAAGTTTACTTGGCCCCTATAATTGCGCCACGTGTCATGT
TCATTGTACCCTACTAATACCGACACACAAAGTTATCCAACCAAGGCCGACACCACCTGG
TCCCACAAGGACGACCTCACACGTTGTCATCCTACGTGTGTGAATTACATTGGCTGTCTG
TCACCGTCAAAAGTACAGCGTGTCTGTCTCTACATTATTCTAATTACTTCTTTTTAATGT
ACACATCCTTTTTCATCACGTCTGTCGTGTAATAGAGT--AAGCAAACTTAATTGCGTTA
TTTTCGATATGAAG-AAAATATTATTAGGAGTG--TTATGTTTGAATTCAGGCTCTACAT
G-ATTAAGATTAATCTAAGCTACCATGTAGACTTGCTCATCAAATGGAA-----------
ATATTGCGATACTCTTTCAAAGATTGTGT--AAAAGAAAAAG------------------
-------------TAAAATCAATTTTCACTTACAAATTATATTAGTATAAGAGAAATTCG
TAGTCGTTATTCTTAAAATATAGAT------GAGACAAAAATTTATTTATATAGAATAAT
TTACAAATAACATAGCGATTATGGTAAATTGTATTAAACATATTTAATATGACGAGCTCG
ACCG-AAAAGATAATAATAAAAATTTGTGATAAAATATAATATATTACACTAATTCAGT-
-------CGTATAAGT-AAAGATTATTTGTCCAC---TTGTCGTGCT--ACATGACGAGT
ATTTAAAATTGATATACAGTGGAAAGTGTGAAGAAC-AAAAAAAG-CCACGTAGACGTCG
GTTTAACTTGGTGTACTTAATTACTCTTTATTATTAGTATT-------ATTATTACGAGA
CGTTTGAACTCC--TTTTTTTTTTATTACTATATCGAAAAAAATAAAAAAATCTTAATCA
GCGTAACGTCCGTGTTTGTAATTGCTATAAAAAGCGCACC-AAGTCTCATATGTTTCAAT
CACATCCAA-TTCAATA--TTCAAACTTTCAC-------TTG-TTGATAATAATTTC-TT
TTGATTG---AAAAAAAG---AA-GAAAC-
>'pLC_232_B'
AAA-TACTTCTTCATATTTAATATAGAAATTTC------AATTTCAAAATCTAAAAGATA
AAGTCTTTTTTTTTAAAAAAAAAG---TTTTACATTGTTATATAAAAT--TTTTCAACAG
AGATTTATATTTAGTTAGATTTCAATACA-GATACGATGATAATTATCGAATAAACTATG
TAAGGAAATGGACAAGGATCCATGAATGGAGATCGGAGCCCCACATGAAATTGAAAACAT
CAACTTAATTTTGGGATCTCGAAGTTTACTTGGCCCCTATAATTGCGCCACGTGTCATGT
TCATTGTACCCTACTAATACCGACACACAAAGTTATCCAACCAAGGCCGACACCACCTGG
TCCCACAAGGACGACCTCACACGTTGTCATCCTACGTGTGTGAATTTCATTGGCTGTCTG
TCACCGTCAAAAGTACAGCGTGTCTGTCTCTACATTATTCTAATTACTTCTTTTTAATGT
ACACATCCTTTTTCATCACGTCTGTCGTGTAATAGAGT--ACGCAAACTTAGTCCAGTTA
TCTTCGCTATGGAG-AAAATATTGTTAAGAGTGTTATATTTTTAAATTCGGGCTCTACAT
G-ATTAAGATTAATCAAAGCTACCATGTAGACTTGCTCATCAAATGGAA-----------
ATATTGCGATACTCATTTAAAGATTGTGTAAAAAAGAAAAAG------------------
-------------TAAAATCAATGTTCATTTACAAATTGTATTAGCATAAGAGAAATTCG
TAGTCGTTATTCTTAAGATATAGAT------GAGACAAAAATTCATTTATATAGAATAAT
TTACAAATAACATAGCGATTATAGTAAATTGTATTAAACATGTTTAATATGACGAGCTCG
ACTG-AAAAGATAATAATAAAATTTTGTGATAAAATATAATATATTACACTAATTCAGT-
-------CGTATAAGT-AAAGATTATTTGTCCAC---TTGTCGTGCT--ACATGACGAGT
ATTTAAAGTTGATATACAGTGGAAAGTGTGAAGAAC-AAAAAAAG-CCACGTAGACGTCG
GTTTAACTTGGTGTACTTAATTACTCTTTATTATTAGTATT-------ATTATTACGAGA
CGTTTGAACTCC--TATTTTTTTTATTACTATATCGAAAAAAATAAAAAAATCTTAATCA
GCGTAACGTCCGTGTTTGTAATTGCTATAAAAAGCGCACC-AAGTCTCATATGTTTCAAT
CACATCCAA-TTCAATA--TTCAAACTTTCAC-------TTG-TTGATAATAATTTC-TT
TTGATTG---AAAAAAAG---AA-GAAAC-
>'pLC_233_A'
AAA-TACTTCTTCATATTTAATATAGAAATTTC------AATTACAAATTTT-AAAAACG
AAGTCT--TTTTTTTAAAAAAAAG---TTTTACATTGTTATATTAAAAATATTTCAACAC
AAATTTATATTTAGTTAGAATTCAATACT-GATACGACGGTGATTAGCGAATAAATTATG
TAAGGAAATGGACAAGGATCCATGAATGGAGATCGGAGCCCCACATGAAATTGAAAACAT
CAACTTAATTTTGGGATCTCGAAGTTTACTTGGCCCCTATAATTGCGCCACGTGTCATGT
TCATTGTACCCTACTAATACCGACACACAAAGTTATCCAACCAAGGCCGACACCACCTGG
TCCCACAAGGACGACCTCACACGTTGTCATCCTACGTGTGTGAATTACATTGGCTGTCTG
TCACCGTCAAAAGTACAGCGTGTCTGTCTCTACATTATTCTAATTACTTCTTTTTAATGT
ACACATCCTTTTTCATCACGTCTGTCGTGTAATAGAGT--AAGCAAACTTAATTGCGTTA
TTTTCGATATGAAG-AAAATATTATTAGGAGTG--TTATGTTTGAATTCAGGCTCTACAT
G-ATTAAGATTAATCTAAGCTACCATGTAGACTTGCTCATCAAATGGAA-----------
ATATTGCGATACTCTTTCAAAGATTGTGT--AAAAGAAAAAG------------------
-------------TAAAATCAATTTTCACTTACAAATTATATTAGTATAAGAGAAATTCG
TAGTCGTTATTCTTAAAATATAGAT------GAGACAAAAATTTATTTATATAGAATAAT
TTACAAATAACATAGCGATTATGGTAAATTGTATTAAACATATTTAATATGACGAGCTCG
ACCG-AAAAGATAATAATAAAAATTTGTGATAAAATATAATATATTACACTAATTCAGT-
-------CGTATAAGT-AAAGATTATTTGTCCAC---TTGTCGTGCT--ACATGACGAGT
ATTTAAAATTGATATACAGTGGAAAGTGTGAAGAAC-AAAAAAAG-CCACGTAGACGTCG
GTTTAACTTGGTGTACTTAATTACTCTTTATTATTAGTATT-------ATTATTACGAGA
CGTTTGAACTCC--TTTTTTTTTTATTACTATATCGAAAAAAATAAAAAAATCTTAATCA
GCGTAACGTCCGTGTTTGTAATTGCTATAAAAAGCGCACC-AAGTCTCATATGTTTCAAT
CACATCCAA-TTCAATA--TTCAAACTTTCAC-------TTG-TTGATAATAATTTC-TT
TTGATTG---AAAAAAAG---AA-GAAAC-
>'pLC_234_A'
AAA-TACTTCTTCATATTTAATATAGAAATTTC------AATTATAAATTTT-AAAAATG
AAGTCT--TTCTTTTTCAACAAAA---ATTTACATTGTTTATAAATTT--TTTCAAACAC
AGATTCACATTTAGTTAGATTTCAATACA-AATACGATGGTAATTATCGAATAAACTATG
TAATGAAATGGACAAGGATCCATGAATGGAGATCGGAGCCCCACATGAAATTGAAAACAT
CAACTTAATTTTGGGATCTCGAAGTTTACTTGGCCCCTATAATTGCGCCACGTGTCATGT
TCATTGTACCCTACTAATACCGACACACAAAGTTATCCAACCAAGGCCGACACCACCTGG
TCCCACAAGGACGACCTCACACGTTGTCATCCTACGTGTGTGAACTTCATTGGCTGTCTG
TCACCGTCAAAAGTACAGCGTGTCTGTCTCTACATTATTCTAATTACTTCTTTTTAATGT
ACACATCCTTTTTCATCACGTCTGTCGTGTAATAGAGT--AAGCAAACTTAATTGCGTTA
TTTTCGGTATAGAG-AAAATATCGTTAAGAGTG--TTATGTTTGAATTTGAACTCTACAT
G-ATTAAAATTAATCAAAGCTATAATATAGACTTGCCCATCAAATGGAA-----------
ATATTGCGATACTCATTCAAAGATTGTGT--AAAAGAAAAAG------------------
-------------TAAAATCAATGTTCACTTACAAATTATATTAGTATAAGAAAAATTCG
CAGTCGTTATTCTTAAGC----------------------------TCATGTAAAATAAT
TTACAAATAACATAGCGGTCATAGTAAATTATATTAAACATGTCTACTATGACAAGCTCG
ATTG-AAAAGATAATAATGAATTTTTGTGATAAAATATGATATATCGCACTAATTCAGT-
-------CGTATAAGT-AAAGATTATTTGTCCAC---TTGTCGTGCT--ACATTACGAGT
ATTTAAAGTTGATATACAGTGGAAAGTGTGAAGAAC--CAAAAAG-CCACGTAGACGTCG
GTTTAACTTGGTGTACTTAATTACTCTTTATTATTAGTATT-------ATTATTACGAGA
CGTTTGAACTCC----TTTTTTTTATTACTATATGGAAAAA--TAAAAAAATCTTAATCA
GCGTAACGTCCGTGTTTGTAATTGCTATAAAAAGCGCACC-AAGTCTCATATGTTTCAAT
CACATCCAA-TTCAATA--TTCAAACTTTCAC-------TTG-TTGATAATAATTTC-TT
TTGATTG---AAAAAAAG---AA-GAAAC-
>'pLC_234_B'
AAA-TACTTCTTCATATTTAATATAGAGATTTC------AATTTCAAATTCTAAAAAACA
AAGTTT--TTTTTTTAAAAAAAAG---TTTTACATTGTTATATAAAAT--TTTTCAACGC
AAATTTATATTTAGTTAGAATTCAATACA-GAT---ATGGTAATTATCGAATAAACTATG
TAAGGAAATGGACAAGGATCCATGAATGGAGATCGGAGCCCCACATGAAATTGAAAACAT
CAACTTAATTTTGGGATCTCGAAGTTTACTTGGCCCCTATAATTGCGCCACGTGTCATGT
TCATTGTACCCTACTAATACCGACACACAAAGTTATCCAACCAAGGCCGACACCACCTGG
TCCCACAAGGACGACCTCACACGTTGTCATCCTACGTGTGTGAACTTCATTGGCTGTCTG
TCACCGTCAAAAGTACAGCGTGTCTGTCTCTACATTATTCTAATTACTTCTTTTTAATGT
ACACATCCTTTTTCATCACGTCTGTCGTGTAATAGAGT--AAGCAAACTTAATTGCGTTA
TTTTCGGTATAGAG-AAAATATCGTTAAGAGTG--TTATGTTTGAATTTGAACTCTACAT
G-ATTAAAATTAATCAAAGCTATAATATAGACTTGCCCATCAAATGGAA-----------
ATATTGCGATACTCATTCAAAGATTGTGT--AAAAGAAAAAG------------------
-------------TAAAATCAATGTTCATTTACAAATTGTATTAGCATAAGAGAAATTCG
TAGTCGTTATTCTTAAGATATAGAT------GAGACAAAAATTCATTTATATAGAATAAT
TTACAAATAACATAGCGATTATAGTAAATTGTATTAAACATGTTTAATATGACGAGCTCG
ACTG-AAAAGATAATAATAAAATTTTGTGATAAAATATCATATATTGCACTAATTCAGT-
-------CATATAAGT-AAAGATTATTTGTCCAC---TTGTCGTGCT--ACATGACGAGT
ATTTAAAATTGATATACAGTGGAAAGTGTGAAGAAT-AAAAAAAG-CCACGTAGACGTCG
GTTTAACTTGGTGTACTTAATTACTCTTTATTATTAGTATT-------ATTATTATGAGA
CGTTTGAACTCC----TTTTTTTTATTACTATATCGAAAAA--AAAAAAAATCTTAATCA
GCGTAACGTCCGTGTTTGTAATTGCTATAAAAAGCGCACC-AAGTCTCATC--TTTCAAT
CACATCCAA-TTCAATA--TTCAAACTTTCAC-------TTG-TTGATAATAATTTC-TT
TTGATTG---AAAAAAAG---AA-GAAAC-
>'pLC_235_A'
AAA-TACTTCTTCATATTTAATATAGAAATTTC------AATTACAAATTTT-AAAAACG
AAGTCT--TTTTTTTAAAAAAAAG---TTTTACATTGTTATATTAAAAATATTTCAACAC
AAATTTATATTTAGTTAGAATTCAATACT-GATACGACGGTGATTAGCGAATAAATTATG
TAAGGAAATGGACAAGGATCCATGAATGGAGATCGGAGCCCCACATGAAATTGAAAACAT
CAACTTAATTTTGGGATCTCGAAGTTTACTTGGCCCCTATAATTGCGCCACGTGTCATGT
TCATTGTACCCTACTAATACCGACACACAAAGTTATCCAACCAAGGCCGACACCACCTGG
TCCCACAAGGACGACCTCACACGTTGTCATCCTACGTGTGTGAATTACATTGGCTGTCTG
TCACCGTCAAAAGTACAGCGTGTCTGTCTCTACATTATTCTAATTACTTCTTTTTAATGT
ACACATCCTTTTTCATCACGTCTGTCGTGTAATAGAGT--AAGCAAACTTAATTGCGTTA
TTTTCGATATGAAG-AAAATATTATTAGGAGTG--TTATGTTTGAATTCAGGCTCTACAT
G-ATTAAGATTAATCTAAGCTACCATGTAGACTTGCTCATCAAATGGAA-----------
ATATTGCGATACTCTTTCAAAGATTGTGT--AAAAGAAAAAG------------------
-------------TAAAATCAATTTTCACTTACAAATTATATTAGTATAAGAGAAATTCG
TAGTCGTTATTCTTAAAATATAGAT------GAGACAAAAATTTATTTATATAGAATAAT
TTACAAATAACATAGCGATTATGGTAAATTGTATTAAACATATTTAATATGACGAGCTCG
ACCG-AAAAGATAATAATAAAAATTTGTGATAAAATATAATATATTACACTAATTCAGT-
-------CGTATAAGT-AAAGATTATTTGTCCAC---TTGTCGTGCT--ACATGACGAGT
ATTTAAAATTGATATACAGTGGAAAGTGTGAAGAAC-AAAAAAAG-CCACGTAGACGTCG
GTTTAACTTGGTGTACTTAATTACTCTTTATTATTAGTATT-------ATTATTACGAGA
CGTTTGAACTCC--TTTTTTTTTTATTACTATATCGAAAAAAATAAAAAAATCTTAATCA
GCGTAACGTCCGTGTTTGTAATTGCTATAAAAAGCGCACC-AAGTCTCATATGTTTCAAT
CACATCCAA-TTCAATA--TTCAAACTTTCAC-------TTG-TTGATAATAATTTC-TT
TTGATTG---AAAAAAAG---AA-GAAAC-
>'pLC_235_B'
AAA-TACTTCTTCATATTTAATATAGAGATTTC------AATTTCAAATTTT-AAAAACA
AAATCA--TTTTTGTTTTAAAAAG---TTTTACATTGTTATATAAAAT--TTTTCAACAC
AGATTTATATTTAGTTAGAATTCAATACA-GATACGATGGTAATTCTCGAGTAAACTATG
TAAGGAAATGGACAGGGATCCATGAATGGAGATCGGAGCCCCACATGAAATTGGAAACAT
CAACTTAATTTTGGGATCTCGAAGTTTACTTGGCCCCTATAATTTCGCCACGTGTCATGT
TCATTGTACCCTACTAATACCGACACACAAAGTTATCCAACCAAGGCCGACACCACCTGG
TCCCACAAGGACGACCTCACACGTTGTCATCCTACGTGTGTGAATTACATTGGCTGTCTG
TCACCGTCAAAAGTACAGCGTGTCTGTCTCTACATTATTCTAATTACTTCTTTTTAATGT
ACACATCCTTTTTCATCACGTCTGTCGTGTAATAGAGT--ACGCAAACTTAGTCGCGTTA
TCTTCGATATGGAG-AAAATATTATTAGAAGTG--TTATATTTAAATTC-GGCTCTACAT
G-ATTAAGATTAATCAAAGCTACCATGTAGACTTGCTCATCAAATGGAA-----------
ATATTGCGATACTCTTTCAATGATCGTGT--AAAAGAAAAAG------------------
-------------TAAAATTATTTTTCATTTACAAATTATATTAGTATAAGAGAAATTCG
TAGTCGTTATTCTTAAAATATAGAT------GAGACAAAAATTTATTTATATAGAATAAT
TTACAAATAACATAGCGATTATAGAAAATTGTATT---CATGTCTAATATGACGAGCTCG
ACTG-----------------AATTTGTGATAAAATATCATATATTGCACTAATTCAGT-
-------CGTATAAGT-AAAGATTATTTGTCCAC---TTGTCGTGCT--ACATGACGAGT
ATTTAAAATTGATATACAGTGGAAAGTGTGCAGAAC--AAAAAAG-CCACGT--------
-----ACTTGGTGTACTTAATTACTCTTTATTATTAGTATT-------ATTATTACGAGA
CGTTTGAACTCT----TTTTTTTTATTACTATATCGAAAA---TAAAAAAATCTTAATCA
GCGTAACGTCCGTGTTTGTAATTGCTATAAAAAGCGCACC-AAGTCTCATATATTTCACT
CACATCCAA-TTCAATA--TTCAAACTTTCAC-------TTG-TTG---ATAATTTC-TT
TTGATTG--AAAAAAAAGAAGAA-GAAAC-
>'pLC_236_A'
AAA-TACTTTTTCATATTTAATATAGAGATTTC------AATTACAAATTTT-AAAAACA
AAGTCA--TTTTTGTTTTAAAAAG-------------TTATAAAAAAA--ATTTCGACAC
AAATTTATATTTAGTTAGATTTCAATACA-GATACGATGGTAATTATCGAATAAATTATG
TAAGGAAATGGACAAGGATCCATGAATGGAGATCGGAGCCCCACATGAAATTGAAAACAT
CAACTTAATTTTGGGATCTCGAAGTTTACTTGGCCCCTATAATTGCGCCACGTGTCATGT
TCATTGTACCCTACTAATACCGACACACAAAGTTATCCAACCAAGGCCGACACCACCTGG
TCCCACAAGGACGACCTCACACGTTGTCATCCTACGTGTGTGAACTTCATTGGCTATCTG
TCACCGTCAAAAGTACAGCGTGTCTGTCTCTACATTATTCTAATTACTTCTTTTTAATGT
ACACATCCTTTTTCATCACGTCTGTCGTGTAATAGAGT--AAGCAAATTTAGTCGCGTTA
TCTTTGATATGGAG-AAAATATTGTTAGAAGTG--ATATATTTGAATTCGGGCTCTAAAT
G-ATTAAGATTAATCAAAGCTACCATGTAGACTTGCTCATCAAATGGAA-----------
ATATTGCGATAC----TCAAAGATTGTGT--AAAAGAAAAAG------------------
-------------TAAAATCATTTTTCACTTACAAATTATATTAGTATAAGAGAAATTTG
TAGTCGTTATTTTTAAGATATAAAT------GAGACAAAAATTCATTCATGTAGAATAAT
TTACAAATAACATAGCGGTCATAGTAAATTATATTAAACATGTCTACTATGACGAGCTCG
ATTG-ATAAGATAATAATGAATTTTTGTGATAAAATATCATATATCGCACT-ATTCAGT-
-------CGTATAAGT-AAAGATTATTTGTCCAC---TTGTCGTGCT--ACATGACGAGT
ATTTAAAGTTGATATACAGTGG-AAGTGTGAAGAAC-AAAAAAAG-CCACGTAGACGTCG
GTTTAACTTGGTGTACTTAATTACTCTTTATTATTAGTATTATTAATTATTATTACGAGA
CGTTTGAACTCC----TTTTTTTTATTACTATATCGAAAAAAATAAAAAAATCTTAATCA
GCGTAACGTCCGTGTTTGTAATTGCTATAAAAAGCGCACC-AAGTCTCATATATTTCAAT
CACATCCAA-TTCAATA--TTCAAACTTTCAC-------TTG-TTG---ATAATATC-TT
TTGATTG---AAAAAAAG---AA-GAAAC-
>'pLC_236_B'
AAA-TACTTCTTCATATTTAATATAGAGATTTC------AATTTCAAATTTT-AAAAACA
AAATCA--TTTTTGTTTTAAAAAG---TTTTACATTGTTATATAAAAT--TTTTCAACAC
AGATTTATATTTAGTTAGAATTCAATACA-GATACGATGGTAATTCTCGAGTAAACTATG
TAAGGAAATGGACAGGGATCCATGAATGGAGATCGGAGCCCCACATGAAATTGGAAACAT
CAACTTAATTTTGGGATCTCGAAGTTTACTTGGCCCCTATAATTTCGCCACGTGTCATGT
TCATTGTACCCTACTAATACCGACACACAAAGTTATCCAACCAAGGCCGACACCACCTGG
TCCCACAAGGACGACCTCACACGTTGTCATCCTACGTGTGTGAATTACATTGGCTGTCTG
TCACCGTCAAAAGTACAGCGTGTCTGTCTCTACATTATTCTAATTACTTCTTTTTAATGT
ACACATCCTTTTTCATCACGTCTGTCGTGTAATAGAGT--ACGCAAACTTAGTCGCGTTA
TCTTCGATATGGAG-AAAATATTATTAGAAGTG--TTATATTTAAATTC-GGCTCTACAT
G-ATTAAGATTAATCAAAGCTACCATGTAGACTTGCTCATCAAATGGAA-----------
ATATTGCGATACTCTTTCAATGATCGTGT--AAAAGAAAAAG------------------
-------------TAAAATTATTTTTCATTTACAAATTATATTAGTATAAGAGAAATTCG
TAGTCGTTATTCTTAAAATATAGAT------GAGACAAAAATTTATTTATATAGAATAAT
TTACAAATAACATAGCGATTATAGAAAATTGTATT---CATGTCTAATATGACGAGCTCG
ACTG-----------------AATTTGTGATAAAATATCATATATTGCACTAATTCAGT-
-------CGTATAAGT-AAAGATTATTTGTCCAC---TTGTCGTGCT--ACATGACGAGT
ATTTAAAATTGATATACAGTGGAAAGTGTGCAGAAC--AAAAAAG-CCACGT--------
-----ACTTGGTGTACTTAATTACTCTTTATTATTAGTATT-------ATTATTACGAGA
CGTTTGAACTCT----TTTTTTTTATTACTATATCGAAAA---TAAAAAAATCTTAATCA
GCGTAACGTCCGTGTTTGTAATTGCTATAAAAAGCGCACC-AAGTCTCATATATTTCACT
CACATCCAA-TTCAATA--TTCAAACTTTCAC-------TTG-TTG---ATAATTTC-TT
TTGATTG--AAAAAAAAGAAGAA-GAAAC-
>'pLC_261_A'
AAA-TACTTCTTCATATTTAATATAGAAATTTCAATTTCAATTTCAAATTTT-AAAAATA
AAATCA--TTTTTGTTTTAAAAAG---TTTTACATTGTTATATAAAAT--TTTTCGATAT
AGATTTATATTTAGTTAGAATTCAATACA-GATACGATGGTAATTATCGAATAAACTATG
TAAGGAAATGGACAAGGATCCATGAATGGAGATCGGAGCCCCACATGAAATTGAAAACAT
CAACTTAATTTTGGGATCTCGAAGTTTACTTGGCCCCTATAATTGCGCCACGTGTCATGT
TCATTGTACCCTACTAATACCGACACACAAAGTTATCCAACCAAGGCCGACACCACCTGG
TCCCACAAGGACGACCTCACACGTTGTCATCCTACGTGTGTGAACTTCATTGGCTCTCTG
TCACCGTCAAAAGTACAGCGTGTCTGTCTCTACATTATTCTAATTACTTCTTTTTAATGT
ACACATCCTTTTTCATCACGTCTGTCGTGTAATAGAGT--AAGCAAACTTAATTGCCTTA
TTTTCGGTATAGAG-AAAATATTGTTAAGAGTG--TTATGTTTGAATTTGAACTCTATAT
G-ATTAAGATTAATCGAAGCTATAATATAGACTTGCCCATCAAATGGAA-----------
ATATTGCGATACTCATTTAAAGATGGTGT--AAAAGAAAAAG------------------
-------------TAAAATCAATGTTCACTTACAAATTATATTAGTATAAGAAAAATTCG
CAGTCGTTATTCTTAAGC----------------------------TCATGTAAAATAAT
TTACAAATAACATAGCGGTCATAGTAAATTATATTAAACATGTCTACTGTGACGAGCTCA
ATTG-AAAAGATAATAATGAATTTTTGTGATAAAATATCATATATCGCACTAATTCAGT-
-------CGTATAAGT-AAAGATTATTTGTCCAC---TTGTCGTGCT--ACATGACGAGT
ATTTAAAATTGATATACAGTGGAAAGTGTGAAGAAC-AAAAAAAG-CCACGTAGACGTCG
GTTTAACTTGGTGTACTTAATTACTCTTTATTATTAGTATT-------ATTATTACGAGA
CGTTTGAACTCC----TTTTTTTTATTACTATATCGAAAAA--TAAAAAAATCTTAATCA
GCGTAACGTCCGTGTTTGTAATTGCTATAAAAAGCGCACC-AAGTCTCATATATTTCAAT
CACATCCAA-TTCAATA--TTCAAACTTTCAT-------TTG-TTG---ATAATATC-TT
CTGATTG---AAAAAAAGA--AA-GAA-CT
>'pLC_262_A'
AAA-TACTTCTTCATATTTAATATAGAGATTTC------AATTTCAAATTGTAAAAAACA
AAGTCT-TTTTTTAAAAAAAAAAG---ATTTACATTGTTATATAAAAT--TTTTCAACAC
AGATTTATATTTAGTTAGATTTCAACATA-GATACGATGGTAATTATCGAATAAACTATT
TAATGAAATGGACAAGGATCCATGAATGGAGATCGGAGCCCCACATGAAATTGAAAACAT
CAACTTAATTTTGGGATCTCGAAGTTTACTTGGCCCCTATAATTGCGCCACGTGTCATGT
TCATTGTACCCTACTAATACCGACACACAAAGTTATCCAACCAAGGCCGACACCACCTGG
TCCCACAAGGACGACCTCACACGTTGTCATCCTACGTGTGTGAATTACATTGGCTGTCTG
TCACCGTCAAAAGTACAGCGTGTCTGTCTCTACATTATTCTAATTACTTCTTTTTAATGT
ACACATCCTTTTTCATCACGTCTGTCGTGTAATAAAGT--AAGCAAACTTAATTGCGTTA
TTTTCGATATGAAG-AAAATATTATTAGGAGTG--TTATGTTTGAATTCAGGCTCTACAT
G-ATTAAGATTAATCTAAGCTACCATGTAGACTTGCTCATCAAATGGAA-----------
ATATTGCGATACTCTTTCAAAGATTGTGT--AAAAGAAAAAG------------------
-------------TAAAATCAATTTTCACTTACAAATTATATTAGTATAAGAGAAATTCG
TAGTCGTTATTCTTAAAATATAGAT------GCGACAAAAATTTATTTATATAGAATAAT
TTACAAATAACATAGCGATTATAGTAAATTGTATTAAACATATTTAATATGACGAGCTCG
ACTG-AAAAGATAATAATAAAAATTTGTGATAAAATATAATATATTACACTAATTCAGT-
-------CGTATAAGT-AAAGATTATTTGTCCAC---TTGTCGTGCT--ACATGACGAGT
ATTTAAAATTGATATACAGTGGAAAGTGTGAAGAAC-AAAAAAAG-CCACGTAGACGTCG
GTTTAACTTGGTGTACTTAATTACTCTTTATTATTAGTATT-------ATTATTACGAGA
CGTTTGAACTCC--TTTTTTTTTTATTACTATATCGAAAAAAATAAAAAAATCTTAATCA
GCGTAACGTCCGTGTTTGTAATTGCTATAAAAAGCGCACC-AAGTCTCATATGTTTCAAT
CACATCCAA-TTCAATA--TTCAAACTTTCAC-------TTG-TTGATAATAATTTC-TT
TTGATTG---AAAAAAAG---AA-GAAAC-
>'pLC_263_A'
AAA-TACTTCTTCATATTTAATACAGAGATTTC------AATTTCAAATTCTAAAAAACA
AATTTT---TTTTTTTTAAAAAAG---TTTTACATTGTTATATAAAAT--TTTTCAACGC
AAATTTATATTTAGTTAGAATTCAATACA-GATACGATGGTAATTATCGAATAAACTATG
TAATGAAATGGACAAGGATCCATGAATGGAGATCGGAGCCCCACATGAAATTGAAAACAT
CAACTTAATTTTGGGATCTCGAAGTTTACTTGGCCCCTATAATTGCGCCACGTGTCATGT
TCATTGTACCCTACTAATACCGACACACAAAGTTATCCAACCAAGGCCGACACCACCTGG
TCCCACAAGGACGACCTCACACGTTGTCATCCTACGTGTGTGAATTACATTGGCTGTCTG
TCACCGTCAAAAGTACAGCGTGTCTGTCTCTACATTATTCTAATTACTTCTTTTTAATGT
ACACATCCTTTTTCATCACGTCTGTCGTGTAATAGAGT--ATGCAAACTTAGTCGCGTTA
TCTTCGATATGGAG-AAAATATTGTTAAAAGTG--TTATATTTAAATTC-GGC-------
G-ATTAAGATTAATCAAAGCTACCATGTAGACTTGCTCATCAAATGGAA-----------
ATATTGTGATACTCATTCAAAGATTGTGT--ATAAG-AAAAG------------------
-------------TAAAATCAATGTTCACTTACAAATTGTATTAGTATAAGAAAAATTCG
TAGTCGTTATTCTTAAGATATAGAT------GAGACAAAAATTCATTTACATAGAATAAT
TTACAAATAACATAGAGATTATAGTAAATTGTATTAAACATGTCTAATATGACGAGCTCG
ACTGAAAAAGATAATAATAAATTTTTGTGATAAAATATCATATATTGCACAAATTCAGT-
-------CGTATAAGT-AAAGATTATTTGTCCAC---TTGTCGTGCT--ACCTGACGAGT
ATTTAAAATTGATATACAGTGGAAAGTGTGTAGAAC--AAAAAAG-CCACGTAGACGTCG
GTTTAACTTGGTGTACTTAATTACTCTTTATTATTAGTATT-------ATTATTACGAGA
CGTTTGAACTCT-----TTTTTTTATTACTATATCGAAAA---TAAAAAAATCTTAATCA
GCGTAACGTCCGTGTTTGTAATTGCTATAAAAAGCGCACC-AAGTCTCATATATTTCAAT
CACATCCAA-TTCAATA--TTCAAACTTTCAC-------TTG-TTG---ATAATATCTTT
TTGATTG---TAAAAAAGAAGAA-GAA-CT
>'pLC_263_B'
AAA-TACTTTTTCATATTTAATATAGAGATTTC------AATTACAAATTTT-AAAAACA
AAGTCA--TTTTTGTTTTAAAAAG-------------TTATATAAATT--TTTTCGACAC
AAATTTATATTTAGTTAGATTTCAATACA-GATACGATGGTAATTATCGAGTAAACTATG
TAAGGAAATGGACAAGGATCCATGAATGGAGATCGGAGCCCCACATGAAATTGAAAACAT
CAACTTAATTTTGGGATCTCGAAGTTTACTTGGCCCCTATAATTGCGCCACGTGTCATGT
TCATTGTACCCTACTAATACCGACACACAAAGTTATCCAACCAAGGCCGACACCACCTGG
TCCCACAAGGACGACCTCACACGTTGTCATCCTACGTGTGTGAACTTCATTGGCTTTCTG
TCACCGTCAAAAGTACAGCGTGTCTGTCTCTACATTATTCTAATTACTTCTTTTTAATGT
ACACATCCTTTTTCTTCACGTCTGTCGTGTAATAGAGT--AAGCAAACTTAATTGCGTTA
TTTTCGGTATAGAG-AAAATATTGTTAAGAGTG--TTATATTTAAATTTGAACTCTACAT
G-ATTAAGATTAATCAAAGCTATAATATAGACTTGCCCATCAAATGGAA-----------
ATATTGCGATACTCATTCAAAGATTGTGT--AAAAGAAAAAG------------------
-------------TAAAATCAATGTTCACTTACAAATTATATTAGTATAAGAAAAATTCG
CAATCGTTATTCTTAAGC----------------------------TCATGTAAAATAAT
TTACAAATAACATAGCGGTCATAGTAAATTATATTAAACATGTCTACTATGACGAGCTCG
ATTG-AAAATATAAAAATGAATTTTTGTGATAAAATATCATATATCGCACTAATTCAGT-
-------CGTATAAGT-AAAGATTATTTGTCCAC---TTGTCGTGCT--ACATGACGAGT
ATTTAAAATTGATATACAGTGGAAAGTGTGAAGTAC-AAAAAAAG-CCACGTAGACGTCG
GTTTAACTTGGTGTACTTAATTACTCTTTATTATTAGTATT-------ATTATTACGAGA
CGTTTGAACTCCTTTTTTTTTTTAATTACTATATCGAAAAAAATAAAAAAATCTTAATCA
GCGTAACGTCCGTGTTTGTAATTGCTATAAAAAGCGCACC-AAGTCTCATATATTTCAAT
CACATCCAA-TTCAATA--TTCAAACTTTCAT-------TTG-TTG---ATAATATC-TT
TTGATTG---AAAAAAAGAAGAAAGAA-CT
>'pLC_264_A'
AAA-TATTTTTTCACATTTAATATAGAGATTTC------AATTACAAATTTT-AAAAACA
AAGTCA--TTTTTGTTTTAAAAAG-------------TTATATCAATT--TTTTCGATAC
AAATTTATATTTAGTTAGATTTCAATACA-GATAAGATAGTAATTATCGAATAAACTATG
TAAGGAAATGGACAAGGATCCATGAATGGAGATCGGAGCCCCACATGAAATTGAAAACAT
CAACTTAATTTTGGGATCTCGAAGTTTACTTGGCCCCTATAATTGCGCCACGTGTCATGT
---TTGTACCCTACTAATACCGACACACAAAGTTATTCAACCAAGGCCGACACCACCTGG
TCCCACAAGGACGACCTCATACGTTGTCATCCTACGTGTGTGAACTTCATTGGCTTTCTG
TCACCGTCAAAAGTACAGCGTGTCTGTCTCTACATTATTCTAATTACTTCTTTTTAATGT
ACACATCCTTTTTCATCACGTCTGTCGTGTAATAGAGTAAAAGCAAACTTAATTGCATTA
TTTTTGATATGAAG-AAAATATTATTAGGAGTG--TTATGTTTGAATTCGGGCTCTACAT
GAATTAAGATTAATCAAAGCTACAATATAGACTTGCTCATCAAATGGAA-----------
ATATTGCGATATTCATTCAATGATTGTGTAAAAAAAAAAAAG------------------
-------------TAAAATCAATGTTCACTTACAAATTATATTAGTATAAGAGAAATTTG
TAGTCGTTATTCTTAAGATATAGAT------GAGACAAAAATTCATTTATATAGAATAAT
TTACAAATAATATAGCGATTATAGTAAATTGTATTAAACATGTTTAATTTGACGAACTCG
ACT--AAAAGATAATAATAAAATTTTGTGATAAAATATCATATATCGCACTAATTCAGT-
-------TGTATAAGT-AAAGATTATTTGTCCAC---TTGTCGTGCT--ACATGACGAGT
ATTTAAAATTGATATACAGTGGAAAGTGTGAAGAAC-AAAAAAAG-CCACGTAGACGTCG
GTTTAACTTGGTGTACTTAATTACTCTTTATTATTAGTATT-------ATTATTACGAGA
CGTTTGAACTCC----TTTTTTTTATTACTATATCGAAAAA--TAAAAAAATCTTAATCA
GCGTAACGTCCGTGTTTGTAATTGCTATAAAAAGCGCACCAAAGTCTCATA--TTTCAAT
CACATCCAA-TTCAATA--TTCAAACTTTCAC-------TTG-TTG---ATAATTTC-TT
TTGATTG--AAAAAAAAGAAGAA-GAAAC-
>'pLC_264_B'
AAA-TACTTCTTCATATTTAATATAGAGATTTC------AATTTCAAATTGTAAAAAACA
AAGTCT-TTTTTTTAAAAAAAAAG---ATTTACATTGTTATATAAAAT--TTTTCAACAC
AGATTTATATTTAGTTAGATTTCAACATA-GATACGATGGTAATTATCGAATAAACTATT
TAATGAAATGGACAAGGATCCATGAATGGAGATCGGAGCCCCACATGAAATTGAAAACAT
CAACTTAATTTTGGGATCTCGAAGTTTACTTGGCCCCTATAATTGCGCCACGTGTCATGT
TCATTGTACCCTACTAATACCGACACACAAAGTTATCCAACCAAGGCCGACACCACCTGG
TCCCACAAGGACGACCTCACACGTTGTCATCCTACGTGTGTGAATTACATTGGCTGTCTG
TCACCGTCAAAAGTACAGCGTGTCTGTCTCTACATTATTCTAATTACTTCTTTTTAATGT
ACACATCCTTTTTCATCACGTCTGTCGTGTAATAAAGT--AAGCAAACTTAATTGCGTTA
TTTTCGATATGAAG-AAAATATTATTAGGAGTG--TTATGTTTGAATTCAGGCTCTACAT
G-ATTAAGATTAATCTAAACTACCATGTAGACTTGCTCATCAAATGGAA-----------
ATATTGCGATACTCTTTCAAAGATTGTGT--AAAAGAAAAAG------------------
-------------TAAAATCAATTTTCACTTACAAATTATATTAGTATAAGAGAAATTCG
TAGTCGTTATTCTTAAAATATAGAT------GCGACAAAAATTTATTTATATAGAATAAT
TTACAAATAACATAGCGATTATAGTAAATTGTATTAAACATATTTAATATGACGAGCTCG
ACTG-AAAAGATAATAATAAAAATTTGTGATAAAATATAATATATTACACTAATTCAAT-
-------CGTATAAGT-AAAGATTATTTGTCCAC---TTGTCGTGCT--ACATGACGAGT
ATTTAAAATTGATATACAGTGGAAAGTGTGAAGAAC-AAAAAAAG-CCACGTAGACGTCG
GTTTAACTTGGTGTACTTAATTACTCTTTATTATTAGTATT-------ATTATTACGAGA
CGTTTGAACTCC-TTTTTTTTTTTATTACTATATCGAAAAAAATAAAAAAATCTTAATCA
GCGTAACGTCCGTGTTTGTAATTGCTATAAAAAGCGCACC-AAGTCTCATATGTTTCAAT
CACATCCAA-TTCAATA--TTCCAACTTTCAC-------TTG-TTGATAATAATTTC-TT
TTGATTG---AAAAAAAG---AA-GAAAC-
>'pLC_265_A'
AAA-TACTTTTTCATATTTAATATAGAGATTTC------AATTACAAATTTT-AAAAACA
AAGTCA--TTTTTGTTTTAAAAAG-------------TTATATCAATT--TTTTCGACAC
AAATTTATATTTAGTTAGATTTCAATACA-GATAGGATGGTAATTATCGAGTAAACTATG
TAAGGAAATAGACAAGGATCCATGAATGGAGATCGGAGCCCCACATGAAATTGAAAACAT
CAACTTAATTTTGGGATCTCGAAGTTTACTTGGCCCCTATAATTGCGCCACGTGTCATGT
TCATTGTACCCTACTAATACCGACACACAAAGTTATCCAACCAAGGCCGACACCACCTGG
TCCCACAAGGACGACCTCACACGTTGTCATCCTACGTGTGTGAACTTCATTGGCTTTCTG
TCACCGTCAAAAGTACAGCGTGTCTGTCTCTACATTATTCTAATTACTTCTTTTTAATGT
ACACATCCTTTTTCATCACGTCTGTCGTGTAATAGAGT--AAGCAAATTTAGTCGCGTTA
TCTTTGATATGGAG-AAAATATTGTTAGAAGTG--ATATATTTGAATTCGGGCTCTAAAT
G-ATTAAGATTAATCAAAGCTACCATGTAGACTTGCTCATCAAATGGAA-----------
ATATTGCGATAC----TCAAAGATTGTGT--AAAAGAAAAAG------------------
-------------TAAAATCATTTTTCACTTACAAATTATATTAGTATAAGAGAAATTTG
TAGTCGTTATTTTTAAGATATAGAT------GAGACAAAAATTCATTCATGTAGAATAAT
TTACAAATAACATAGCGGTCATAGTAAATTATATTAAACATGTCTACTATGACGAGCTCG
ATTG-AAAAGATAATAATGAATTTTTGTGATAAAATATCATATATCGCACTAATTCAGT-
-------CGTATAAGT-AAAGATTATTTGTCCAC---TTGTCGTGCT--ACATGACGAGT
ATTTAAAGTTGATATACAGTGGAAAGTGTGAAGAAC-AAAAAAAG-CCACGTAGACGTCG
GTTTAACTTTGTGTACTTAATTACTCTTTATTATTAGTATT-------ATTATTACGAGA
CGTTTGAACTCC-TTTTTTTTTTTATTACTATATCGAAAAAAATAAAAAAATCTTAATCA
GCGTAACGTCCGTGTTTGTAATTGCTATAAAAAGCGCACC-AAGTCTCATA--TTTCAAT
CACATCCAA-TTCAATATATTCAAACTTTCAC-------TTGTTTG---ATAATATC-TT
TTGATTG---AAAAGAAGAAGAA-GAA-CT
>'pLC_265_B'
AAA-TACTTCTTCATATTTAATATAGACATTTC------AATTTCAAATTTT-AAAAACA
AAATAA--TTTTTGTTTTAAAAAG---TTTTACATTGTTATATAAAAT--TTTTCAACAC
ATATTTATATTTAGTTAGATTTTAATATA-GATACGATGGTAATTATCGAGTAAACTATG
TAAGGAAATGGACAGGGATCCATGAATGGAGATCGGAGCCCCACATGAAATTGAAAACAT
CAACTTAATTTTGGGATCTCGAAGTTTACTTGGCCCCTATAATTGCGCCACGTGTCATGT
TCATTGTACCCTACTAATACCGACACACAAAGTTATCCAACCAAGGCCGACACCACCTGG
TCCCACAAGGACGACCTCACACGTTGTCATCCTACGTGTGTGAACTTCATTGGCTTTCTG
TCACCGTCAAAAGTACAGCGTGTCTGTCTCTACATTATTCTAATTACTTCTTTTTAATGT
ACACATCCTTTTTCATCACGTCTGTCGTGTAATAGAGT--AAGCAAACTCAATTGCATTA
TCTTCGATTTGGAA-AAAATATTATTAGGAGTG--TTATGTTTGAATTCGAGCTCTACAT
T-GTTAAGATTAATCAAAGCTACAATATAGACTTGCTTATCAAATGGAA-----------
ATATTGCAATACTCATTCAAAGATTGTGT--AAAAGAAAAAA------------------
-------------TAAAATCAATGTTCACTTACAAATTATATTAGTATAAGAGAAATTCG
TAATCGTTATTCTTAAGCTACAGAT------GAGACAAAAATTCATTCATGTAGAATAAT
TTACGAATAACATAGCGGTCATAGTAAATTGTATTAAACATGTCTAATATGACGAGCTCG
ACTG-AAAAGATAATAATAATTTTTTGTGATAAAATAAAATATATTGCACTAGTTCAGT-
-------CGTATAAGT-AAAGATTATTTGTCCAC---TTGTCGTGCT--ACCTGACGAGT
ATTTAAAATTGATATACAGTGGAAAGTGTGAAGAAC-AAAAAAAG-GCACGTATACGTCG
GTTTAACTTGGTGTACTTAATTACTCTTTATTATCAGTATT-------ATTATTACGAGA
CGTTTGAACTCC----TTTTTTTTATTACTATATCGAAAAA--TAAAAAAATCTTAATCA
GCGTAACGTCCGTGTTTGTAATTGCTATAAAAAGCGCACCAAAGTCTCATA--TTTCAAT
CACATCCAA-TTCAATA--TTCAAACTTTCAC-------TTG-TTG---ATAATATC-TT
TTGATTG---AAAAAAAG---AA-GAAAC-
>'pLC_266_A'
AAA-TACTTCTTCATATTTAATATAGAGATTTC------AATTTCAAATTGTAAAAAACA
AAGTCT-TTTTTTTTAAAAAAAAG---ATTTACATTGTTATATAAAAT--TTTTCAACAC
AGATTTATATTTAGTTAGATTTCAACATA-GATACGATGGTAATTATCGAATAAACTATT
TAATGAAATGGACAAGGATCCATGAATGGAGATCGGAGCCCCACATGAAATTGAAAACAT
CAACTTAATTTTGGGATCTCGAAGTTTACTTGGCCCCTATAATTGCGCCACGTGTCATGT
TCATTGTACCCTACTAATACCGACACACAAAGTTATCCAACCAAGGCCGACACCACCTGG
TCCCACAAGGACGACCTCACACGTTGTCATCCTACGTGTGTGAATTACATTGGCTGTCTG
TCACCGTCAAAAGTACAGCGTGTCTGTCTCTACATTATTCTAATTACTTCTTTTTAATGT
ACACATCCTTTTTCATCACGTCTGTCGTGTAATAAAGT--AAGCAAACTTAATTGCGTTA
TTTTCGATATGAAG-AAAATATTATTAGGAGTG--TTATGTTTGAATTCAGGCTCTACAT
G-ATTAAGATTAATCTAAACTACCATGTAGACTTGCTCATCAAATGGAA-----------
ATATTGCGATACTCTTTCAAAGATTGTGT--AAAAGAAAAAG------------------
-------------TAAAATCAATTTTCACTTACAAATTATATTAGTATAAGAGAAATTCG
TAGTCGTTATTCTTAAAATATAGAT------GCGACAAAAATTTATTTATATAGAATAAT
TTACAAATAACATAGCGATTATAGTAAATTGTATTAAACATATTTAATATGACGAGCTCG
ACTG-AAAAGATAATAATAAAAATTTGTGATAAAATATAATATATTACACTAATTCAAT-
-------CGTATAAGT-AAAGATTATTTGTCCAC---TTGTCGTGCT--ACATGACGAGT
ATTTAAAATTGATATACAGTGGAAAGTGTGAAGAAC-AAAAAAAG-CCACGTAGACGTCG
GTTTAACTTGGTGTACTTAATTACTCTTTATTATTAGTATT-------ATTATTACGAGA
CGTTTGAACTCC-TTTTTTTTTTTATTACTATATCGAAAAAAATAAAAAAATCTTAATCA
GCGTAACGTCCGTGTTTGTAATTGCTATAAAAAGCGCACC-AAGTCTCATATGTTTCAAT
CACATCCAA-TTCAATA--TTCCAACTTTCAC-------TTG-TTGATAATAATTTC-TT
TTGATTG---AAAAAAAG---AA-GAAAC-
>'pLC_266_B'
AAAATACTTTTTCATATTTAATATAGAGATTTC------AATTACAAATTTT-AAAAACA
AAGTCA-TTTTTTGTTTTAAAAAG-------------TTATATAAATT--TTTTCGACAC
AAATTTATATTTAGTTAGATTTCAATACA-GATACGTTGGTAATTATCGAGTAAACTATG
TAAGGAAATGGACAAGGATCCATGAATGGAGATCGGAGCCCCACATGAAATTGAAAACAT
CAACTTAATTTTGGGATCTCGAAGTTTACTTGGCCCCTATAATTGCGCCACGTGTCATGT
TCATTGTACCCTACTAATACCGACACACAAAGTTATCCAACCAAGGCCGACACCACCTGG
TCCCACAAGGACGACCTCACACGTTGTCATCCTACGTGTTTGGACTTCATTGGCTCTCTG
TCACCGTCAAAAGTACAGCGTGTCTGTCTCTACATTATTCTAATTACTTCTTTTTAATGT
ACACATCCTTTTTCATCACGTCTGTCGTGTAATAGAGT--AAGCAAACTTAATTGCGTTA
TTTTCGATATAGAG-AAAATATTATTAAGAGTG--TTATGTTTGAATTTGAACTCTACAT
G-ATTAAGATTAATCAAAGCTATAATATAGACTTGCCCATCAAATGGAA-----------
ATATTGCGATACTCATTCAAAGATTGTGT--AAAAGAAAAAG------------------
-------------TAAAATCAATGTTTACTTACAAATTATATTAGTATAAGAAAAATTCG
CAGTCGTTATTCATAAGC----------------------------TCATGTAAAATAAT
TTACAAATAACATAGCGGTCATAGTAAATTATATTAAACATGTCTACTATGACGAGCTCG
ATTG-AAAAGATAATAATGAATTTTTGTGATAAAATATGATATATCGCACTAATTCAGT-
-------CGTATAAGT-AAAGATTATTTGTCCAC---TTGTCGTGCT--ACATTACGAGT
ATTTAAAGTTGATATACAGTGGAAAGTGTGAAGAAC--AAAAAAG-CCACGTAGACGTCG
GTTTAACTTGGTGTACTTAATTACTCTTTATTATTAGTATT-------ATTATTATGAGA
CGTTTGAACTCC----TTTTTTTTATTACTATATCGAAAAA--TAAAAAAATCTTAATCA
GCGTAACGTCCGTGTTTGTAATTGCTATAAAAAGCGCACC-AAGTCCCATATATTTCAAT
CACATCCAA-TTCAATA--TTCAAACTTTCAT-------TTG-TTG---ATAATATC-TT
TTGATTG---AAAAAAAGA--AA-GAA-CT
