# Supplementary material for: Sequence Evolution and Expression Regulation of Stress-Responsive Genes in Natural Populations of Wild Tomato
Source: PLoS One. 2013 Oct 18;8(10):e78182. doi: 10.1371/journal.pone.0078182 (PMC3799731; doi:10.1371/journal.pone.0078182)
Supplement: File S5 — 3’pLC alignment (FAS) [file pone.0078182.s005.fas]

>'pLC_S.ochr'   [by DnaSP Ver. 5.10.00, from file: 3prime_pLC_140911.nex     Mai 31, 2012]
TAAATTGAATGAATGTTTATTTGTTG-CTTTTTTTA-TTTTACTTTTGGGATGTTATGAT
TGTTTTTCTATGTTGTTTT-GGTTTTTAAAGTGTTTTTCTTTTCCTTCAC--TTTG----
-TTTTTTTGGATTTTG-AAGGATAATTGTTAGTACTGTATTTGATATTTCTGTATGTAAG
TGCATATATATGTATGTGCCTTATGTGTATGAAGTTTGATAATATGGATTTGTAAAA---
---------TATCCTT--TTGACTTCTTCTTTTATGG-TTTAGTTGTTTCATTTCCAACT
CTGTT-ATATGAAAACATATTG-----GTCATG---------------------------
---------------------------------------GC-------------------
------------------------------------------------------------
-----------------------------------------------AAAAGAT-GATAA
AA-TTCTGGAGTTTCGATTTAAATTTCTCTCGATTCATTCCCTGATGAAAAATTATCA-A
ATCTA-TTGATCATTCAACTACTAGGATA---TAAGGATTAGTCGATTAAATATTAATAG
AT-AATAAATGGGACGGTACGAAAATAAATAAATTGCTAGTTATATGACATTATTCACTT
GAATTGGGGCAAATTATAAATGTTACATTAAAATAGTTTGAGGTAGTTTAATAACTACCA
TCATACACACTATCAGATTATATAAAAGATGAAGTATTTATATAGCCAAAGCGTCTTTAA
AATGCAAATATGCAATCATGATGT-AAAAGATA--TTTATACAGCCAAAACATGTAATTA
AAATGCAAATATGCAATCTTG-ATAGTGACATTAGGTAACTTAAAGGTATTTATATGTAT
AGCCAAAACA-TCTTTAAAATACAAATATGCAATCTTAATAATAACATGGG--TTACCTG
CTATACCAATTAAATACGACCTAACAACATAAAAA----------TTGACTCACTTAAAC
TTTACCTAAGAAGTTCTAACATCAAGCATTTTTGTTAGCATGCCTTAATGGATTAGACAA
GATTGCAATTCAAGCTATAAAAGCTTTTGAAGAAACATGGA-------CCATTAGGCATG
AGCTGTAAGAGTAAAGTTGAGGCTAATTAAGAAGCATGGGTGTGTGCTTTACAAAGTGTA
AAGTGCATATTCTATGAAATGGAGTAGCATAATGG----TGGGGAACTGGAGGAAATAAT
GAGTAT-AGATTGATTCATGCATCTTAATCTAAAAAGCCTGCAAAGAACACAAACTATGA
GCTGTAAC-------------GGCAGGGCGATTTTAGTATCTGGAAGCA-----------
CAAAATATTTCACGTTAGCCTTAGAAAGGAGGTCGGGAAATAAGAAGAGTTC-----AGA
GTCACAAATACTAAAATTCACG----------TTAGAATTTGTGATATAGGCATAC--TT
GATACCAAATGAAACTGAAAAACAAATAGCTAAAATTCAAGCCG-CAAAAAAACATACAA
TTCCAACATATAACAAACAAGACACAACTTTCCCAAAA-TTGCACGTTCGGAGCAACCTA
AGCAAAAATGCATTCAGTCCAAA---TTTCATCATAGTAAAAAAAA---TCAAAACATTC
GAAGCTCGATGCAGAGGTAGATTCAGAATTTAAATTCTACGGGTTCAATATTTATGGATC
TTAGTATTGAACTCATTATATTTGTAAAGTTACAAGTTCATATCTACTACTTTTCACAAT
TTTAGTTAATTTT-TACAT--AAATTTGTGTTTCACGTCTAAAGTACTGGTTTCAGATAA
ACCACTGC-AACAACATTAGATCCAAGAGCTTCTTAGGTATTCCCAATTTGTTCACTAA-
ATATATATAACCCAA-CGTTTGCATATACAATTCTAAAAACAATCCAT----TTTCCATT
CATAGAACAAAATGAGAAGAAAAACAGAAACCTTATTTATAAGTATTTTCCTGTTTTTAC
TTTGTCAAATAATTCCAAGTGTCAATGGAGAATACTTAATAGGATTAGGAAGTTATGACA
TGACAGGACCAGCTTCACAAGTGAACATGATGGGTTATGGTAATTTTGATCAAATTACTG
GTGGTATACATTTTCGATTACGAGCTAGGACATTCATCGTTGCTGAAAGTTTCAA
>'pLC_101_A'
TAAATGAAATGAA----------ATG-TTTTTTTAA-TTTTACTTTTGGGATGTTATGAT
TGTGTTTCTGTGTTGTTTT-GGTTTTT-AAGTGTTTTTCATTTCCTTCAC-TTTTG---T
CTTTTTTTGGATTCTG-AAGGATAATTGTTAGTACTGTATTTGATATTTCTGTATGTAAG
TGCATATAT----ATGTGCCTTATGTGTATGAAGTTTGATAATATGGATTTGTAAAATGC
AGTTGATTTTATCCTT-ATTGACTTCTTGTTTTATGG-TTTAGTTGTTTCATTTCCAACT
CTGTT-ATATGAAAACGTATTG-----TTCATGTATTAATGTATAGTAAACATATCAGAG
-TTAT---------------TATATATATATATATAATTGCAAAT---------------
------------------------------------------------------------
---------------------------CTTAGAGATACTATTATAATAAAAGAT-GATAA
-----------------TTTAAATTTCTCTCGATTCATTCCCTTAT-AAAAAGTACCA-A
ATCTA-TTGATCATCCAACTATGCCAATA---TAAGGATTAGTCAATCAAATATTAATAG
AT-AATAAATGGAATGGTA-----------------------------------------
------------------------------------------------TAATAACTATCA
TCATAC----------------------------------TATAGTCAAAGCATCTTT-A
AAT-------TGCAATATTGATAT-AAAAGATA--TTTATATAACCAAAACA-ATCATTA
AAATGCAAATATGCAA----------------------------------TTGTATGTAT
AGCCAAAGCA-TCTTTAAAATACAAATATGCAATTTTAATAATAACATAGGT--------
--CTATAAATTAAATTTGACCTAACAATATAAAAATTACTT-ATATTGACTCACTTAAAC
TTTACCAAAGAAGTTCTCACATCAAGCATTTTTGTTAGCATGCCTTTATGGATTAGACAA
GATTGCAATTCAAGCTAT--AAGCTTTTGAAGAAACATGGACCATTAGCCATGAGGCATG
AGTTGTAAGAGTAAAGTTGAGGTTCATTAAG---------TGTGTGCTTTACAAAGTGTA
AAGTGCATATTCTATGAAATGGGGTAACATAATGG----TGGGGAGCTGGAGGAAATAAT
GAGTAT-AGATTGATTCATGCATCTTAATCTAAAAAGCCTGCAAAGAACACAAACTCTGA
GATGTAAC-------------GGCAGGACGA-TTCAGTATCTCAGACAG---TCAGTGTT
CAAAATATTTCGCATTAGCATTAGAAAGGATGTTGGGAAATAAGAAGAGTTC-----AGA
GTCACAAATACTAAAATTCATAAAATACAAGTTTTAGATTTGTGATATATGCATAC--TT
GATACCAAATGAAACTG-AAAACAAATAGCTAAAATTCAAGCCG--AAAAAAACATACAA
TTCCAACATATAACAAACAAGACACAACTTTCCCAAAAATTGCACGTTCGGAGCAACCTA
AGCAAAAATGCATTCAGGCCAAA---TTTCATCATAGTAAAAAAAATAATCAAAATATTC
AAAGCTCGATGCAGAGGTAGATTCAAAATTTAAATTCTACGAATTCAATATTTATGGGTC
TCAGTATTGAACTCACTATA--------ATTACGAGTTCATATGTACTATTTTTCACAAT
TTTAGTTAATTTT-TACATATAAATTTATGTTCCACGTCAAAAGTACTG-TCTC------
------------------------AAGAGCTTCTTAGGTATTCTCAATTTGTTCACTAAC
ATATATATAACCCAAACGTTTGCATATACAATTCTAAAAACAATCCATACAATTTCCATT
CATAGGAAAAAATGAGAAGAAAAACAGAAACCTTAT---TAAGTATTTTCCTGTTTTTAC
TTTGTCTAATAATTCTAAGTGTCAATGGAGAATACTTAATAGGATTAGGAAGTTATGACA
TGACAGGACCAGCTTCACAAGTGAACATGATGGGTTATGGTAATTTTGATCAAGTTACTG
GTGGTATACATTTTCGATTACGAGCTAGGACATTCATCGTTGCTGAAAGTTTNNN
>'pLC_101_B'
TAAATTAAATGAA----------ATG-TTTTTTTAA-TTTTACTTTTGGTATGTTATGAT
TGTGTTTCTGTGTTGTTTT-TGTTTTT-AAGTGTTTTTCATTTCCTTCAC-TTTTG---T
TTTTTTTTGGATTCTG-AAGGATAATTGTTATTACTGTATTTGATATTTCTGTATGTAAG
TGCATATAT----ATGTGCCTTATGTGTATGAAGTTTGATAATATGGATTTGTAAAATGC
AGTTGATTTTATCCTT--TTGACTTCTTGTTTTATGG-TTTAGTTGTTTCATTTCCAACT
CTGTT-ATATGAAA-----TTG-----TTCATGTATTAATGTATAGTAAATATATC-GAG
-TTATCATAC-----------------ATATATATAAATGTAAAT---------------
------------------------------------------------------------
---------------------------CTTAGAGATATTATTATAATAAAAGAT-GATAA
ATATTCTAGAGTTTCTATTTAAATTTCTCTCGATTCATC------TAAAAAAGTTCCA-A
ATTTA-TTAATCATTCAACTACTCTGATA---GAAGGATTAATCAATTAAATATTAATAG
AT-TATAAGTGGAATGGTA-----------------------------------------
------------------------------------------------CAATAACTATCA
TCATAC----------------------------------TATAGTCAAAGCATCTTT-A
AAT-------TGCAATATTGATAT-AAAAGATA--TTTATATAATCAAAACA-ATCATTA
AAATGCAAATATGCAATCTTGAATAGTGACATTAGGTAACTTAAAGATATTTGTATGTAT
AGCCAAAGCA-TCTTTAAAATACAAATATGCAATCTTAATAATAACATAGATATTACCTG
--CTATAAATTAAATAAGACCTAACAATATAAAAGTTACTT-ATATTGACTCACTTAAAC
TTTACCAAAGAAGTTTTCACATCAAGCATTTTTGTTAGCATGCCTTTATGGATTAGACAA
GATTGCAATTCAAGCTAT--AAGCTTTTGAAGAAACATGGACCATTAGCCATGAGGCATG
AGCTGTAAGAGTAAAGTTGAGGTTCATTAAG---------TGTGTGCTTTACAAAGTGTA
AAGTGCATATTCTATGAAATGGGTTAACATAATGG----TGGGGAACTGGAGGAAATAAT
GAGTAT-AGATTGATTCATGCATCTTAATCTAAAAAGCCTGCAAAGAACACAAACTCTGA
GATGTAAC-------------GGCAGGACGA-TTCAGTATCTCAGACAG---TCAGTGTT
CAAAATATTTCGCATTAGCATTAGAAAGGATGTTGGGAAATAAGAAGAGTTC-----AGA
GTCACAAATACTAAAATTCATAAAATACAAGTTTTAGATTTGTGATATATGCATAC--TT
GATACCAAATGAAACTGAAAAACAAATAGCTAAAATTCAAGCCG--AAAAAAACATACAA
TTCCAACATATAATAAACAAGACGCAACTTTCCCAAAA-TTGCACGTTCGGAGCAACCTA
AGCAAATATGCATTCAGTCCAAA---TTTCATCATAGTAAAAAAAA--ATCAAAACATTC
GAAGCTCAATGCAGAGGTAGATTCAGAATTTAAATTCTACGGGTTCAATATTTATGGGTC
TTAGTATTGAACTCATTATATTTTTAAAGTTACGAGTTCATATCTACTATTTTTCACAAT
TTTAGTTAATTTTTTACATATAAATTTATGTTTCACGTCAAAAGTACTGGTTTC------
-----------------AACTTTCAAGAGCTTCTTAGGTATTCTCAATTTGTTCACTAAC
ATATATATAACCCAA-CGTTTGCATACACAATTCTAAAAACAATCCATACAATTTCCATT
CATAGGACAAAATGAGAAGAAAAACAGAAACCTTAT---TAAGTATTTTCCTGTTTTTAC
TTTGTCTAATAATTCTAAGTGTCAACGGAGAATACTTAATAGGATTAGGAAGTTATGACA
TGACAGGACCAGCTTCACAAGTGAACATGATGGGTTATGGTAATTTTGATCAAGTTACTG
GTGGTATACATTTTCGATTACGAGCTAGGACATTCATCGTTGCTGAAAGTTTCAA
>'pLC_102_A'
TAAATGAAATGAA----------ATG-TTTTTTTAA-TTTTACTTTTGGGATGTTATGAT
TGTGTTTCTGTGTTGTTTT-GGTTTTT-AAGTGTTTTTCATTTCCTTCAC-TTTTG---T
TTTTTTTTGGATTCTG-AAGGATAATTGTTAGTACTGTATTTGATATTTCTGTATGTAAG
TGCATATAT----ATGTGCCTTATGTGTATGAAGTTTGATAATATGGATTTGTAAAATGC
AGTTGATTTTATCCTT--TTGACTTCTTGTTTTATGG-TTTAGTTGTTTCATTTCCGACT
CTGTT-ATATGAAA-----TTG-----TTCATGTATTAATGTATAGTAAATATATC-GAG
-TTATCATAC-----------------ATATATATAATTGTAAAT---------------
------------------------------------------------------------
---------------------------CTTAGAGATATTATTATAATAAAAGAT-GATAA
AAATTCTAGAGTTTCTATTTAAATTTCTCTCGATTCATC------TAAAAAAGTTTCA-A
ATTTA-TTAATCATTCAACTACTCCGATA---GAAGGATTAATCAATTAAATATTAATAG
AT----AAGTGGAATGGTA-----------------------------------------
------------------------------------------------CAATAACTATCA
TCATAC----------------------------------TATAGTCAAAGCATCTTT-A
AAT-------TGCAATATTGATAT-AAAAGATA--TTTATATAATCAAAACA-ATCATTA
AAATGCAAATATGCAATCTTGAATAGTGACATTAGGTAACTTAAAGATATTTGTATGTAT
AGCCAAAGCA-TCTTTAATATACAAATATGCAATCTTAATAATAACATAGA--TTACCTG
--CTATAAATTAAATAAGACCTAACAATATAAAAGTTACTT-ATATTGACTCACTTAAAC
TTTACCAAAGAAGTTTTCACATCAAGCATTTTTGTTAGCATGCCTTTATGGATTAGACAA
GATTGCAATTCAAGCTAT--AAGCTTTTGAAGAAACATGGACCATTAGCCATGAGGCATG
AGCTGTAAGAGTAAAGTTGAGGTTCATTAAG---------TGTGTGCTTTACAAAGTGTA
AAGTGCATATTCTATGAAATGGGGTAACATAATGG----TGGGGAACTGGAGGAAATAAT
GAGTAT-AGATTGATTCATGCATCTTAATCTAAAAAGCCTGCAAAGAACAC--ACTCTGA
GATGTAACGGTAGGACGATACGGTAGGACGA-TTCAGTATCTGAAACAG---TTAGTATT
CAAAGTATTTCGCGTTAGCCTTAGAAAGGATGTTGGGAAATAAGAAGAGCTC-----AGA
GTCACATATACTAAAATTCATAAAATACAAGTTTTGGATTTGTGATATATGCATAC--GT
GATACCAAATGAAACTG-AAAACAAATAGCTAAAATTCAAGCCG--AAAAAAACATACAA
TTCCAACATATAACAAACAAGACACAACTTTCCCAAAAATTGCACGTTCGGAGCAACCTA
AGCAAAAATGCATTCAGGCCAAA---TTTCATCATAGTAAAAAAAATAATCAAAACATTC
AAAGCTCGATGCAGAGGTAGATTCAAAATTTAAAATCTACGAATTCAATATTTATGGGTC
TCAGTATTGAACTCACTATATTTTTAAAATTACGAGTTCATATGTACTATTTTTCACAAT
TTTAGTTAATTTT-TACATATAAATTTATGTTCCACGTCAAAAGTACTG-TCTC------
------------------------AAGAGCTTCTTAGGTATTCTCAATTTGTTCACTAAC
ATATATATAACCCAAACGTTTGCATATACAATTCTAAAAACAATCCATACAATTTCCATT
CATAGAAAAAAATGAGAAGAAAAACAGAAACCTTAT---TAAGTATTTTCCTGTTTTTAC
TTTGTCTAATAATTCTAAGTGTCAATGGAGAATACTTAATAGGATTAGGAAGTTATGACA
TGACAGGACCAGCTTCACAAGTGAACATGATGGGTTATGGTAATTTTGATCAAGTTACTG
GTGGTATACATTTTCGATTACGAGCTAGGACATTCATCGTTGCTTAAAGTTTCAA
>'pLC_102_B'
TAAATGAAATGAA----------ATG-TTTTTTTAA-TTTTACTTTTGGGATGTTATGAT
TGTGTTTCTGTGTTGTTTT-GGTTTTT-AAGTGTTTTTCATTTCCTTCAC-TTTTG---T
CTTTTTTTGGATTCTG-AAGGATAATTGTTAGTACTGTATTTGATATTTCTGTATGTAAG
TGCATATAT----ATGTGCCTTATGTGTATGAAGTTTGATAATATGGATTTGTAAAATGC
AGTTGATTTTATCCTT-ATTGACTTCTTGTTTTATGG-TTTAGTTGTTTCATTTCCAACT
CTGTT-ATATGAAAACGTATTG-----TTCATGTATTAATGTATAGTAAACATATCAGAG
-TTAT---------------TATATATATATATATAATTGCAAAT---------------
------------------------------------------------------------
---------------------------CTTAGAGATACTATTATAATAAAAGAT-GATA-
----------------ATTTAAATTTCTCTCGATTCATTCCCTTAT-AAAAAGTACCA-A
ATCTA-TTGATCATCCAACTATGCCAATA---TAAGGATTAGTCAATCAAATATTAATAG
AT-AATAAATGGAATGGTA-----------------------------------------
------------------------------------------------TAATAACTATCA
TCATAC----------------------------------TATAGTCAAAGCATCTTT-A
AAT-------TGCAATATTGATAT-AAAAGATA--TTTATATAACCAAAACA-ATCATTA
AAATGCAAATATGCAA----------------------------------TTGTATGTAT
AGCCAAAGCA-TCTTTAAAATACAAATATGCAATTTTAATAATAACATAGGT--------
--CTATAAATTAAATTTGACCTAACAATATAAAAATTACTT-ATATTGACTCACTTAAAC
TTTACCAAAGAAGTTCTCACATCAAGCATTTTTGTTAGCATGCCTTTATGGATTAGACAA
GATTGCAATTCAAGCTAT--AAGCTTTTGAAGAAACATGGACCATTAGCCATGAGGCATG
AGTTGTAAGAGTAAAGTTGAGGTTCATTAAG---------TGTGTGCTTTACAAAGTGTA
AAGTGCATATTCTATGAAATGGGGTAACATAATGG----TGGGGAGCTGGAGGAAATAAT
GAGTAT-AGATTGATTCATGCATCTTAATCTAAAAAGCCTGCAAAGAACACAAACTCTGA
GATGTAAC-------------GGCAGGACGA-TTCAGTATCTCAGACAG---TCAGTGTT
CAAAATATTTCGCATTAGCATTAGAAAGGATGTTGGGAAATAAGAAGAGTTC-----AGA
GTCACAAATACTAAAATTCATAAAATACAAGTTTTAGATTTGTGATATATGCATAC--TT
GATACCAAATGAAACTG-AAAACAAATAGCTAAAATTCAAGCCG--AAAAAAACATACAA
TTCCAACATATAACAAACAAGACACAACTTTCCCAAAAATTGCACGTTCGGAGCAACCTA
AGCAAAAATGCATTCAGGCCAAA---TTTCATCATAGTAAAAAAAATAATCAAAATATTC
AAAGCTCGATGCAGAGGTAGATTCAAAATTTAAATTCTACGAATTCAATATTTATGGGTC
TCAGTATTGAACTCACTATA--------ATTACGAGTTCATATGTACTATTTTTCACAAT
TTTAGTTAATTTT-TACATATAAATTTATGTTCCACGTCAAAAGTACTG-TCTC------
------------------------AAGAGCTTCTTAGGTATTCTCAATTTGTTCACTAAC
ATATATATAACCCAAACGTTTGCATATACAATTCTAAAAACAATCCATACAATTTCCATT
CATAGGAAAAAATGAGAAGAAAAACAGAAACCTTAT---TAAGTATTTTCCTGTTTTTAC
TTTGTCTAATAATTCTAAGTGTCAATGGAGAATACTTAATAGGATTAGGAAGTTATGACA
TGACAGGACCAGCTTCACAAGTGAACATGATGGGTTATGGTAATTTTGATCAAGTTACTG
GTGGTATACATTTTCGATTACGAGCTAGGACATTCATCGTTGCTGAAAGTTTCNN
>'pLC_103_B'
TAAATGAAATGAA----------ATG-TTTTTTTAA-TTTTACTTTTGGGATGTTATGAT
TGTGTTTCTGTGTTGTTTT-GGTTTTT-AAGTGTTTTTCATTTCCTTCACTTTTTG---T
TTTTTTTTGGATTCTG-AAGGATAATTGTTAGTACTGTATTTGATATTTCTGTATGTAAG
TGCATATAT----ATGTGCCTTATGTGTATGAAGTTTGATAATATGGATTTGTAAAATGC
AGTTGATTTTATCCTT--TTGACTTCTTGTTTTATGG-TTTAGTTGTTTCATTTCCAACT
CTGTT-ATATGAAA-----TTG-----TTCATGTATTAATGTATAGTAAATATATC-GAG
-TTATCATAC-----------------ATATATATAATTGTAAAT---------------
------------------------------------------------------------
---------------------------CTTAGAGATATTATTACAATAAAAGAT-GATAA
AAATTTTAGAGTTTCTATTTAAATTTCTCTCGATTCATC------TAAAAAAGTTTCA-A
ATTTA-TTAATCATTCAACTACTCCGATA---GAAGGATTAATCAATTAAATATTAATAG
AT-TATAAGTGGAATGGTA-----------------------------------------
------------------------------------------------CAATAACTATCA
TCATAC----------------------------------TATAGTCAAAGCATCTTT-A
AAT-------TGCAATATTGATAT-AAAAGATG--TTTATATAATCAAAACA-ATCATTA
AAATGCAAATATGCAATCTTGAATAGTGACATTAGGTAACTTAAAGATATTTGTATGTAT
AGCCAAAGCA-TCTTTAAAATACAAATATGCAATCTTAATAATAACATAGA--TTACCTG
--CTATAAATTAAATAAGACCTAACAATATAAAAGTTAC------TTAACTCACTTAAAC
TTTACCAAAGAAGTTTTCACATCAAGCATTTTTGTTAGCATGCCTTTATGGATTAGACAA
GATTGCAATTCAAGCTAT--AAGCTTTTGAAGAAACATGGACCATTAGCCATGAGGCATG
AGCTGTAAGAGTAAAGTTGAGGTTCATTAAT---------TGTGTGCTTTACAAAGTGTA
AAGTGCATATTCTATGAAATGGGGTAACATAATGG----TGGGGAACTGGAGGAAATAAT
GAGTAT-AGATTGATTCATGCATCTTAATCTAAAAAGCCTGCAAAGAACAC--ACTCTGA
GATGTAACGGTAGGACGATACGGTAGGACGA-TTCAGTATCTGAAACAG---TTAGTATT
CAAAGTATTTCGCGTTAGCCTTAGGAAGGATGTTGGGAAATAAGAAGAGCTC-----AGA
GTCACATATACTAAAATTCATAAAATACAAGTTTTGGATTTGTGATATATGCATAC--GT
GATACCAAATGAAACTG-AAAACAAATAGCTAAAATTCAAGCCG--AAAAAAACATACAA
TTCCAACATATAACAAACAAGACACAACTTTCCCAAAAATTGCACGTTCGGAGCAACCTA
AGCAAAAATGCATTCAGGCCAAA---TTTCATCATAGTAAAAAAAATAATCAAAACATTC
AAAGCTCGATGCAGAGGTAGATTCAAAATTTAAAATCTACGAATTCAATATTTATGGGTC
TCAGTATTGAACTCACTATA--------ATTACGAGTTCATATGTACTATTTTTCACAAT
TTTAGTTAATTTT-TACATATAAATTTATGTTCCACGTCAAAAGTACTG-TCTC------
------------------------AAGAGCTTCTTAGGTATTCTCAATTTGTTCACTAAC
ATATATATAACCCAAACGTTTGCATATACAATTCTAAAAACAATCCATACAATTTCCATT
CATAGAAAAAAATGAGAAGAAAAACAGAAACCTTAT---TAAGTATTTTCCTGTTTTTAC
TTTGTCTAATAATTCTAAGTGTCAATGGAGAATACTTAATAGGATTAGGAAGTTATGACA
TGACAGGACCAGCTTCACAAGTGAACATGATGGGTTATGGTAATTTTGATCAAGTTACTG
GTGGTATACATTTTCGATTACGAGCTAGGACATTCATCGTTGCTTAAAGTTTCAA
>'pLC_104_A'
TAAATTAAATGAA----------ATG-TTTTTTTAATTTTTACTTTTGGGATGTTATGAT
TGTGTTTCTGTGTTGTTTTTTGTTTTT-AAGTGTTTTTCATTTCCTTCAC-TTTTG---T
TTTTTTTTGGATTCTG-AAGGATAATTGTTAGTACTGTATTTGATATTTCTGTATGTAAG
TGCATATAT----ATGTGCCTTATGTGTATGAAGTTTGATAATATGGATTTGTAAAATGC
AGTTGATTTTATCCTT--TTGACTTCTTGTTTTATGG-TTTAGTTGTTTCATTTCCAACT
CTGTT-ATATGAAA-----TTG-----TTCATGTATTAATGTATAGTAAATATATC-GAG
-TGATCATAC-----------------ATATATATAATTGTAAAT---------------
------------------------------------------------------------
---------------------------CTTAGAGATATTATTATAATAAAAGAT-GATAA
AAATTCTAGAATTTTTATTTAAATTTCTCTCGATTCATC------TAAAAAAGTTTCA-A
ATTTA-TTAATCATTCAACTACCCCGATA---GAAGGATTAATCAATTAAATATTAATAG
AT-TATAAGTGGAATGGTA-----------------------------------------
------------------------------------------------CAATAACTATCA
TCATAC----------------------------------TATAGTCAAAGCATCTTT-A
AAT-------TGCAATATTGATAT-AAAAGATATATTTATATAATCAAAACA-ATCATTA
AAATGCAAATATGCAATCTTGAATAGTGACATTAGGTAACTTAAAGATATTTGTATGTAT
AGCCAAAGCA-TCTTTAAAATACAAATATGCAATCTTAATAATAACATAGA--TTACCTG
--CTATAAATTAAATAAGACCTAACAATATAAAAGTTAC------TTAACTCACTTAAAC
TTTACCAAAGAAGTTTTCACATCAAGCATTTTTGTTAGCATGCCTTTATGGATTAGACAA
GATTGCAATTCAAGCTAT--AAGCTTTTGAAGAAACATGGACCATTAGCCATGAGGCATG
AGCTGTAAGAGTAAAGTTGAGGTTCATTAAT---------TGTGTGCTTTACAAAGTGTA
AAGTGCATATTCTATGAAATGGGGTAACATAATGGTGGGTGGGGAACTGGAGGAAATAAT
GAGTAT-AGATTGATTCATGCATCTTAATCTAAAAAGCCTGCAAAGAACAC--ACTCTGA
GATGTAACGGTAGGACGATACGGTAGGACGA-TTCAGTATCTGAAACAG---TTAGTATT
CAAAGTATTTCGCGTTAGCCTTAGAAAGGATGTTGGGAAATAAGAAGAGCTC-----AGA
GTCACATATACTAAAATTCATAAAATACAAGTTTTGGATTTGTGATATATGCATAC--GT
GATACCAAATGAAACTG-AAAACAAATAGCTAAAATTCAAGCCG--AAAAAAACATACAA
TTCCAACATATAACAAACAAGACACAACTTTCCCAAAAATTGCACGTTCGGAGCAACCTA
AGCAAAAATGCATTCAGGCCAAA---TTTCATCATAGTAAAAAAAATAATCAAAACATTC
AAAGCTCGATGCAGAGGTAGATTCAAAATTTAAATTCTACGAATTCAATATTTATGGGTC
TCAGTATTGAACTCACTATATTTTTAAAATTACGAGTTCATATGTACTATTTTTCACAAT
TTTAGTTAATTTT-TACATATAAATTTATGTTCCACGTCAAAAGTACTG-TCTC------
------------------------AAGAGCTTCTTAGGTATTCTCAATTTGTTCACTAAC
ATATAAATAACCCAA-AATTTGCATATACAATTCTAAAAACAATCCATACAATTTCCATT
CATAGAACAAAATAAGAAGAAAAACAGAAACCTTAT---TAAGTATTTTCCTGTTTTTAC
TTTGTCTAATAATTCTAAGTGTCAATGGAGAATACTTAATAGGATTAGGAAGTTATGACA
TGACAGGACCAGCTTCACAAGTGAACATGATGGGTTATGGTAATTTTGATCAAGTTACTG
GTGGTATACATTTTCGATTACGAGCTAGAACATTCATCGTTGCTGAAAGTTTCAA
>'pLC_104_B'
TAAATGAAATGAA----------ATG-TTTTTTTAA-TTTTACTTTTGGGATGTTATGAT
TGTGTTTCTGTGTTGTTTT-GGTTTTT-AAGTGTTTTTCATTTCCTTCAC-TTTTG-TTT
TTTTTTTTGGATTCTG-AAGGATAATTGTTAGTACTGTATTTGATATTTCTGTATGTAAG
TGCATATAT----ATGTGCCTTATGTGTATGAAGTTTGATGATATGGATTTGTAAAATGC
AGTTGATTTTATCCTT-ATTGACTTCTTGTTTTATGG-TTTAGTTGTTTCATTTCCAACT
CTGTT-ATATGAAA-----TTG-----TTCATGTATTAATGTATAGTAAATATATC-GAG
-TTATCATAC-----------------ATATATATAATTGTAAAT---------------
------------------------------------------------------------
---------------------------CTTAGAGATATTATTATAATAAAAGAT-GATAA
AAATTCTAGAGTTTCTATTTAAATTTCTCTCGATTCATC------TAAAAAAGTTTCA-A
ATTTA-TTAATCATTCAACTACTCCGATA---GAAGGATTAATCAATTAAATATTAATAG
AT-TATAAGTGGAATGGTA-----------------------------------------
------------------------------------------------CAATAACTATCA
TCATAC----------------------------------TATAGTCAAAGCATCTTT-A
AAT-------TGCAATATTGATAT-AAAAGATA--TTTATATAATCAAAACA-ATCATTA
AAATGCAAATATGCAATCTTGAATAGTGACATTAGGTAACTTAAAGATATTTGTATGTAT
AGCCAAAGCA-TCTTTAAAATACAAATATGCAATCTTAATAATAACATAGA--TTACCTG
--CTATAAATTAAATAAGACCTAACAATATAAAAGTTAC------TTAACTCACTTAAAC
TTTACCAAAGAAGTTTTCACATCAAGCATTTTTGTTAGCATGCCTTTATGGATTAGACAA
GATTGCAATTCAAGCTAT--AAGCTTTTGAAGAAACATGGACCATTAGCCATGAGGCATG
AGCTGTAAGAGTAAAGTTGAGGTTCATTAAT---------TGTGTGCTTTACAAAGTGTA
AAGTGCATATTCTATGAAATGGGGTAACATAATGGTGGGTGGGGAACTGGAGGAAATAAT
GAGTAT-AGATTGATTCATGCATCTTAATCTAAAAAGCCTGC------------------
-----AACGGTAGGACGATACGGTAGGACGA-TTCAGTATCTGAAACAG---TTAGTATT
CAAAGTATTTCGCGTTAGCCTTAGAAAGGATGTTGGGAAATAAGAAGAGCTC-----AGA
GTCACATATACTAAAATTCATAAAATACAAGTTTTGGATTTGTGATATATGCATAC--GT
GATACCAAATGAAACTG-AAAACAAATAGCTAAAATTCAAGCCG--AAAAAAACATACAA
TTCCAACATATAACAAACAAGACACAACTTTCCCAAAAATTGCACGTTCGGAGCAACCTA
AGCAAAAATGCATTCAGGCCAAA---TTTCATCATAGTAAAAAAAATAATCAAAACATTC
AAAGCTCGATGCAGAGGTAGATTCAAAATTTAAATTCTACGAATTCAATATTTATGGGTC
TCAGTATTGAACTCACTATATTTTTAAAATTACGAGTTCATATGTACTATTTTTCACAAT
TTTAGTTAATTTT-TACATATAAATTTATGTTCCACGTCAAAAGTACTG-TCTC------
------------------------AAGAGCTTCTTAGGTATTCTCAATTTGTTCACTAAC
ATATAAATAACCCAA-AATTTGCATATACAATTCTAAAAACAATCCATACAATTTCCATT
CATAGAACAAAATAAGAAGAAAAACAGAAACCTTAT---TAAGTATTTTCCTGTTTTTAC
TTTGTCTAATAATTCTAAGTGTCAATGGAGAATACTTAATAGGATTAGGAAGTTATGACA
TGACAGGACCAGCTTCACAAGTGAACATGATGGGTTATGGTAATTTTGATCAAGTTACTG
GTGGTATACATTTTCGATTACGAGCTAGAACATTCATCGNNNNNNNNNNNNNNNN
>'pLC_105_A'
TAAATGAAATGAA----------ATG-TTTTTTTAA-TTTTACTTTTGGGATGTTATGAT
TGTGTTTCTGTGTTGTTTT-TGTTTTT-AAGTGTTTTTCATTTCTTTCAC-TTTTG---T
TTTTTTTTGGATTCTG-AAGGATAATTGTTAGTACTGTATTTGATATTTCTGTATGTAAG
TGCATATAT----ATGTGCCTTATGTGTATGAAGTTTGATAATATGGATTTGTAAAATGC
AGTTGATTTTATCCTT--TTGACTTCTTGTTTTATGG-TTTTGTTGTTTCATTTCCAACT
CTGTT-ATATGAAA-----TTG-----TTCATGTATTAATGTATAGTAAATATATC-GAG
-TTATCATAC-----------------ATATATATAATTGTAAAT---------------
------------------------------------------------------------
---------------------------CTTAGAGATATTATTATAATAAAAGAT-GATAA
AAATTCTAGAGTTTCTATTTAAATTTCTCTCGATTCATC------TAAAAAAGTTTCA-A
ATTTA-TTAATCATTCAACTACTCCGATA---GAAGGATTAATCAATTAAATATTAATAG
AT-TATAAGTGGAATGGTA-----------------------------------------
------------------------------------------------CAATAACTATCA
TCATAC----------------------------------TATAGTCAAAGCATCTTT-A
AAT-------TGCAATATTGATAT-AAAAGATA--TTTATATAATCAAAACA-ATCATTA
AAATGCAAATATGCAATCTTGAATAGTGACATTAGGTAACTTAAAGATATTTGTATGTAT
AGCCAAAGCA-TCTTTAAAATACAAATATGCAATCTTAATAATAACATAGA--TTACCTT
--CTATAAATTAAATAAGACCTAACAATATAAAAGTTACTT-ATATTGACTCACTTAAAC
TTTACCAAAGAAGTTTTCACATCAAGCATTTTTGTTAGCATGCCTTTATGGATTAGACAA
GATTGCAATTCAAGCTAT--AAGCTTTTGAAGAAACATGGACCATTAGCCATGAGGCATG
AGCTGTAAGAGTAAAGTTGAGGTTCATTAAT---------TGTGTGCTTTACAAAGTGTA
AAGTGCATATTCTATGAAATGGGGTAACATAATGG----TGGGGAACTGGAGGAAATAAT
GAGTAT-AGATTGATTCATGCATCTTAATCTAAAAAGCCTGCAAAGAACAC--ACTCTGA
GATGTAACGGTAGGACGATACGGTAGGACGA-TTCAGTATCTGAAACAG---TTAGTATT
CAAAGTATTTCGCGTTAGCCTTAGAAAGGATGTTGGGAAATAAGAAGAGCTC-----AGA
GTCACATATACTAAAATTCATAAAATACAAGTTTTGGATTTGTGATATATGCATAC--GT
GATACCAAATGAAACTG-AAAACAAATAGCTAAAATTCAAGCCG--AAAAAAACATACAA
TTCCAATATATAACAAACAAGACACAACTTTCCCAAAAATTGCACGTTCGGAGCAACCTA
AGCAAAAATGCATTCAGGCCAAA---TTTCATCATAGTAAAAAAAATAATCAAAACATTC
AAAGCTCGATGCAGAGGTAGATTCAAAATTTAAATTCTACGAATTCAATATTTATGGGTC
TCAGTATTGAACTCACTATATTTTTAAAATTACGAGTTCATATGTACTATTTTTCACAAT
TTTAGTTAATTTT-TACATATAAATTTATGTTCCACGTCAAAAGTACTG-TCTC------
------------------------AAGAGCTTCTTAGGTATTCTCAATTTGTTCACTAAC
ATATAAATAACCCAA-CATTTGCATATACAATTCTAAAAACAATCCATACAATTTCCATT
CATAGAACAAAATGAGAAGAAAAACAGAAATCTTAT---TAAGTATTTTCCTGTTTTTAC
TTTGTCTAATAATTCTAAGTGTCAATGGAGAATACTTAATAGGATTAGGAAGTTATGACA
TGACAGGACCAGCTTCACAAGTGAACATGATGGGTTATGGTAATTTTGATCAAGTTACTG
GTGGTATACATTTTCGATTACGAGCTAGGACATTCATCGTTGCTGAAAGTTTCAA
>'pLC_106_A'
TAAATTAAATGAA----------ATG-TTTTTTTAA-TTTTACTTTTGGGATGTTATGAT
TGTGTTTCTGTGTTGTTTT-TGTTTTT-AAGTGTTTTTCATTTCCTTCAC-TTTTG---T
TTTTTTTTGGATTCTG-AAGGATAATTGTTAGTACTGTATTTGATATTTCTGTATGTAAG
TGCATATAT----ATGTGCCTTATGTGTATGAAGTTTGATAATATGGATTTGTAAAATGC
AGTTGATTTTATCCTT--TTGACTTCTTGTTTTATGC-TTTAGTTGTTTCATTTCCAACT
CTGTT-ATATGAAA-----TTG-----TTCATGTATTAATGTATAGTAAATATATC-GAG
-TTATCATAC-----------------ATATATATAATTGTAAAT---------------
------------------------------------------------------------
---------------------------CTTAGAGATATTATTATAATAAAAGAT-GATAA
AAATTCTAGAGTTTCTATTTAAATTTCTCTCGATTCATC------TAAAAAAGTTTCA-A
ATTTA-TTAATCATTCAACTACTCCGATA---GAAGGATTAATCAATTAAATATTAATAG
AT-TATAAGTGGAATGGTA-----------------------------------------
------------------------------------------------CAATAACTATCA
TCATAC----------------------------------TATAGTCAAAGCATCTTT-A
AAT-------TGCAATATTGATAT-AAAAGATA--TTTATATAATCAAAACA-ATCATTA
AAATGCAAATATGCAATCTTGAATAGTGACATTAGGTAACTTAAAGATATTTGTATGTAT
AGCCAAAGCA-TCTTTAAAATACAAATATGCAATCTTAATAATAACATAGA--TTACCTG
--CTATAAATTAAATAAGACCTAACAATATAAAAGTTAC------TTAACTCACTTAAAC
TTTACCAAAGAAGTTTTCACATCAAGCATTTTTGTTAGCATGCCTTTATGGATTAGACAA
GATTGCAATTCAAGCTAT--AAGCTTTTGAAGAAACATGGACCATTAGCCATGAGGCATG
AGCTGTAAGAGTAAAGTTGAGGTTCATTAAT---------TGTGTGCTTTACAAAGTGTA
AAGTGCATATTCTATGAAATGGGGTAACATAATGG----TGGGGAACTGGAGGAAATAAT
GAGTAT-AGATTGATTCATGCATCTTAATCTAAAAAGCCTGCAAAGAACAC--ACTCTGA
GATGTAACGGTAGGACGATACGGTAGGACGA-TTCAGTATCTGAAACAG---TTAGTATT
CAAAGTATTTCGCGTTAGCCTTAGAAAGGATGTTGGGAAATAAGAAGAGCTC-----AGA
GTCACATATACTAAAATTCATAAAATACAAGTTTTGGATTTGTGATATATGCATAC--GT
GATACCAAATGAAACTG-AAAACAAATAGCTAAAATTCAAGCCG--AAAAAAACATACAA
TTCCAACATATAACAAACAAGACACAACTTTCCCAAAAATTGCACGTTCGGAGCAACCTA
AGCAAAAATGCATTCAGGCCAAA---TTTCATCATAGTAAAAAAAATAATCAAAACATTC
AAAGCTCGATGCAGAGGTAGATTCAAAATTTAAATTCTACGAATTCAATATTTATGGGTC
TCAGTATTGAACTCACTATATTTTTAAAATTACGAGTTCATATGTACTATTTTTCACAAT
TTTAGTTAATTTT-TACATATAAATTTATGTTCCACGTCAAAAGTACTG-TCTC------
------------------------AAGAGCTTCTTAGGTATTCTCAATTTGTTCACTAAC
ATATATATAACCCAAACGTTTGCATATACAATTCTAAAAACAATCCATACAATTTCCATT
CATAGGAAAAAATGAGAAGAAAAACAGAAACCTTAT---TAAGTATTTTCCTGTTTTTAC
TTTGTCTAATAATTCTAAGTGTCAATGGAGAATACTTAATAGGATTAGGAAGTTATGACA
TGACAGGACCAGCTTCACAAGTGAACATGATGGGTTATGGTAATTTTGATCAAGTTACTG
GTGGTATACATTTTCGATTACGAGCTAGGACATTCATCGTTGCTGAAAGTTTCAA
>'pLC_106_B'
TAAATGAAATGAA----------ATG-TTTTTTTAA-TTTTACTTTTGGGATGTTATGAT
TGTGTTTCTGTGTTGTTTT-TGTTTTT-AAGTGTTTTTCATTTCCTTCAC-TTTTGTTTT
TTTTTTTTGGATTCTG-AAGGATAATTGTTAGTACTGTATTTGATATTTCTGTATGTAAG
TGCATATAT----ATGTGCCTTATGTGTATGAAGTTTGATAATATGGATTTGTAAAATGC
AGTTGATTTTATCCTT--TTGACTTCTTGTTTTATGG-TTTAGTTGTTTCATTTCCAACT
CTGTT-ATATGAAA-----TTG-----TTCATGTATTAATGTATAGTAAATATATC-GAG
-TTATCATAC-----------------ATATATATAATTGTAAAT---------------
------------------------------------------------------------
---------------------------CTTAGAG--ATTATTATAATAAAAGAT-GATAA
AAATTCTAGAGTTTCTATTTAAATTTCTCTCGATTCATC------TAAAAAAGTTTCA-A
ATTTA-TTAATCATTCAACTACTCCGATA---GAAGGATTAATCAATTAAATATTAATAG
AT-TATAAGTGGAATGGTA-----------------------------------------
------------------------------------------------CAATAACTATCA
TCATAC----------------------------------TATAGTCAAAGCATCTTT-A
AAT-------TGCAATATTGATAT-AAAAGATA--TTTATATAATCAAAACA-ATCATTA
AAATGCAAATATGCAATCTTGAATAGTGACATTAGGTAACTTAAAGATATTTGTATGTAT
AGCCAAAGCA-TCTTTAAAATACAAATATGCAATCTTAATAATAACATAGA--TTACCTG
--CTATAAATTAAATAAGACCTAACAATATAAAAGTTAC------TTAACTCACTTAAAC
TTTACCAAAGAAGTTTTCACATCAAGCATTTTTGTTAGCATGCCTTTATGGATTAGACAA
GATTGCAATTCAAGCTAT--AAGCTTTTGAAGAAACATGGACCATTAGCCATGAGGCATG
AGCTGTAAGAGTAAAGTTGAGGTTCATTAAT---------TGTGTGCTTTACAAAGTGTA
AAGTGCATATTCTATGAAATGGGGTAACATAATGG----TGGGGAACTGGAGGAAATAAT
GAGTAT-AGATTGATTCATGCATCTTAATCTAAAAAGCCTGCAAAGAACAC--ACTCTGA
GATGTAACGGTAGGACGATACGGTAGGACGA-TTCAGTATCTGAAACAG---TTAGTATT
CAAAGTATTTCGCGTTAGCCTTAGAAAGGATGTTGGGAAATAAGAAGAGCTC-----AGA
GTCACATATACTAAAATTCATAAAATACAAGTTTTGGATTTGTGATATATGCATAC--AT
GATACCAAATGAAAATG-AAAACAAATAGCTAAAATTCAAGCCG--AAAAAAACATACAA
TTCCAACATATAACAAACAAGACACAACTTTCCCAAAAATTGCACGTTCGGAGCAACCTA
AGCAAAAATGCATTCAGGCCAAA---TTTCATCATAGTAAAAAAAATAATCAAAACATTC
AAAGCTCGATGCAGAGGTAGATTCAAAATTTAAATTCTACGAATTCAATATTTATGGGTC
TCAGTATTGAACTCACTATATTTTTAAAATTACGAGTTCATATGTACTATTTTTCACAAT
TTTAGTTAATTTT-TACATATAAATTTATGTTCCACGTCAAAAGTACTG-TCTC------
------------------------AAGAGCTTCTTAGGTATTCTCAATTTGTTCACTAAC
ATATAAATAACCCAA-CATTTGCATATACAATTCTAAAAACAATCCATACAATTTCCATT
CATAGAACAAAATGAGAAGAAAAACAGAAACCTTAT---TAAGTATTTTCCTGTTTTTAC
TTTGTCTAATAATTCTAAGTGTCAATGGAGAATACTTAATAGGATTAGGAAGTTATGACA
TGACAGGACCAGCTTCACAAGTGAACATGATGGGTTATGGTAATTTTGATCAAGTTACTG
GTGGTATACATTTTCGATTACGAGCTAGGACATTCATCGTTGCTGAAAGTTTCAA
>'pLC_107_A'
TAAATGAAATGAA----------ATG-TTTTTTTAA-TTTTACTTTTGGGATGTTATGAT
TGTGTTTC-CTGTTGTTTT-TGTTTTT-AAGTGTTTTTCATTTCCTTCAC-TTTTG---T
TTTTTTTTGGATTCTG-AAGGATAATTGTTAGTACTGTATTTGATATTTCTGTATGTAAG
TGCATATAT----ATGTGCCTTATGTGTATGAAGTTTGATAATATGGATTTGTAAAATGC
AGTTGATTTTATCCTT--TTGACTTCTTGTTTTATGG-TTTAGTTGTTTCATTTCCAACT
CTGTT-ATATGAAA-----TTG-----TTCATGTATTAATGTATAGTAAATATATC-GAG
-TTATCATAC-----------------ATATATATAATTGTAAATCTTAGAGATATTATT
ATAATAAAAGATGATAAAAATTCTAGAGTTTCTATTTAAATTTCTCTCGATTCATCTAAA
AAAGTTTCAAATTTATTAATCATTCAACTTAGAGATATTATTATAATAAAAGAT-GATAA
AAATTCTAGAGTTTCTATTTAAATTTCTCTCGATTCATC------TAAAAAAGTTTCA-A
ATTTA-TTAATCATTCAACTACTCCGATA---GAAGGATTAATCAATTAAATATTAATAG
AT-TATAAGTGGAATGGTA-----------------------------------------
------------------------------------------------CAATAACTATCA
TCATAC----------------------------------TATAGTCAAAGCATCTTT-A
AAT-------TGCAATATTGATAT-AAAAGATA--TTTATATAATCAAAACA-ATCATTA
AAATGCAAATATGCAATCTTGAATAGTGACATTAGGTAACTTAAAGATATTTGTATGTAT
AGCCAAAGCA-TCTTTAAAATACAAA-ATGCAATCTTAATAATAACATAGA--TTACCTG
--CTATAAATTAAATAAGACCTAACAATATAAAAGTTAC------TTAACTCACTTAAAC
TTTACCAAAGAAGTTTTCACATCAAGCATTTTTGTTAGCATGCCTTTATGGATTAGACAA
GATTGCAATTCAAGCTAT--AAGCTTTTGAAGAAACATGGACCATTAGCCATGAGGCATG
AGCTGTAAGAGTAAAGTTGAGGTTCATTAAT---------TGTGTGCTTTACAAAGTGTA
AAGTGCATATTCTATGAAATGGGGTAACATAATGG----TGGGGAACTGGAGGAAATAAT
GAGTAT-AGATTGATTCATGCATCTTAATCTAAAAAGCCTGCAAAGAACAC--ACTCTGA
GATGTAATGGTAGGACGATACGGTAGGACGA-TTCAGTATCTGAAACAG---TTAGTATT
CAAAGTATTTCGCGTTAGCCTTAGAAAGGATGTTGGGAAATAAGAAGAGCTC-----AGA
GTCACATATACTAAAATTCATAAAATACAAGTTTTGGATTTGTGATATATGCATAC--GT
GATACCAAATGAAACTG-AAAACAAATAGCTAAAATTCAAGCCG--AAAAAAACATACAA
TTCCAACATATAACAAACAAGACACAACTTTCCCAAAAATTGCACGTTCGGAGCAACCTA
AGCAAAAATGCATTCAGGCCAAA---TTTCATCATAGTAAAAAAAATAATCAAAACATTC
AAAGCTCGATGCAGAGGTAGATTCAAAATTTAAATTCTACGAATTCAATATTTATGGGTC
TCAGTATTGAACTCACTATATTTTTAAAATTACGAGTTCATATGTACTATTTTTCACAAT
TTTAGTTAATTTT-TACATATAAATTTATGTTCCACGTCAAAAGTACTG-TCTC------
------------------------AAGAGCTTCTTAGGTATTCTCAA-TTGTTCACTAAC
ATATAAATAACCCAA-AATTTGCATATACAATTCTAAAAACAATCCATACAATTTCCATT
CATAGAACAAAATAAGAAGAAAAACAGAAACCTTAT---TAAGTATTTTCCTGTTTTTAC
TTTGTCTAATAATTCTAAGTGTCAATGGAGAATACTTAATAGGATTAGGAAGTTATGACA
TGACAGGACCAGCTTCACAAGTGAACATGATGGGTTATGGTAATTTTGATCAAGTTACTG
GTGGTATACATTTTCGATTACGAGCTAGGACATTCATCGTTGCTGAAAGTTTCAA
>'pLC_121_A_gap'
TAAATGAAATGAA----------ATGTTTTTTTTAATTTTTACTTTTGGGATGTTATGAT
TGTGTTTCTGTGTTGTTTT-GGTTTTT-ATGTGTTTTTCATTTCCTTCAC-TTTTG----
TTTTTTTTGGATTCTG-AAGGGTAATTGTTAGTACTGTATTTGATAATTCTGTATGTAAG
TGCATATAT----ATGTGCCTTATGTGTATGAAGTTTGATAATATGGATTTGTAAAATGC
AGTTGATTTTATCCTT-ATTGACTTCTTATTTTATGG-TTTAGTTGTTTCATTTCCAACT
TTGTT-ATATAAAAACG--------------------------------ACATATC-GAG
TTTATCATAT---------ATATATATATATATATAAATGCAATT---------------
------------------------------------------------------------
---------------------------CTTAGAGATATTATTATGATAAAAGAT-GATAA
AAATTCTTGAGTTTCTATCTAAATTTCTCTCGATTCATC----TATAAAAAAGTTTCA-A
ATTTA-TTAATCATTCAACTACTCCGATA---GAAGGATTTGTCAATTAAATATTAATAG
AT-AATAAGTGGAATGGTA-----------------------------------------
------------------------------------------------CTATAACTATCA
TCATAC--------------------------------TATATAGTCAAAGCATCTTT-A
AAT-------TGCAATATTGATAT-AAAAGAGA--TTTATATAACCAAAACA-ATCATTA
AAATGCAAATATGCAATCTTG-ATAGTGACATTAGGTAACTTAAAGATATTTGTATGTAT
AGCCAAAGCA-TCTTTCAAATATAAATATGCGATCTTAATAATAACATAG---TTATCTA
--CTATAAATTAAATACGATCTAACAATATAAAAATTACTT-ATATTGACTCACTTAAGC
TTTACCAAAGAAGTTCTCACATCAAGCATTTTTGTTAGCATGCCTTTATGGATTAGACAA
GATTGCAATTCAAGCTAT--AAGCTTTTGAAGAAACATGGACCATTAGCCATGAGGCATG
AGCTGTAAGAGTAAAGTTGAGGTTCATTAAG---------TGTGTGCTTTACAAAGTGTA
AAGTGCATATTCTATGAAATGGGGTAACATAATGG----TGGGGAACTGGAGGAAATAAT
GAGTAT-AGATTGATTCATGCATCTTAATCTAAAAAGCCTGCAAAGAACACAAACTCTGA
GATGTAAC-------------GGCAGGACGA-TTCAGTATCTGAGACAG---TTAGTGTT
CAAAATATTTCGCGTTAGCCTTAGAAAGGATGTTGGGAAATAAGAAGAGTTC-----AGA
GTCACAAATACTAAAATTCATAAAATACAAGTTTTGGATTTGTGATATATGCATAC--TT
GATACCAAATGAAACTG-AAAACAAATAGCTAAAATTCAAGCCG--AAAAAAACATACAA
TTCCAACATATAACAAACAAGACACAACTTTCCCAAAA-TTGCACGTTCGGAGCAACCTA
AGCAAAAATGCATTCAGTCCAAA---TTTCATCATGGTAAAAAAAA---TCAAAACATTC
GAAGCTCGATGCAGAGGTAGATTCAGAATTGAAATTCTACGAGTTCAATATTTATGGGTC
TTAGTATTGAACTCATTATATTTTTAAAGTTACGAGTTCATATCTACTATTTTTTACAAT
TTTAGTTAA--------------ATATATGTTTCACGTCAAAAGTACTGGTTTCAGATAA
ATCGCTAC-AACAACAGTAGATCCAAGAGCTTCTTAGGTATTCTCAATTTGTTCACTAAC
ATATATATAATCCAAACGTTTGCATATACAATTCTAAAAACAATCCATACCATTTCCATT
CATAGGACAAAATGAGAAGAAAAACAGAAACCTTAT---TAAGTATTTTCCTGTTTTTAC
TTAGTGTAATACTTCTAAGTGTCAATGGAGAATACTTAATAGGATTAGGAAGTTATGACA
TGACAGGACCAGCTTCACAAGTGAACATGATGGGTTATGGTAATTTCGATCAAGTTACTG
GTGGTATACATTTTCGATTACGAGCTAGGACATTCATCGTTGCTGAAAGTTTCAA
>'pLC_122_A'
TAAATGAAATGAA----------ATG-TTTTTTTAA-TTTTACTTTTGGGATGTTATGAT
TGTGTTTCTGTGTTGTTTT-GGTTTTT-AAGTGTTTTTCATTTCCTTCAC--TTTG---T
TTTTTTTTTTATTCTG-AAGGATAATTGTTAGTACTGTATTTGATATTTCTGTATGTAGG
TGCATATAT----ATGTGCCTTATATGTATGAAGTTTGATAATATGGATTTGTAAAATGC
AGTTGATTTTATCCTT-ATTGATTTCTTGTTTTATGG-TTTAGTTGTTTCATTTCCAACT
CTGTT-ATATGAAAACG--------------------------------ACATATC-GAG
-TTAT----------------------AAATAAATAAATGCAAAT---------------
------------------------------------------------------------
---------------------------CTTAGAGATATTATTATGATAAAAGAT-GATAA
AAATTCTAAAATTTTTATTTAAATTTCTCTCGTTTCATC------TAAAAAAGTTTCATA
ATTTA-TTAATCATTCAACTACTCCAATA---GAAGGATTAGTCAATTAAATATTAATAA
AT-AATAAATGGAATGGTA-----------------------------------------
------------------------------------------------CAATAACTATCA
TCATAC--------------------------------TATATAGTCAAAGCATCTTT-A
AAT-------TGCAATATTGATAT-AAAATATA--TTTATATAAACAAAACA-ATCATTA
AAATGCAAATATGCAATCTTG-ATAGTGACATTAGGTAACTTAAAGATATTTGTATGTAT
AGCCAAAGCA-TCTTTAAAATATAAATATGCGATCTTAATAATAACATAGG--TTATCTA
--CTATAAATTAAATACGATCTAACAATATAAAAATTACTT-ATATTGACTCACTTAAGC
TTTACCAAAG---TTCTCACATCAAGCATTTTTGTTAGCACGCCTTTATGGATTAGACAA
GATTGCAATTCAAGCTAT--AAGCTTTTGAAGAAACATGGACCATTACCCATGAGGCATG
AGTTGTAAGAGTAAAGTTGAGGTTCATTAAG---------TGTGTGCTTTACAAAGTGTA
AAGTGCATATTCTATGAAATGGGGTAACATAATGG----TGGGGAACTGGAGGAAATAAT
GAGTAT-AGATTGATTCATGCATCTTAATCTAAAAAGCCTGCAAAGAACACAAACTCGGA
GATGTAAC-------------GG-AGCACGA-TTCAGTATCTGGGACAG---TTAGTGTT
CAAAATATTTCGCGTTAGCCTTAGAAAGGATGTTGGGAAATAAGAAGAGTTC-----AGA
GTCACAAATACTAAAATTCATAAAATACAAGTTTTGGATTTGTGATTTTTGCATAC--GT
GATACCAAATGAAACTG-AAAACAAATAGCTAAAATTCAAGCCG--AAAAAAACATACAA
TTCCAACATATAACAAACAAGACACAACTTTCCCAA----TGCACGTTCGGAGCAACCTA
AGCAAAAATGCATTCAGTCAAAA---TTTCATCATGGTAAAAAAAA---TCAAAACATTC
GAAGCTCGATGCAGAGGTAGATTCAGAATTGAAATTCTACGAGTTCAATATTTATGGGTC
TTAGTATTGAACTCATTATATTTTTTAAGTTACGAGTTCATATCTACTATTTTTCACAAT
TTTAGTT--------------AAATTTATGTTTCACGTCAAAAGTACTGGTTTCAGATAA
ACCGCTAT-AACAACAGTAGATCCAAGAGCTTCTTAGGTATTCTCAATTTGTTCACTAAC
ATATATATAACCCAAACGTTTGCATATACAATTCTAAAAACAATCCATACAATTTCCATT
CATAGGACAAAATGAGAAGAAAAACAGAAACCTTAT---TAAGTATTTTCCTGTTTTTAC
TTTGTCTAATAATTCTATGTGTCAATGGAGAATACTTAACAGGATTAGGAAGTTATGACA
TGACAGGACCAGCTTCACAAGTGAACATGATGGGTTATGGTAATTTCGATCAAGTTACTG
GTGGTATACATTTTCGATTACGAGCTAGGACATTCATCGTTGCTGAAAGTTTCAA
>'pLC_123_A_gap'
TAAATGAAATGAA----------ATG-TTTTTTTAA-TTTTACTGTTGGGATGATATGAT
TGTGTTTCTGTGTTGTTTT-GGTTTTT-AAGTGTTTTTCATTTCCTTCAC--TTTG-TTT
TTTTTTTTGGATTCTG-AAGGATAATTGTTAGTACTGTATTTGATATTTCTGTATGTAAG
TGCATATAT----ATGTGCCTTATGTGTATGAAGTTTGATAATATGGATTTGTAAAATGC
AGTTGATTTTATCCTT--TTGACTTCTTGTTTTATGG-TTTAGTTATTTCATTTCCAACT
CTGTT-ATATGAAAACG--------------------------------ACATATC-GAG
-TTATCATATATATATATATATATATATATATATTAAATGCAATT---------------
------------------------------------------------------------
---------------------------CTTAGAGATATTATTATGATAAAAGAT-GATAA
AATTTCTAGAATTTCTATTTAAATTTCTCTCGATTCATC------TAAAAAAGTTTCA-A
ATTTA-TTAATCATTCAACTACTCCGATA---GAAGGATTAGTCAATTAAATATTAATAG
AT-AATAAGTGGAATGGTA-----------------------------------------
------------------------------------------------CAATAACTATCA
TCATAC----------------------------------TATAGTCAAACCATCTTT-A
AAT-------TGCAATATTGATAT-AAAAGACA--TTTATACAACCAAAACA-ATCATTA
CAATGCAAATATTCAATCTTGAATAGT------------------GATATTTGTATGTAT
AGCCAAAGCAATCGTTAAAATACAAATATGCAATCTTAATAATAACATAGG--TTATCTG
--CTATAAATTAAATACGACCTAATAATATAAAAATTACTT-ATATTGACTCAATTAAAC
TTTACCAAAGAAGTTCTCACATCAAGCATTTTTGTTAGCATGCCTTTATGGATTAGACAA
GATTGCAATTCAAGCTAT--AAGCTTTTGAAGAAACATGGAACATTAGCCATGAGGCATG
AGCTGTAAGAGTAAAGTTGAGGTTCATTAAGAAGCATGGGTGTGTGCTTTACAAAGTGTA
AAGTGCATATTCTATGAAATGGGGTAACATAATGG----TGGGGAACTGGAGGAAATAAT
GAGTATAAGATTGATTCATGCATCTTTATCTAAAAAGCCTGCAAAGAACACAAACTCTGA
GATGTAAC-------------GACAGGACGA-TTCAGTATTTGAGACAG---TTAGTGTT
CAAAATATTTCGCATTAGCTTTAGAAAGGATGTTGGGAAATAAGAAGAGTTC-----AGA
GTCACAACTACTAAAATTCATAAAATACAAGTTTTGGATTTGTGATATATGCATAC--TT
GATACCAAATGAAATTG-AAAACAAATAGCTAAAATTCAAGCCG--AAAAAAACATACAA
TTCCAACATATAACAAACAAGATACAACTTTCCCAAAA-TTGCACGTTCGTAGCAACCTA
AGCAAAAATGCATTCAGTCCAAA---TTTCATCATAGTAAAAAAAA---TCAAAACATTT
GAAGCTCAATGCAGAGGTAGATCCATAATTTAAATTCTACGGGTTCAATATTTATGGGTC
TTAGTATT-AACTCATTATATTTTTAAAGTTACGAGTTCATATCTACTATTTTTCACAAT
TTTAGTTAATTTTTTATGTATAAATTTATGTTCCACGTCAAAAGTACTGGTCTCAGATAA
ACTGCTAC-AACAACAGTAGATGCAAGAGCTTCTTAGGTATTCTCTATTTGTTCCCTAAC
ATATATATAACCCAA-CGTTTGCATATACAATTCTAAAAACAATCCATACAATTTCCATT
CATAGGACAAAATGAGAAGAAAAACAGAAACCTTAT---TAAGTATTTTCCTGTTTTTAC
TTATTCTAATACTTCTAATTGTCAATGGAGAATACTTAATAGGATTAGGAAGTTATGACA
TGACAGGACCAGCTTCACAAGTGAACATGATGGGTTATGGTAATTTTGATCAAGTTACTG
GTGGTATACATTTTCGATTACGAGCTAGGACATTCATCGTTGCTGAAAGTTTNNN
>'pLC_124_A'
TAAATGAAATGAA----------ATG-TTTTTTTAA-TTTTACTTTTGGGATGTTATGAT
TGTGTTTCTGTGTTGTTTT-GGTTTTT-AAGTGTTTTTCATTTCCTTCAC--TTTG---T
TTTTTTTTTTATTCTG-AAGGATAATTGTTAGTACTGTATTTGATATTTCTGTATGTAGG
TGCATATAT----ATGTGCCTTATATGTATGAAGTTTGATAATATGGATTTGTAAAATGC
AGTTGATTTTATCCTT-ATTGATTTCTTGTTTTATGG-TTTAGTTGTTTCATTTCCAACT
CTGTT-ATATGAAAACG--------------------------------ACATATC-GAG
-TTAT----------------------AAATAAATAAATGCAAAT---------------
------------------------------------------------------------
---------------------------CTTAGAGATATTATTATGATAAAAGAT-GATAA
AAATTCTAAAATTTTTATTTAAATTTCTCTCGTTTCATC------TAAAAAAGTTTCATA
ATTTA-TTAATCATTCAACTACTCCAATA---GAAGGATTAGTCAATTAAATATTAATAA
AT-AATAAATGGAATGGTA-----------------------------------------
------------------------------------------------CAATAACTATCA
TCATAC--------------------------------TATATAGTCAAAGCATCTTT-A
AAT-------TGCAATATTGATAT-AAAATATA--TTTATATAAACAAAACA-ATCATTA
AAATGCAAATATGCAATCTTG-ATAGTGACATTAGGTAACTTAAAGATATTTGTATGTAT
AGCCAAAGCA-TCTTTAAAATATAAATATGCGATCTTAATAATAACATAGG--TTATCTA
--CTATAAATTAAATACGATCTAACAATATAAAAATTACTT-ATATTGACTCACTTAAGC
TTTACCAAAG---TTCTCACATCAAGCATTTTTGTTAGCACGCCTTTATGGATTAGACAA
GATTGCAATTCAAGCTAT--AAGCTTTTGAAGAAACATGGACCATTACCCATGAGGCATG
AGTTGTAAGAGTAAAGTTGAGGTTCATTAAG---------TGTGTGCTTTACAAAGTGTA
AAGTGCATATTCTATGAAATGGGGTAACATAATGG----TGGGGAACTGGAGGAAATAAT
GAGTAT-AGATTGATTCATGCATCTTAATCTAAAAAGCCTGCAAAGAACACAAACTCGGA
GATGTAAC-------------GG-AGCACGA-TTCAGTATCTGGGACAG---TTAGTGTT
CAAAATATTTCGCGTTAGCCTTAGAAAGGATGTTGGGAAATAAGAAGAGTTC-----AGA
GTCACAAATACTAAAATTCATAAAATACAAGTTTTGGATTTGTGATTTTTGCATAC--GT
GATACCAAATGAAACTG-AAAACAAATAGCTAAAATTCAAGCCG--AAAAAAACATACAA
TTCCAACATATAACAAACAAGACACAACTTTCCCAA----TGCACGTTCGGAGCAACCTA
AGCAAAAATGCATTCAGTCAAAA---TTTCATCATGGTAAAAAAAA---TCAAAACATTC
GAAGCTCGATGCAGAGGTAGATTCAGAATTGAAATTCTACGAGTTCAATATTTATGGGTC
TTAGTATTGAACTCATTATATTTTTTAAGTTACGAGTTCATATCTACTATTTTTCACAAT
TTTAGTT--------------AAATTTATGTTTCACGTCAAAAGTACTGGTTTCAGATAA
ACCGCTAT-AACAACAGTAGATCCAAGAGCTTCTTAGGTATTCTCAATTTGTTCACTAAC
ATATATATAACCCAAACGTTTGCATATACAATTCTAAAAACAATCCATACAATTTCCATT
CATAGGACAAAATGAGAAGAAAAACAGAAACCTTAT---TAAGTATTTTCCTGTTTTTAC
TTTGTCTAATAATTCTATGTGTCAATGGAGAATACTTAACAGGATTAGGAAGTTATGACA
TGACAGGACCAGCTTCACAAGTGAACATGATGGGTTATGGTAATTTCGATCAAGTTACTG
GTGGTATACATTTTCGATTACGAGCTAGGACATTCATCGTTGCTGAAAGTTTCAA
>'pLC_125_A'
TAAATGAAATGAA----------ATG-TTTTTTTAA-TTTTACTTTTGGGATGTTATGAT
TGTGTTTCTGTGTTGTTTT-GGTTTTT-AAGTGTTTTTCATTTCCTTCAC--TTTG---T
TTTTTTTTTTATTCTG-AAGGATAATTGTTAGTACTGTATTTGATATTTCTGTATGTAGG
TGCATATAT----ATGTGCCTTATATGTATGAAGTTTGATAATATGGATTTGTAAAATGC
AGTTGATTTTATCCTT-ATTGATTTCTTGTTTTATGG-TTTAGTTGTTTCATTTCCAACT
CTGTT-ATATGAAAACG--------------------------------ACATATC-GAG
-TTAT---------------------AAAATAAATAAATGCAAAT---------------
------------------------------------------------------------
---------------------------CTTAGAGATATTATTATGATAAAAGAT-GATAA
AAATTCTAAAATTTTTATTTAAATTTCTCTCGTTTCATC------TAAAAAAGTTTCATA
ATTTA-TTAATCATTCAACTACTCCAATA---GAAGGATTAGTCAATTAAATATTAATAA
AT-AATAAATGGAATGGTA-----------------------------------------
------------------------------------------------CAATAACTATCA
TCATAC--------------------------------TATATAGTCAAAGCATCTTT-A
AAT-------TGCAATATTGATAT-AAAATATA--TTTATATAAACAAAACA-ATCATTA
AAATGCAAATATGCAATCTTG-ATAGTGACATTAGGTAACTTAAAGATATTTGTATGTAT
AGCCAAAGCA-TCTTTAAAATATAAATATGCGATCTTAATAATAACATAGG--TTATCTA
--CTATAAATTAAATACGATCTAACAATATAAAAATTACTT-ATATTGACTCACTTAAGC
TTTACCAAAG---TTCTCACATCAAGCATTTTTGTTAGCACGCCTTTATGGATTAGACAA
GATTGCAATTCAAGCTAT--AAGCTTTTGAAGAAACATGGACCATTACCCATGAGGCATG
AGTTGTAAGAGTAAAGTTGAGGTTCATTAAG---------TGTGTGCTTTACAAAGTGTA
AAGTGCATATTCTATGAAATGGGGTAACATAATGG----TGGGGAACTGGAGGAAATAAT
GAGTAT-AGATTGATTCATGCATCTTAATCTAAAAAGCCTGCAAAGAACACAAACTCGGA
GATGTAAC-------------GG-AGCACGA-TTCAGTATCTGGGACAG---TTAGTGTT
CAAAATATTTCGCGTTAGCCTTAGAAAGGATGTTGGGAAATAAGAAGAGTTC-----AGA
GTCACAAATACTAAAATTCATAAAATACAAGTTTTGGATTTGTGATTTTTGCATAC--GT
GATACCAAATGAAACTG-AAAACAAATAGCTAAAATTCAAGCCG--AAAAAAACATACAA
TTCCAACATATAACAAACAAGACACAACTTTCCCAA----TGCACGTTCGGAGCAACCTA
AGCAAAAATGCATTCAGTCAAAA---TTTCATCATGGTAAAAAAAA---TCAAAACATTC
GAAGCTCGATGCAGAGGTAGATTCAGAATTGAAATTCTACGAGTTCAATATTTATGGGTC
TTAGTATTGAACTCATTATATTTTTTAAGTTACGAGTTCATATCTACTATTTTTCACAAT
TTTAGTT--------------AAATTTATGTTTCACGTCAAAAGTACTGGTTTCAGATAA
ACCGCTAT-AACAACAGTAGATCCAAGAGCTTCTTAGGTATTCTCAATTTGTTCACTAAC
ATATATATAACCCAAACGTTTGCATATACAATTCTAAAAACAATCCATACAATTTCCATT
CATAGGACAAAATGAGAAGAAAAACAGAAACCTTAT---TAAGTATTTTCCTGTTTTTAC
TTTGTCTAATAATTCTATGTGTCAATGGAGAATACTTAACAGGATTAGGAAGTTATGACA
TGACAGGACCAGCTTCACAAGTGAACATGATGGGTTATGGTAATTTCGATCAAGTTACTG
GTGGTATACATTTTCGATTACGAGCTAGGACATTCATCGTTGCTGAAAGTTTCAA
>'pLC_125_B'
TAAATGAAATGAA----------ATGTTTTTTTTAATTTTTACTTTTGGGATGTTATGAT
TGTGTTTCTGTGTTGTTTT-GGTTTTT-ATGTGTTTTTCATTTCCTTCAC-TTTTG----
TTTTTTTTGGATTCTG-AAGGGTAATTGTTAGTACTGTATTTGATAATTCTGTATGTAAG
TGCATATAT----ATGTGCCTTATGTGTATGAAGTTTGATAATATGGATTTGTAAAATGC
AGTTGATTTTATCCTT-ATTGACTTCTTATTTTATGG-TTTAGTTGTTTCATTTCCAACT
TTGTT-ATATAAAAACG--------------------------------ACATATC-GAG
TTTATCATAT---------ATATATATATATATATAAATGCAATT---------------
------------------------------------------------------------
---------------------------CTTAGAGATATTATTATGATAAAAGAT-GATAA
AAATTCTTGAGTTTCTATCTAAATTTCTCTCGATTCATC----TATAAAAAAGTTTCA-A
ATTTA-TTAATCATTCAACTACTCCGATA---GAAGGATTTGTCAATTAAATATTAATAG
AT-AATAAGTGGAATGGTA-----------------------------------------
------------------------------------------------CTATAACTATCA
TCATAC--------------------------------TATATAGTCAAAGCATCTTT-A
AAT-------TGCAATATTGATAT-AAAAGAGA--TTTATATAACCAAAACA-ATCATTA
AAATGCAAATATGCAATCTTG-ATAGTGACATTAGGTAACTTAAAGATATTTGTATGTAT
AGCCAAAGCA-TCTTTCAAATATAAATATGCGATCTTAATAATAACATAG---TTATCTA
--CTATAAATTAAATACGATCTAACAATATAAAAATTACTT-ATATTGACTCACTTAAGC
TTTACCAAAGAAGTTCTCACATCAAGCATTTTTGTTAGCATGCCTTTATGGATTAGACAA
GATTGCAATTCAAGCTAT--AAGCTTTTGAAGAAACATGGACCATTAGCCATGAGGCATG
AGCTGTAAGAGTAAAGTTGAGGTTCATTAAG---------TGTGTGCTTTACAAAGTGTA
AAGTGCATATTCTATGAAATGGGGTAACATAATGG----TGGGGAACTGGAGGAAATAAT
GAGTAT-AGATTGATTCATGCATCTTAATCTAAAAAGCCTGCAAAGAACACAAACTCTGA
GATGTAAC-------------GGCAGGACGA-TTCAGTATCTGAGACAG---TTAGTGTT
CAAAATATTTCGCGTTAGCCTTAGAAAGGATGTTGGGAAATAAGAAGAGTTC-----AGA
GTCACAAATACTAAAATTCATAAAATACAAGTTTTGGATTTGTGATATATGCATAC--TT
GATACCAAATGAAACTG-AAAACAAATAGCTAAAATTCAAGCCG--AAAAAAACATACAA
TTCCAACATATAACAAACAAGACACAACTTTCCCAAAA-TTGCACGTTCGGAGCAACCTA
AGCAAAAATGCATTCAGTCCAAA---TTTCATCATGGTAAAAAAAA---TCAAAACATTC
GAAGCTCGATGCAGAGGTAGATTCAGAATTGAAATTCTACGAGTTCAATATTTATGGGTC
TTAGTATTGAACTCATTATATTTTTAAAGTTACGAGTTCATATCTACTATTTTTTACAAT
TTTAGTT--------------AAATTTATGTTTCACGTCAAAAGTACTGGTTTCAGATAA
ATCGCTAC-AACAACAGTAGATCCAAGAGCTTCTTAGGTATTCTCAATTTGTTCACTAAC
ATATATATAATCCAAACGTTTGCATATACAATTCTAAAAACAATCCATACCATTTCCATT
CATAGGACAAAATGAGAAGAAAAACAGAAACCTTAT---TAAGTATTTTCCTGTTTTTAC
TTAGTGTAATACTTCTAAGTGTCAATGGAGAATACTTAATAGGATTAGGAAGTTATGACA
TGACAGGACCAGCTTCACAAGTGAACATGATGGGTTATGGTAATTTCGATCAAGTTACTG
GTGGTATACATTTTCGATTACGAGCTAGGACATTCATCGTTGCTGAAAGTTTCAA
>'pLC_126_A_gap'
TAAATGAAATGAA----------ATGTTTTTTTTAATTTTTACTTTTGGGATGTTATGAT
TGTGTTTCTGTGTTGTTTT-GGTTTTT-ATGTGTTTTTCATTTCCTTCAC-TTTTG----
TTTTTTTTGGATTCTG-AAGGGTAATTGTTAGTACTGTATTTGATAATTCTGTATGTAAG
TGCATATAT----ATGTGCCTTATGTGTATGAAGTTTGATAATATGGATTTGTAAAATGC
AGTTGATTTTATCCTT-ATTGACTTCTTATTTTATGG-TTTAGTTGTTTCATTTCCAACT
TTGTT-ATATAAAAACG--------------------------------ACATATC-GAG
TTTATCATAT---------ATATATATATATATATAAATGCAATT---------------
------------------------------------------------------------
---------------------------CTTAGAGATATTATTATGATAAAAGAT-GATAA
AAATTCTTGAGTTTCTATCTAAATTTCTCTCGATTCATC----TATAAAAAAGTTTCA-A
ATTTA-TTAATCATTCAACTACTCCGATA---GAAGGATTTGTCAATTAAATATTAATAG
AT-AATAAGTGGAATGGTA-----------------------------------------
------------------------------------------------CTATAACTATCA
TCATAC--------------------------------TATATAGTCAAAGCATCTTT-A
AAT-------TGCAATATTGATAT-AAAAGAGA--TTTATATAACCAAAACA-ATCATTA
AAATGCAAATATGCAATCTTG-ATAGTGACATTAGGTAACTTAAAGATATTTGTATGTAT
AGCCAAAGCA-TCTTTCAAATATAAATATGCGATCTTAATAATAACATAG---TTATCTA
--CTATAAATTAAATACGATCTAACAATATAAAAATTACTT-ATATTGACTCACTTAAGC
TTTACCAAAGAAGTTCTCACATCAAGCATTTTTGTTAGCATGCCTTTATGGATTAGACAA
GATTGCAATTCAAGCTAT--AAGCTTTTGAAGAAACATGGACCATTAGCCATGAGGCATG
AGCTGTAAGAGTAAAGTTGAGGTTCATTAAG---------TGTGTGCTTTACAAAGTGTA
AAGTGCATATTCTATGAAATGGGGTAACATAATGG----TGGGGAACTGGAGGAAATAAT
GAGTAT-AGATTGATTCATGCATCTTAATCTAAAAAGCCTGCAAAGAACACAAACTCTGA
GATGTAAC-------------GGCAGGACGA-TTCAGTATCTGAGACAG---TTAGTGTT
CAAAATATTTCGCGTTAGCCTTAGAAAGGATGTTGGGAAATAAGAAGAGTTC-----AGA
GTCACAAATACTAAAATTCATAAAATACAAGTTTTGGATTTGTGATATATGCATAC--TT
GATACCAAATGAAACTG-AAAACAAATAGCTAAAATTCAAGCCG--AAAAAAACATACAA
TTCCAACATATAACAAACAAGACACAACTTTCCCAAAA-TTGCACGTTCGGAGCAACCTA
AGCAAAAATGCATTCAGTCCAAA---TTTCATCATGGTAAAAAAAA---TCAAAACATTC
GAAGCTCGATGCAGAGGTAGATTCAGAATTGAAATTCTACGAGTTCAATATTTATGGGTC
TTAGTATTGAACTCATTATATTTTTAAAGTTACGAGTTCATATCTACTATTTTTTACAAT
TTTAGTT--------------AAATTTATGTTTCACGTCAAAAGTACTGGTTTCAGATAA
ATCGCTAC-AACAACAGTAGATCCAAGAGCTTCTTAGGTATTCTCAATTTGTTCACTAAC
ATATATATAATCCAAACGTTTGCATATACAATTCTAAAAACAATCCATACCATTTCCATT
CATAGGACAAAATGAGAAGAAAAACAGAAACCTTAT---TAAGTATTTTCCTGTTTTTAC
TTAGTGTAATACTTCTAAGTGTCAATGGAGAATACTTAATAGGATTAGGAAGTTATGACA
TGACAGGACCAGCTTCACAAGTGAACATGATGGGTTATGGTAATTTCGATCAAGTTACTG
GTGGTATACATTTTCGATTACGAGCTAGGACATTCATCGTTGCTGAAAGTTTCAA
>'pLC_127_A_gap'
TAAAAGAAATGAA----------ATG-TTTTTTTAA-TTTTACTTTTGGGATGTTATGAT
TGTGTTTCTGTGTTGTTTT-GGTTTTT-AAGTGTTTTTCATTTCCTTCAC--TTTG---T
TTTTTTTTTAATTCTG-AAGGATAATTGTTAGTACTGTATTTGATATTTCTGTATGTAAG
TGCATATAT----ATGTGCCTTATGTGTATGAAGTTTGATAATATGGATTTGTAAAATGC
AGTTGATTTTATCCTT-ATTGACTTCTTGTTTTATGG-TTTAGTTGTTTCATTTCCAACT
CTGTT-ATATGAAA-----TTG-----TTCATGTATTAATGTATAGTAAATATATC-GAG
-TTATCATAC-----------------ATATATATAATTGCAAAT---------------
------------------------------------------------------------
---------------------------CTTAGAGATATTATTATAATAAAAGAT-GATAA
AAA-TCTAGAGTTTCTTTTCAAATTTCTCTCGATTCATC-------TAAAAAGTTTCA-A
ATTTA-TTAATCATTCAACTACTCCAATA---GAAGGCTTAGTCAATTAAATATTAATAG
AT-AATAAGTGGAATGGTA-----------------------------------------
------------------------------------------------CAATAACTATCA
TCATAC--------------------------------TATATAGTCAAAGCATCTTT-A
AAT-------TGCAA-------AT-AAAAGAGA--TTTATATAACCAAAACA-ATGATTA
AAATGCAAATATGCAATCTTG-ATAGTGACATTAGGTAACTTAAAGATATTTGTATGTAT
AGCCAAAGCA-TCTTTCAAATATAAATATGCGATCTTAATAATAACATAGA--TTATCTA
--CTATAAATTAAATACGATCTAACAATATAAAAATTACTT-ATATTGACTCACTTAAGC
TTTACCAAAGAAGTT--CACATCAAGCATTTTTGTTAGCATGCCTTTATGGATTAGACAA
GATTGCAATTCAAGCTAT--AAGCTTTTGAAGAAACATGGACCATTAGCCATGAGGCATG
AGCTGTAAGAGTAAAGTTGAGGTTCATTAAG---------TGTGTGCTTTACAAAGTGTA
AAGTGCATATTCTATGAAATGGGGTAACATAATGG----TGGGGAACTGGAGGAAATAAT
GAGTAT-AGATTGATTCATGCATCTTAATCTAAAAAGCCTGCAAAGAACACAAACTCTGA
GATGTAAC-------------GGCAGGACGA-TTCAGTATCTGAGACAG---TTAGTGTT
CAAAATATTTCGCGTTAGCCTTAGAAAGGATGTTGGGAAATAAGAAGAGTTC-----AGA
GTCACAAATACTAAAATTCATAAAATACAAGTTTTGGATTTGTGATATATGCATAC--GT
GATACCAAATGAAACTG-AAAACAAATAGCTAAAATTCAAGCCG--AAAAAAACATACAA
TTCCAACATATAACAAACAAGACACAACTTTCCCAAAA-TTGCACGTTCGGAGCAACCTA
AGCAAAAATGCATTCAGTCCAAA---TTTCATCATGGTAAAAAAAA---TCAAAACATTC
GAAGCTCGATGCAGAGGTAGATTCAGAATTGAAATTCTACGAGTTCAATATTTATGGGTC
TTAGTATTGAACTCATTATATTTTTAAAGTTACGAGTTCATATCTACTATTTTTCACAAT
TTTAGTT--------------AAATTTATGTTTCACGTTAAAAGTACTGGTTTCAGATAA
ACCGCTACAAACAACAGTAGATCCAAGAGCTTCTTAGGTATTCTCAATTTGTTCACTAAC
ATATATATAACCCAAACGTTTGCATATACAATTCTAAAAACAATCCATACAATTTCCATT
CATAGGACAAAATGAGAAGAAAAACAGAAACCTTAT---TAAGTATTTTCCTGTTTTTAC
TTTGTCTAATAATTCTATGTGTCAATGGAGAATACTTAACAGGATTAGGAAGTTATGACA
TGACAGGACCAGCTTCACAAGTGAACATGATGGGTTATGGTAATTTNNNNNNNNNNNNNN
NNNNNNNNNNNNNNNNNNNNNNNNNNNNNNNNNNNNNNNNNNNNNNNNNNNNNNN
>'pLC_127_B'
TAAATGAAATGAA----------ATG-TTTTTTTAA-TTTTACTTTTGGGATGTTATGAT
TGTGTTTCTGTGTTGTTTT-GGTTTTT-AAGTGTTTTTCATTTCCTTCAC--TTTG---T
TTTTTTTTTTATTCTG-AAGGATAATTGTTAGTACTGTATTTGATATTTCTGTATGTAGG
TGCATATAT----ATGTGCCTTATATGTATGAAGTTTGATAATATGGATTTGTAAAATGC
AGTTGATTTTATCCTT-ATTGATTTCTTGTTTTATGG-TTTAGTTGTTTCATTTCCAACT
CTGTT-ATATGAAAACG--------------------------------ACATATC-GAG
-TTAT----------------------AAATAAATAAATGCAAAT---------------
------------------------------------------------------------
---------------------------CTTAGAGATATTATTATGATAAAAGAT-GATAA
AAATTCTAAAATTTTTATTTAAATTTCTCTCGTTTCATC------TAAAAAAGTTTCATA
ATTTA-TTAATCATTCAACTACTCCAATA---GAAGGATTAGTCAATTAAATATTAATAA
AT-AATAAATGGAATGGTA-----------------------------------------
------------------------------------------------CAATAACTATCA
TCATAC--------------------------------TATATAGTCAAAGCATCTTT-A
AAT-------TGCAATATTGATAT-AAAATATA--TTTATATAAACAAAACA-ATCATTA
AAATGCAAATATGCAATCTTG-ATAGTGACATTAGGTAACTTAAAGATATTTGTATGTAT
AGCCAAAGCA-TCTTTAAAATATAAATATGCGATCTTAATAATAACATAGG--TTATCTA
--CTATAAATTAAATACGATCTAACAATATAAAAATTACTT-ATATTGACTCACTTAAGC
TTTACCAAAG---TTCTCACATCAAGCATTTTTGTTAGCACGCCTTTATGGATTAGACAA
GATTGCAATTCAAGCTAT--AAGCTTTTGAAGAAACATGGACCATTACCCATGAGGCATG
AGTTGTAAGAGTAAAGTTGAGGTTCATCAAG---------TGTGTGCTTTACAAAGTGTA
AAGTGCATATTCTATGAAATGGGGTAACATAATGG----TGGGGAACTGGAGGAAATAAT
GAGTAT-AGATTGATTCATGCATCTTAATCTAAAAAGCCTGCAAAGAACACAAACTCGGA
GATGTAAC-------------GG-AGCACGA-TTCAGTATCTGGGACAG---TTAGTGTT
CAAAATATTTCGCGTTAGCCTTAGAAAGGATGTTGGGAAATAAGAAGAGTTC-----AGA
GTCACAAATACTAAAATTCATAAAATACAAGTTTTGGATTTGTGATTTTTGCATAC--GT
GATACCAAATGAAACTG-AAAACAAATAGCTAAAATTCAAGCCG--AAAAAAACATACAA
TTCCAACATATAACAAACAAGACACAACTTTCCCAA----TGCACGTTCGGAGCAACCTA
AGCAAAAATGCATTCAGTCAAAA---TTTCATCATGGTAAAAAAAA---TCAAAACATTC
GAAGCTCGATGCAGAGGTAGATTCAGAATTGAAATTCTACGAGTTCAATATTTATGGGTC
TTAGTATTGAACTCATTATATTTTTTAAGTTACGAGTTCATATCTACTATTTTTCACAAT
TTTAGTT--------------AAATTTATGTTTCACGTCAAAAGTACTGGTTTCAGATGA
ACCGCTAT-AACAACAGTAGATCCAAGAGCTTCTTAGGTATTCTCAATTTGTTCACTAAC
ATATATATAACCCAAACGTTTGCATATACAATTCTAAAAACAATCCATACAATTTCCATT
CATAGGACAAAATGAGAAGAAAAACAGAAACCTTAT---TAAGTATTTTCCTGTTTTTAC
TTTGTCTAATAATTCTATGTGTCAATGGAGAATACTTAACAGGATTAGGAAGTTATGACA
TGACAGGACCAGCTTCACAAGTGAACATGATGGGTTATGGTAATTTCGATCAAGTTACNN
NNNNNNNNNNNNNNNNNNNNNNNNNNNNNNNNNNNNNNNNNNNNNNNNNNNNNNN
>'pLC_232_A'
TAAAT-AAATGAA----------ATG-TTTTTTTAATTTTTACTTTTGGGATGTTATGAT
TGTGTTTCTGTGTTGTTTT-GGTTTTT-AAGTGTTTTTCATTTCCTTCAC-TTTTG----
TTTTTTTTGGATTCTG-AAGGATAATTGTTAGTACTATATTTGATATTTCTGTATGTAAG
TGCATATAT----ATGTGCCTTATGTGTATGAAGTTTGATAATATGGATTTGTAAAATGC
AGTTGATTTTATCCTT-ATTGACTTCTTGTTTTATGGTTTTAGTTGTTTCATTTCCAACT
CTGTT-ATATGAAAACGTATTG-----TTCATGTATGAATGTATAGTAAACATATC-GAG
-TTAT-----------------------TATATATAAATGCAAAT---------------
------------------------------------------------------------
---------------------------CTTAGAGATATTAATATGATAAAAGATAGATAA
AATTTTTAGAATTTCTATTTAAATTTCTATCGATTCCTCCCCTTATAAGAAAGTACCA-A
ATCTA-TTGATCGTT-----------------------------------ATATTAATAG
AT-AATAAATGGAATGGTA-----------------------------------------
------------------------------------------------TAATAACTATCA
TCATAC----------------------------------TATAGTCAAAGCATCTTT-A
AAT-------TGCAATATTGATAT-AAAAGATA--TTTATATAACCAAAACA-ATCGTTA
AAATGCAAATATGCAATCTTGAATAGTGACATTAGGTAACTTATAGATATTTGTATGTAT
AGCCAAAGCA-TGTTTAAAATACAAATATACAATCTCAATAATAACATAGA--TTACCTG
--TTATAAATTAAATACGACCTACCAATATAAAAATTACTT-ATATTGACTCACTTAAAC
TTTACTTAAGAAGTTCTCACATCAAGCATTTTTGTTAGCATGCCTTTATGGATTAGACAA
GATTGCAATTCAAGCTAT--AAGCTTTTGAAGAAACATGGACCATTAGCCATGAGGCATG
AGCTGTAAGAGTAAAGTTGAGGTTCATTAAG---------TGTGTGCTTTACAAAGTGTA
AAGTGCATATTCTATGAAATGGGGTAACATAATGG----TGGGGAACTGGAGGAAATAAT
GAGTATAAGATTGATTCATGCATCTTTATCTAAAAAGCCTGCAAAGAACACAAACTCTAA
GATGTAAC-------------GGCAGGACTA-TTCAGTATCTGAGACACAGTTTAGTGTT
CAAAATATTTCGCGT-----------------TTGAGAAATAAAAAGAGTTC-----AGA
GTCACAAATACTAAAATTCATAAAATACAAGTTTTGGATTTGTGATATATGCATACATGA
GATACCAAATGAAACTG-AAAACAAATAGCTAAAATTCAAGCCG--AAAAAAACATACAA
TTCCAACATATAACAAACAAGACACAACTTTCCCAAAA-TTGCACGTTCGGAGCAACCTA
AGCAA-------------CCAAA---TTTCATCATAGTAAAAAAAA-AATCAAAACATTC
GAAGCTCGATGTAGAGGTAGATCCAGAATCTAAATTCTACGAGTTCAATATTTATGGGTC
T-AGTATTGAACTCATTATATTTTTAAATTTACGAGTTCATATCTACTATTTTTCACAAT
TTTAGTTAATTTT-TACATATAAATTTATGTTCCACGTCAAAAGTACTGGTCTC------
------------------------AAGAGCTTCTTAGGTATTCTCAATTTGTTCACTAAC
ATATATATAACCCAA-CGTTTGCATATACAATTCTAAAAACAATCCATACAATAATCATT
CATAGAACAAAATGAGAAGAAAAACAGAAACCTTAT---TAAGTATTTTCCTGTTTTTAC
TTTGTCTAATAATTCTAAGTGTCAATGGAGAATACTTAATAGGATTAGGAAGTTATGACA
TGACAGGACCAGCTTCACAAGTGAACATGATGGGTTATGGTAATTTTGATCAAGTTACTG
GTGGTATACATTTTCGATTACGAGCTAGGACATTCATCGTTGCTGAAAGTTTCAA
>'pLC_232_B'
TAAATGAAATGAA----------ATG-TTTTTTTAA-TTTTACTTTTGGTATGTTATGAT
TGTGTTTCTGTGTTGTTTT-GGTTTTT-AAGTGTTTTTCATTTCCTTCAC-TTTTG---T
TTTTTTTTGGATTCTG-AAGGATAATTGTTAGTACTATATTTGATATTTCTGTATGTAAG
TGCATATAT----ATGTGCCTTATGTGTATGAAGTTTGATAATATGGATTTGTAAAATGC
AGTTGATTTTATCCTT-ATTGACTTCTTGTTTTATGG-TTTAGTTGTTTCATTTCCAACT
CTGTT-ACATGAAAACGTATTG-----TTC----------------AAAACATATC-GAG
-TTAT-----------------------TATATATAAATAAAAAT---------------
------------------------------------------------------------
---------------------------CTTAGAAATATTAATATGATAAAAGAT-GATAA
AAATTCTAGAGTTTCTATTTAAATTTCTATCGATTCATCCCCTTATAAGAAAGTACCA-A
ATCTA-TTGATCATTCAACTTCTCCGATA---TAAAGATTAGTCAATCAAATATTAATAG
AT-AATAAATGGAATGGTA-----------------------------------------
------------------------------------------------TAATAACTATCA
TCATAC----------------------------------TATAGTCAAAGCATCTTT-A
AAT-------TGCAATATTGATAT-AAAAGATA--TTTATATAACCAAAACA-ATCATTA
AAATGCAAATATGCAATCTTGAATAGTGACATTAGGTAACTTAAAGATATTTGTATGTAT
AGCCAAAGCA-TCTTTAAAATACAAATATGCAATCTTAATAATAATATAAG--TTACCTG
--TTATAAATTAAATACGACCTATCAATATAAAAATTACTT-ATATTGACTCAC---AAC
TTTACCAAAGAAGTTCTCACATCAAGCATTTTTGTTAGCATGCCTTTATGGATTAGACAA
GATTGCAATTCAAGCTAT--AAGCTTTTGAAGAAACATGGACCATTAGCCATGAGG-ATG
AGCTGTAAGAGTAAAGTTGAGGTTCATTAAGAAGCATGGGTGTGTGCTTTACAAAGTGTA
AAGTGCATATTCTATGAAATGGGGTAACATAATGG----TGGGGAACTGGAGGAAATAAT
GAGTATAAGATTGATTCATGCATCTTTATCTAAAAAGCCTGCAAAGAACACAAACTCTGA
GATGTAAC-------------GGCAGGACGA-TTCAGTATCTGGAACAG---TTAGTGTT
CAAAATATTTCGCGTTAGCCTTAGAAAGGATGTTGGGAAATAAGAAGAGTTC-----AGA
GTCACAAATACTAAAATTCATAAAATACAAGTTCTGGATTTGTGATATATGCATAC--TT
GATACCAAATGAAACTG-AAAACAAATAGCTAAAATTCAAGCCG--AAAAAAACATACAA
TTCCAACATATAACAAACAAGACACAACTTTCCCAAAA-TTGCACGTTCGGAGCAACCTA
AGCAAAAATGCATTCAGTCCAAC---TTTCATCATAGTAAAAAAA----TCAGAACATTC
AAAGCTCGATGCAGAGGTAGATTCAGAATTTAAATTCTACGAGTTCAATATTTATGGGTC
TCAGTATTGAACTCACTATATTTTTAAAATTACGAGTTCATATGTACTATTTTTCACAAT
TTTAGTTAATTTT-TACATATAAATTTATGTTCCACGTCAAAAGTACTGGTCTC------
------------------------AAGAGCTTCTTAGGTATTCTCAATTTGTTCACTAAC
ATATATATAACCCAA-CGTTTGCACATACAATTCTAAAAACAATCCATACAATTTCCATT
CATAGGACAAAATGAGAAGAAAAACAGAAACCTTAT---TAAGTATTTTCCTGTTTTTAC
TTTGTCTAATAATTCTAAGTGTCAATGGAGAATACTTAATAGGATTAGGAAGTTATGACA
TGACAGGACCAGCTTCACAAGTGAACATGATGGGTTATGGTAATTTTGATCAAGTTACTG
GTGGTATACATTTTCGATTACGAGCTAGGACATTCATCGTTGCTGAAAGTTTCAA
>'pLC_233_A'
TAAAT-AAATGAA----------ATG-TTTTTTTAATTTTTACTTTTGGGATGTTATGAT
TGTGTTTCTGTGTTGTTTT-GGTTTTT-AAGTGTTTTTCATTTCCTTCAC-TTTTG----
TTTTTTTTGGATTCTG-AAGGATAATTGTTAGTACTATATTTGATATTTCTGTATGTAAG
TGCATATAT----ATGTGCCTTATGTGTATGAAGTTTGATAATATGGATTTGTAAAATGC
AGTTGATTTTATCCTT-ATTGACTTCTTGTTTTATGGTTTTAGTTGTTTCATTTCCAACT
CTGTT-ATATGAAAACGTATTG-----TTCATGTATGAATGTATAGTAAACATATC-GAG
-TTAT-----------------------TATATATAAATGCAAAT---------------
------------------------------------------------------------
---------------------------CTTAGAGATATTAATATGATAAAAGATAGATAA
AATTTTTAGAATTTCTATTTAAATTTCTATCGATTCCTCCCCTTATAAGAAAGTACCA-A
ATCTA-TTGATCGTT-----------------------------------ATATTAATAG
AT-AATAAATGGAATGGTA-----------------------------------------
------------------------------------------------TAATAACTATCA
TCATAC----------------------------------TATAGTCAAAGCATCTTT-A
AAT-------TGCAATATTGATAT-AAAAGATA--TTTATATAACCAAAACA-ATCGTTA
AAATGCAAATATGCAATCTTGAATAGTGACATTAGGTAACTTATAGATATTTGTATGTAT
AGCCAAAGCA-TGTTTAAAATACAAATATACAATCTCAATAATAACATAGA--TTACCTG
--TTATAAATTAAATACGACCTACCAATATAAAAATTACTT-ATATTGACTCACTTAAAC
TTTACTTAAGAAGTTCTCACATCAAGCATTTTTGTTAGCATGCCTTTATGGATTAGACAA
GATTGCAATTCAAGCTAT--AAGCTTTTGAAGAAACATGGACCATTAGCCATGAGGCATG
AGCTGTAAGAGTAAAGTTGAGGTTCATTAAG---------TGTGTGCTTTACAAAGTGTA
AAGTGCATATTCTATGAAATGGGGTAACATAATGG----TGGGGAACTGGAGGAAATAAT
GAGTATAAGATTGATTCATGCATCTTTATCTAAAAAGCCTGCAAAGAACACAAACTCTAA
GATGTAAC-------------GGCAGGACTA-TTCAGTATCTGAGACACAGTTTAGTGTT
CAAAATATTTCGCGT-----------------TTGAGAAATAAAAAGAGTTC-----AGA
GTCACAAATACTAAAATTCATAAAATACAAGTTTTGGATTTGTGATATATGCATACATGA
GATACCAAATGAAACTG-AAAACAAATAGCTAAAATTCAAGCCG--AAAAAAACATACAA
TTCCAACATATAACAAACAAGACACAACTTTCCCAAAA-TTGCACGTTCGGAGCAACCTA
AGCAA-------------CCAAA---TTTCATCATAGTAAAAAAAA-AATCAAAACATTC
GAAGCTCGATGTAGAGGTAGATCCAGAATCTAAATTCTACGAGTTCAATATTTATGGGTC
T-AGTATTGAACTCATTATATTTTTAAATTTACGAGTTCATATCTACTATTTTTCACAAT
TTTAGTTAATTTT-TACATATAAATTTATGTTCCACGTCAAAAGTACTGGTCTC------
------------------------AAGAGCTTCTTAGGTATTCTCAATTTGTTCACTAAC
ATATATATAACCCAA-CGTTTGCATATACAATTCTAAAAACAATCCATACAATAATCATT
CATAGAACAAAATGAGAAGAAAAACAGAAACCTTAT---TAAGTATTTTCCTGTTTTTAC
TTTGTCTAATAATTCTAAGTGTCAATGGAGAATACTTAATAGGATTAGGAAGTTATGACA
TGACAGGACCAGCTTCACAAGTGAACATGATGGGTTATGGTAATTTTGATCAAGTTACTG
GTGGTATACATTTTCGATTACGAGCTAGGACATTCATCGTTGCTGAAAGTTTCAA
>'pLC_233_B'
TAAATGAAATGAA----------ATG-TTTTTTTAA-TTTTACTTTTGGTATGTTATGAT
TGTGTTTCTGTGTTGTTTT-GGTTTTT-AAGTGTTTTTCATTTCCTTCAC-TTTTG---T
TTTTTTTTGGATTCTG-AAGGATAATTGTTAGTACTATATTTGATATTTCTGTATGTAAG
TGCATATAT----ATGTGCCTTATGTGTATGAAGTTTGATAATATGGATTTGTAAAATGC
AGTTGATTTTATCCTT-ATTGACTTCTTGTTTTATGG-TTTAGTTGTTTCATTTCCAACT
CTGTT-ACATGAAAACGTATTG-----TTC----------------AAAACATATC-GAG
-TTAT-----------------------TATATATAAATAAAAAT---------------
------------------------------------------------------------
---------------------------CTTAGAAATATTAATATGATAAAAGAT-GATAA
AAATTCTAGAGTTTCTATTTAAATTTCTATCGATTCATCCCCTTATAAGAAAGTACCA-A
ATCTA-TTGATCATTCAACTTCTCCGATA---TAAAGATTAGTCAATCAAATATTAATAG
AT-AATAAATGGAATGGTA-----------------------------------------
------------------------------------------------TAATAACTATCA
TCATAC----------------------------------TATAGTCAAAGCATCTTT-A
AAT-------TGCAATATTGATAT-AAAAGATA--TTTATATAACCAAAACA-ATCATTA
AAATGCAAATATGCAATCTTGAATAGTGACATTAGGTAACTTAAAGATATTTGTATGTAT
AGCCAAAGCA-TCTTTAAAATACAAATATGCAATCTTAATAATAATATAAG--TTACCTG
--TTATAAATTAAATACGACCTATCAATATAAAAATTACTT-ATATTGACTCAC---AAC
TTTACCAAAGAAGTTCTCACATCAAGCATTTTTGTTAGCATGCCTTTATGGATTAGACAA
GATTGCAATTCAAGCTAT--AAGCTTTTGAAGAAACATGGACCATTAGCCATGAGG-ATG
AGCTGTAAGAGTAAAGTTGAGGTTCATTAAGAAGCATGGGTGTGTGCTTTACAAAGTGTA
AAGTGCATATTCTATGAAATGGGGTAACATAATGG----TGGGGAACTGGAGGAAATAAT
GAGTATAAGATTGATTCATGCATCTTTATCTAAAAAGCCTGCAAAGAACACAAACTCTGA
GATGTAAC-------------GGCAGGACGA-TTCAGTATCTGGAACAG---TTAGTGTT
CAAAATATTTCGCGTTAGCCTTAGAAAGGATGTTGGGAAATAAGAAGAGTTC-----AGA
GTCACAAATACTAAAATTCATAAAATACAAGTTCTGGATTTGTGATATATGCATAC--TT
GATACCAAATGAAACTG-AAAACAAATAGCTAAAATTCAAGCCG--AAAAAAACATACAA
TTCCAACATATAACAAACAAGACACAACTTTCCCAAAA-TTGCACGTTCGGAGCAACCTA
AGCAAAAATGCATTCAGTCCAAC---TTTCATCATAGTAAAAAAA----TCAGAACATTC
AAAGCTCGATGCAGAGGTAGATTCAGAATTTAAATTCTACGAGTTCAATATTTATGGGTC
TCAGTATTGAACTCACTATATTTTTAAAATTACGAGTTCATATGTACTATTTTTCACAAT
TTTAGTTAATTTT-TACATATAAATTTATGTTCCACGTCAAAAGTACTGGTCTC------
------------------------AAGAGCTTCTTAGGTATTCTCAATTTGTTCACTAAC
ATATATATAACCCAA-CGTTTGCACATACAATTCTAAAAACAATCCATACAATTTCCATT
CATAGGACAAAATGAGAAGAAAAACAGAAACCTTAT---TAAGTATTTTCCTGTTTTTAC
TTTGTCTAATAATTCTAAGTGTCAATGGAGAATACTTAATAGGATTAGGAAGTTATGACA
TGACAGGACCAGCTTCACAAGTGAACATGATGGGTTATGGTAATTTTGATCAAGTTACTG
GTGGTATACATTTTCGATTACGAGCTAGGACATTCATCGTTGCTGAAAGTTTCAA
>'pLC_234_A'
TAAAT-AAATGAA----------ATG-TTTTTTTAATTTTTACTTTTGGGATGTTATGAT
TGTGTTTCTGTGTTGTTTT-GGTTTTT-AAGTGTTTTTCATTTCCTTCAC-TTTTG----
TTTTTTTTGGATTCTG-AAGGATAATTGTTAGTACTATATTTGATATTTCTGTATGTAAG
TGCATATAT----ATGTGCCTTATGTGTATGAAGTTTGATAATATGGATTTGTAAAATGC
AGTTGATTTTATCCTT-ATTGACTTCTTGTTTTATGGTTTTAGTTGTTTCATTTCCAACT
CTGTT-ATATGAAAACGTATTG-----TTCATGTATGAATGTATAGTAAACATATC-GAG
-TTAT--------------------TATTATATATAAATGCAAAT---------------
------------------------------------------------------------
---------------------------CTTAGAGATATTAATATGATAAAAGATAGATAA
AAATTTTAGAATTTCTATTTAAATTTCTATCGATTCATCCCCTTATAAGAAAGTACCA-A
ATCTA-TTGATCGTT-----------------------------------ATATTAATAG
AT-AATAAATGGAATGGTA-----------------------------------------
------------------------------------------------TAATAACTATCA
TCATAC----------------------------------TATAGTCAAAGCATCTTT-A
AAT-------TGCAATATTGATAT-AAAAGATA--TTTATATAACCAAAACA-ATCATTA
AAATGCAAATATGCAATCTTGAATAGTGACATTAGGTAACTTAAAGATATTTGTATGTAT
AGCCAAAGCA-TCTTTAAAATACAAATATGCAATCTTAATAATAACATAGGT--------
--CTATAAATTAAATATGACCTAACAATATAAAAATTACTT-ATATTGACTCACTTAAAC
TTTACCAAAGAAGTTCTCACATCAAGCATTTTTGTTAGCATGCCTTTATGGATTAGACAA
GATTGCAATTCAAGCTAT--AAGCTTTTGAAGAAACATGGACCATTAGCCATGAGGCATG
AGCTGTAAGAGTAAAGTTGAGGTTCATTAAG---------TGTGTGCTTTACAAAGTGTA
AAGTGCATATTCTATGAAATGGGGTAACATAATGG----TGGGGAACTGGAGGAAATAAT
GAGTAT-AGATTGATTCATGCATCTTAATCTAAAAAGCCTGCAAAGAACATAAACTCTGA
GATGTAAC-------------GGCAGGACAA-TTCAGTATCTGAGACAG---TTAGTGTT
CAAAATATTTTGCGT-----------------TTGGGAAATAAGAAGAGTTCGTGACCGA
GTCACAAATACTAAAATTCATAAAATACAAGTTTTGGATTTGTGATATATGCATAC--TT
GATACCAAATGAAACTG-AAAACAAATAGCTAAAATTCAAGCCG--AAAAAAACATACAA
TTCCAACATATAACAAACAAGACACAACTTTCCCAAAA-TTGCACGTTCGGAGCAACCTA
AGCAAAAATGCATTCAGTCCAAA---TTTCATCATAGTAAAAAAAA--ATCAAAACATTC
AAAGCTCGATGCAGAGGTAGATCCAGAATTTAAATTCTACGAGTTCAATATTTATGGGTC
TTATTATTGAACTCATTATATTTTTAAAGTTACGAGTTCATATCTACTATTTTTCACAAT
TTTAGTTAATTTTTTACATATAAATTTATGTTCCACGTCAAAAGTACTGGTCTC------
------------------------AAGAGCTTCTTAGGTATTCTCAATTTGTTCACTAAC
ATATATATAACCCAAACGTTTGCATATACAATTCTAAAAACAATCCATACAATTTCCATT
CATAGGACAAAATGAGAAGAAAAACAGAAACCTTAT---TAAGTATTTTCCTGAGTTTAC
TTTGTCTAATAATTCTAAGTGTCAATGGAGAATACTTAATAGGATTAGGAAGTTATGACA
TGACAGGACCAGCTTCACAAGTGAACATGATGGGTTATGGTAATTTTGATCAAGTTACTG
GTGGTATACATTTTCGATTACGAGCTAGGACATTCATCGTTGCTGAAAGTTTCAA
>'pLC_234_B'
TAAATGAAATGAA----------ATG-TTTTTTTAA-TTTTACTTTTGGTATGTTATGAT
TGTGTTTCTGTGTTGTTTT-GGTTTTT-AAGTGTTTTTCATTTCTTTCAC-TTTTG---T
TTTTTTTTGGATTCTG-AAGGATAATTGTTAGTACTATATTTGATATTTCTGTATGTAAG
TGCATATAT----ATGTGCCTTATGTGTATGAAGTTTGATAATATGGATTTGTAAAATGC
AGTTGATTTTATCCTT-ATTGACTTCTTGTTTTATGG-TTTAGTTGTTTCATTTCCAACT
CTGTT-ACATGAAAACGTATTG-----TTC----------------AAAACATATC-GAG
-TTAT-----------------------TATATATAAATAAAAAT---------------
------------------------------------------------------------
---------------------------CTTAGAAATATTAATATGATAAAAGAT-GATAA
AAATTCTAGAGTTTCTATTTAAATTTCTATCGATTCATCCCCTTATAAGAAAGTACCA-A
ATCTA-TTGATCATTCAACTTCTCCGATA---TAAAGATTAGTCAATCAAATATTAATAG
AT-AATAAATGGAATGGTA-----------------------------------------
------------------------------------------------TAATAACTATCA
TCATAC----------------------------------TATAGTCAAAGCATCTTT-A
AAT-------TGCAATATTGATAT-AAAAGATA--TTTATATAACCAAAACA-ATCATTA
AAATGCAAATATGCAATCTTGAATAGTGACATTAGGTAACTTAAAGATATTTGTATGTAT
AGCCAAAGCA-TCTTTAAAATACAAATATGCAATCTTAATAATAATATAAG--TTACCTG
--TTATAAATTAAATACGACCTATCAATATAAAAATTACTT-ATATTGACTCAC---AAC
TTTACCAAAGAAGTTCTCACATCAAGCATTTTTGTTAGCATGCCTTTATGGATTAGACAA
GATTGCAATTCAAGCTAT--AAGCTTTTGAAGAAACATGGACCATTAGCCATGAGG-ATG
AGCTGTAAGAGTAAAGTTGAGGTTCATTAAGAAGCATGGGTGTGTGCTTTACAAAGTGTA
AAGTGCATATTCTATGAAATGGGGTAACATAATGG----TGGGGAACTGGAGGAAATAAT
GAGTATAAGATTGATTCATGCATCTTTATCTAAAAAGCCTGCAAAGAACACAAACTCTGA
GATGTAAC-------------GGCAGGACGA-TTCAGTATCTGGAACAG---TTAGTGTT
CAAAATATTTCGCGTTAGCCTTAGAAAGGATGTTGGGAAATAAGAAGAGTTC-----AGA
GTCACAAATACTAAAATTCATAAAATACAAGTTTTGGATTTGTGATATATGCATAC--GT
GATACCAAATGAAACTG-AAAACAAATAGCTAAAATTCAAGCCG--AAAAAAACATACAA
TTCCAACATATAACAAACAAGACACAACTTTCCCAAAA-TTGCACGTTCGGAGCAACCTA
AGCAAAAATGCATTCAGTCCAAA---TTTCATCATAGTAAAAAAAA---TCAAAACATTC
AAAGCTCGATTCAGAGGTAGATTCAGAATTTAAATTCTACGAGTTCAATATTTATGGGTC
TCAGTATTGAACTCACTATATTTTTAAAATTACGAGTTCATATGTACTATTTTTC-CAAT
TTTTGTTAATTTT-TACATATAAATTTATGTTCCACGTCAAAAATACTGGTCAC------
------------------------AATAGCTTCTTAGGTATTCTCAATTTGTTCACTAAC
ATATATATAACCCAAACGTTTGCATATACAATTCTAAAAACAACCCATACAATATCCATT
CATAGAACAAAATGAGAAGAAAAACAGAAACCTTAT---TAAGTATTTTCCTGTTTTTAC
TTAGTCTAATAATTCTAAGTGTCAATGGAGAATACTTAATAGGATTAGGAAGTTATGACA
TGACAGGACCAGCTTCACAAGTGAACATGATGGGTTATGGTAATTTTGATCAAGTTACTG
GTGGTATACATTTTCGATTNNNNNNNNNNNNNNNNNNNNNNNNNNNNNNNNNNNN
>'pLC_235_A'
TAAAT-AAATGAA----------ATG-TTTTTTTAATTTTTACTTTTGGGATGTTATGAT
TGTGTTTCTGTGTTGTTTT-GGTTTTT-AAGTGTTTTTCATTTCCTTCAC-TTTTG----
TTTTTTTTGGATTCTG-AAGGATAATTGTTAGTACTATATTTGATATTTCTGTATGTAAG
TGCATATAT----ATGTGCCTTATGTGTATGAAGTTTGATAATATGGATTTGTAAAATGC
AGTTGATTTTATCCTT-ATTGACTTCTTGTTTTATGGTTTTAGTTGTTTCATTTCCAACT
CTGTT-ATATGAAAACGTATTG-----TTCATGTATGAATGTATAGTAAACATATC-GAG
-TTAT-----------------------TATATATAAATGCAAAT---------------
------------------------------------------------------------
---------------------------CTTAGAGATATTAATATGATAAAAGATAGATAA
AATTTTTAGAATTTCTATTTAAATTTCTATCGATTCCTCCCCTTATAAGAAAGTACCA-A
ATCTA-TTGATCGTT-----------------------------------ATATTAATAG
AT-AATAAATGGAATGGTA-----------------------------------------
------------------------------------------------TAATAACTATCA
TCATAC----------------------------------TATAGTCAAAGCATCTTT-A
AAT-------TGCAATATTGATAT-AAAAGATA--TTTATATAACCAAAACA-ATCGTTA
AAATGCAAATATGCAATCTTGAATAGTGACATTAGGTAACTTATAGATATTTGTATGTAT
AGCCAAAGCA-TGTTTAAAATACAAATATACAATCTCAATAATAACATAGA--TTACCTG
--TTATAAATTAAATACGACCTACCAATATAAAAATTACTT-ATATTGACTCACTTAAAC
TTTACTTAAGAAGTTCTCACATCAAGCATTTTTGTTAGCATGCCTTTATGGATTAGACAA
GATTGCAATTCAAGCTAT--AAGCTTTTGAAGAAACATGGACCATTAGCCATGAGGCATG
AGCTGTAAGAGTAAAGTTGAGGTTCATTAAG---------TGTGTGCTTTACAAAGTGTA
AAGTGCATATTCTATGAAATGGGGTAACATAATGG----TGGGGAACTGGAGGAAATAAT
GAGTATAAGATTGATTCATGCATCTTTATCTAAAAAGCCTGCAAAGAACACAAACTCTAA
GATGTAAC-------------GGCAGGACTA-TTCAGTATCTGAGACACAGTTTAGTGTT
CAAAATATTTCGCGT-----------------TTGAGAAATAAAAAGAGTTC-----AGA
GTCACAAATACTAAAATTCATAAAATACAAGTTTTGGATTTGTGATATATGCATACATGA
GATACCAAATGAAACTG-AAAACAAATAGCTAAAATTCAAGCCG--AAAAAAACATACAA
TTCCAACATATAACAAACAAGACACAACTTTCCCAAAA-TTGCACGTTCGGAGCAACCTA
AGCAA-------------CCAAA---TTTCATCATAGTAAAAAAAA-AATCAAAACATTC
GAAGCTCGATGTAGAGGTAGATCCAGAATCTAAATTCTACGAGTTCAATATTTATGGGTC
T-AGTATTGAACTCATTATATTTTTAAATTTACGAGTTCATATCTACTATTTTTCACAAT
TTTAGTTAATTTT-TACATATAAATTTATGTTCCACGTCAAAAGTACTGGTCTC------
------------------------AAGAGCTTCTTAGGTATTCTCAATTTGTTCACTAAC
ATATATATAACCCAA-CGTTTGCATATACAATTCTAAAAACAATCCATACAATAATCATT
CATAGAACAAAATGAGAAGAAAAACAGAAACCTTAT---TAAGTATTTTCCTGTTTTTAC
TTTGTCTAATAATTCTAAGTGTCAATGGAGAATACTTAATAGGATTAGGAAGTTATGACA
TGACAGGACCAGCTTCACAAGTGAACATGATGGGTTATGGTAATTTTGATCAAGTTACTG
GTGGTATACATTTTCGATTACGAGCTAGGACATTCATCGTTGCTGAAAGTTTCAA
>'pLC_235_B'
TAAATGAAATGAA----------ATG-TTTTTTTAA-TTTTACTTTTGGGATGTTATGAT
TGTGTTTCTGTGTTGTTTT-GGTTTTT-AAGTGTTTTTCATTTCCTTCAC-TTTTG----
TTTTTTTTGGATTCTG-AAGGATAATTGTTAGTACTATATTTGATATTTCTGTATGTAAG
TGCATATAT----ATGTGCCTTATGTGTATGAAGTTTGATAATATGGATTTGTAAAATGC
AGTTGATTTTATCCTT-ATTGACTTCTTGTTTTATGG-TTTAGTTGTTTCATTTCCAACT
CTGTT-ATATGAAAACGTATTG-----TTCATGTATTAATGTATA-TAAACATATC-GA-
------------------------------------------------------------
------------------------------------------------------------
-------------------------------------------TGATAA-----------
-----------------TTTAAATTTCTCTCGATTCGTTCCCTTATAAGAAAGTACCA-A
ATCTA-TTGATCATCCATCTATTTCAATA---TAAGGATTAGTCAATCAAATATTAATAG
AT-AATAAATGGAATGGTA-----------------------------------------
------------------------------------------------TAATAACTATCA
TCACAC----------------------------------TATAGTCAAAGCATCTTT-A
AAT-------TGCAATATTGATAT-AAAAGATA--TTTATATAACCAAAACA-TTCATTA
AAATGCAAATATGCAATCTTGAATAGTGACATTAGGTAACTTAAAGATATTTGTATGTAC
AGCCAAAGCA-TGTTTAAAATACAAATATGCAATCTCAATAATAACATAGG--TTACCTG
--TTATAAATTAAATACGATCTACCAATATAAAAATTACTTAATATTGACTCACTTCAAC
TTTACCAAAGAAGTTCTCACA-GAAGCATTTTTTTTAGCATGCCTTTATGGATTAGACAA
GATTGCAATTCAAGCTAT--AAGCTTTTGAAGAAACATGGACCATTAGCCATGAGGCATG
AGCTGTAAGAGTAAAGTTGAGGTTCATTAAG---------TGTGTGCTTTACAAAGTGTA
AAGTGCATATTCTATGAAATGGGGTAACATAATGG----TGGGGAACTGGAGGAAATAAT
GAGTATAAGATTGATTCATGCATCTTTATCTAAAAAGCCTGCAAAGAACACAAACTCTAA
GATGTAAC-------------GGCAGGACGA-TTCAGTATCTGAGACACAGTTTAGTGTT
CAAAATATTTCGCGT-----------------TTGAGAAATAAGAAGAGTTC-----AGA
GTCACAACTAGTGAAATTCATAAAAGACAAGTTTTGGATTTGTGATATATGCATAC--GT
GATACCAAATGAAACTG-AAAACAAATACCTAAAATTCAAGCCG--AAAAAAACATACAA
TTCCAACATATAACAAACAAGACACAACTTTCCCAAAA-TTGCACGTTCGGAGCAATCTA
AGCAAAAATGCATTCAGTCCAAATAATTTCATCATAGTAAAAAAAA---TCAAAACATTC
GAAGCTCGATGCAGAGGTAGAT-CAGAATTTAAATTCTACGAGTTCAATATTTATGGGTC
TTAGTATTGAACTCATTATATTTTTAAAGTTACGAGTTCATATGTACTATTTTTCACAAT
TTTAGTTAATTTT-TACATATAAATTTATGTTCCACGTCAAAAGTACTAGTCTC------
------------------------AAGAGCTTCTTAGGAATTCTCAATTTGTTCACTAAC
ATATATATAACCCAA-CGTTTGCATATACAATTCTAAAAACAATCCATACAATTTCCATT
CATAGAACAAAATGAGAAGAAAAACAGAAACCTTAT---TAAGAATTTTCCTGTTTTTAC
TTAGTCTAATAATTCTAAGTGTCAATGGAGAATACTTAATAGGATTAGGAAGTTATGACA
TGACAGGACCAGCTTCACAAGTGAACATGATGGGTTATGGTAATTTTGATCAAGTTACTG
GTGGTATACATTTTCGATTACGAGCTAGGACATTCATCGTTGCTGAAAGTTTCAA
>'pLC_236_A'
TAAATGAAATGAA----------ATG-TTTTTTTAATTTTTACTTTTGGGATGTTATGAT
TGTGTTTCTGTGTTGTTTT-GGTTTTT-AAGTGTTTTTTATTTCCTTCAC-TTTTG----
TTTTTTTTGGATTCTG-AAGGATAATTGTTAGTACTGTATTTGATATTTCTGTATGTAAG
TGCATATAT----ATGTGCCTTATGTGTATGAAGTTTGATAATATGGATTTGTAAAATGC
AGTTGATTTTATCCTT-ATTGACTTCTTGTTTTATGG-TTTAGTTGTTTCATTTCCAACT
CTGTT-ATATGAAA-----TTG-----TTCATGTATTAATGTATAGTAAATATATG-GAG
-TTATCGTAC-----------------ATATATATAATTGCAAAT---------------
------------------------------------------------------------
---------------------------TTTAGAGATATTATTATAATAAAAGAT-GATAA
AAATTCTAGAATTTCTATTTAAATTTCTCTCGATTCATC------TAAAAAAGTTTCA-A
ATTTA-TTAATCATTCAACTACTCCGATACAACAAGGATTAGTCAATTAAATATTAATAG
AT-AATAAGTGGAATGGTA-----------------------------------------
------------------------------------------------CAATAACTATCA
TCATAC----------------------------------TATAGTCAAAGCATCTTT-A
AAT-------TGCAATATTGATAT-AAAAGATA--TCTATATAACCAAAACA-ATCATTA
AAATGCAAATATGCAATCTTG-ATAGTGACATTAGGTAACTCAAAGATATTTGTATGTAT
AGCCAAAGCA-TCTTTAAAATATAAATATGCAATCTTAATAATAACATAGG--TTATCTG
--ATATAAATTATATACGACCTAATAATATAAAAATTACTT-ATATTGACTCAATTAAAC
TTTACCAAAGAAGTTCTCACATCAAGCATTTTTGTTAGCATGCCTTTATGGATTAGACAA
GATTGCAATTCAAGCTAT--AAGCTTTTGAAGAAACATGGACCATTAGCCATGAGGCATG
AGCTGTAAGAGTAAAGTTGAGGTTCATTAAG---------TGTGTGCTTTACATAGTGTA
AAGTGCATATTCTATGAAATGGGGTAACATAATGG----TGGGGAATTGGAGGAAATAAT
GAGTAT-AGATTGATTCATGCATCTTAATCTAAAAAGCCTGCAAAGAACATAAACTCTAA
GATGTAAC-------------GGCAGGACGA-TTCAGTATCTGAGACAG-------TGTT
TAAAATATTTCGCGTTAGCCTTAGAAAGGATGTTGGGAAATAAGAAGAGTTC-----AGA
GTCACAAATACTAAAATTCATAAAATACAAGTTTTGGATTTGTGATATATGCATAC--TT
GATACCAAATGAAATTG-AAAACAAATAACTAAAATTCAAGCCG--AAAAAAACATACAA
TTCCAACATATAACAAACAAGATACAACTTTCCCAAAA-TTGCACGTTCGTAGCAACCTA
AGCAAAAATGCACTCAGTCCAAA---TTTCATCATAGTAAAAAAAA---TCAAAACATTT
GAAGCTCAATGCAGAGGTAGATCCATAATTTAAATTCTACGGGTTCAATATTTATGGGTC
TTAGTATTGAACTCATTATATTCTTAAAGTTACGAGTTCATATCTACTATTTTTCACAAT
TTTAGTTAATTTTTTACATATAAATTTATGTTCCACGTCAAAAGTACTGATTTCAGATAA
ACTGCTAC-AACAACAGTAGATCCAAGAGTTTCTTAGGTATTCTCAATTTGTTCACTAAC
ATATATATAACCCAA-CGTTTGCATATACAATTCTAAAAACAATCCACACAATTTCCATT
CATAGAACAAAATGAGAAGAAAAACAAAAACCTTAC---TAAGTATTTTCCTGTTTTTAC
TTAGTCTAATAATTCTAAGTGTCAATGGAGAATACTTAATAGGATTAGGAAGTTATGACA
TGACAGGACCAGCTTCACAAGTGAACATGATGGGTTATGGTAATTTTGATCAAGTTACTG
GTGGTATACATTTTCGATTACGAGCTAGGACATTCATCGTTGCTGAAAGTTTCAA
>'pLC_236_B'
TAAATGAAATGAA----------ATG-TTTTTTTAA-TTTTACTTTTGGGATGTTATGAT
TGTGTTTCTGTGTTGTTTT-GGTTTTT-AAGTGTTTTTCATTTCCTTCAC-TTTTG----
TTTTTTTTGGATTCTG-AAGGATAATTGTTAGTACTATATTTGATATTTCTGTATGTAAG
TGCATATAT----ATGTGCCTTATGTGTATGAAGTTTGATAATATGGATTTGTAAAATGC
AGTTGATTTTATCCTT-ATTGACTTCTTGTTTTATGG-TTTAGTTGTTTCATTTCCAACT
CTGTT-ATATGAAAACGTATTG-----TTCATGTATTAATGTATA-TAAACATATC----
------------------------------------------------------------
------------------------------------------------------------
---------------------------------------------------GAT-GATA-
----------------ATTTAAATTTCTCTCGATTCGTTCCCTTATAAGAAAGTACCA-A
ATCTA-TTGATCATCCATCTATTTCAATA---TAAGGATTAGTCAATCAAATATTAATAG
AT-AATAAATGGAATGGTA-----------------------------------------
------------------------------------------------TAATAACTATCA
TCACAC----------------------------------TATAGTCAAAGCATCTTT-A
AAT-------TGCAATATTGATAT-AAAAGATA--TTTATATAACCAAAACA-TTCATTA
AAATGCAAATATGCAATCTTGAATAGTGACATTAGGTAACTTAAAGATATTTGTATGTAC
AGCCAAAGCA-TGTTTAAAATACAAATATGCAATCTCAATAATAACATAGG--TTACCTG
--TTATAAATTAAATACGATCTACCAATATAAAAATTACTTAATATTGACTCACTTCAAC
TTTACCAAAGAAGTTCTCACA-GAAGCATTTTTTTTAGCATGCCTTTATGGATTAGACAA
GATTGCAATTCAAGCTAT--AAGCTTTTGAAGAAACATGGACCATTAGCCATGAGGCATG
AGCTGTAAGAGTAAAGTTGAGGTTCATTAAG---------TGTGTGCTTTACAAAGTGTA
AAGTGCATATTCTATGAAATGGGGTAACATAATGG----TGGGGAACTGGAGGAAATAAT
GAGTATAAGATTGATTCATGCATCTTTATCTAAAAAGCCTGCAAAGAACACAAACTCTAA
GATGTAAC-------------GGCAGGACGA-TTCAGTATCTGAGACACAGTTTAGTGTT
CAAAATATTTCGCGT-----------------TTGAGAAATAAGAAGAGTTC-----AGA
GTCACAACTAGTGAAATTCATAAAAGACAAGTTTTGGATTTGTGATATATGCATAC--GT
GATACCAAATGAAACTG-AAAACAAATACCTAAAATTCAAGCCG--AAAAAAACATACAA
TTCCAACATATAACAAACAAGACACAACTTTCCCAAAA-TTGCACGTTCGGAGCAATCTA
AGCAAAAATGCATTCAGTCCAAATAATTTCATCATAGTAAAAAAAA---TCAAAACATTC
GAAGCTCGATGCAGAGGTAGAT-CAGAATTTAAATTCTACGAGTTCAATATTTATGGGTC
TTAGTATTGAACTCATTATATTTTTAAAGTTACGAGTTCATATGTACTATTTTTCACAAT
TTTAGTTAATTTT-TACATATAAATTTATGTTCCACGTCAAAAGTACTAGTCTC------
------------------------AAGAGCTTCTTAGGAATTCTCAATTTGTTCACTAAC
ATATATATAACCCAA-CGTTTGCATATACAATTCTAAAAACAATCCATACAATTTCCATT
CATAGAACAAAATGAGAAGAAAAACAGAAACCTTAT---TAAGAATTTTCCTGTTTTTAC
TTAGTCTAATAATTCTAAGTGTCAATGGAGAATACTTAATAGGATTAGGAAGTTATGACA
TGACAGGACCAGCTTCACAAGTGAACATGATGGGTTATGGTAATTTTGATCAAGTTACTG
GTGGTATACATTTTCGATTACGAGCTAGGACATTCATCGTTGCTGAAAGTTTCAA
>'pLC_261_A'
TAAATGAAATGAA----------ATG-TTTTTTTAA-TTTTACTTTTGGGATGTTATGAT
TGTGTTTCTGTGTTGTTTT-GGTTTTT-AAGTGTTTTTCATTTCCTTCAC-TTTTG---T
TTTTTTTTGGATTCTG-AAGGATAATTGTTAGTACTATATTTGATATTTCTGTATGTAAG
TGCATATAT----ATGTGCCTTATGTGTATGAAGTTTGATAATATGGATTTGTAAAATGC
AGTTGATTTTATCCTT-ATTGACTTCTTGTTTTATGG-TGTAGTTGTTTCATTTCCAATT
CTGTT-ATATGAAA-CGTATTG-----TACATGTATGAATGTATAGTAAACATATC-GAG
-TTAT-----------------------TATATATAAATGCAAAT---------------
------------------------------------------------------------
---------------------------CTTAGAGATATTAATATGGTAAAAGAT-GATAA
AAATTCTAGAGTTACTATTTAAATTTCTATCGATTCATCCCCTTATAAGAAAGTACCA-A
ATCTA-TTGATCATTCAACTACTCCGATA---TAAGGATTAGTCAATCAAATATTAATAG
AT-AATAAATGGAATGGTA-----------------------------------------
------------------------------------------------TAATAACTATCA
TCATAC----------------------------------TATAGTCAAAGCATCTTT-A
AAT-------TGCAATATTGATAT-AAAAGATA--TTTATATAACCAAAACA-ATCATTA
AAATGCAAATATGCAATCTTGAATAGTGACATTAGGTAACTTAAAGATATTTGTATGTAT
ATCCAAAGCA-TGTTTAAAATACAAATATGCAATCTTAATAATAACATAGG--TTACCTG
--TTATAAATTAAATACGACCTACCAATATAAAAATTACTT-ATATTGACTCACTTAAAC
TTTACCAAAGAAGTTCTCACATCAAGCATTTTTGTTAGCATGCCTTTATGGATTAGACAA
GATTGCAATTCAAGCTAT--AAGCTTTTGAAGAAACATGGACCATTAGCCATGAGGCATG
AGTTGTAAGAGTAAAGTTGAGGTTCATTAAG---------TGTGTGCTTTACAAAGTGTA
AAGTGCATATTCTATGAAATGGGGTAACATAATGG----TGGGGAACAGGAGGAAATAAT
GAGTAT-AGATTGATTCATGCATCTTTATCTAAAAAGCCTGCAAAGAACACAAACTCTAA
GATGTAAC-------------GGCAGGACGA-TTCAGTATCTGAGACACAGTTTAGTGTT
CAAAATATTTCGCGT-----------------TTGAGAAATAAGAAGAGTTC-----AGA
GTCACAACTAGTGAAATTCATAAAATACAAGTTTTGGATTTGTGATATATGCATAC--TT
GATACCAAATGAAACTG-AAAACAAATAGCTAAAATTCAAGCCG--AAAAAAACATACAA
TTCCAACATATAACAAACAAGACACAACTTTCCCAAAA-TTGCACGTTCGGAGCAACCTA
AGCAAAAATGCATTCAGTCCAAA---TTTCATCATAGTAAAAAAAA---TCAAAACATTC
AAAGCTCGATACAGAGGTAGATTCAGAATTTAAATTCTACGAGTTCAATATTTATGGGTC
T-AGTATTGAACTCATTATATTTTTAAAGTTACGAGTTCATATCTACTATTTTTCACAAT
TTTAGTTAATTTTCTACATATACATTTATGTTCCAAGTCAAAAGTACTGGTTCC------
------------------------AAGAGCTTCTTAGGTATTCTCAATTTGTTCACTAAC
ATATATATAACCCAA-CGTTTGCATATACAATTCTAAAAACAATCCATACAATTTCCATT
CATAGAACAAAATGAGAAGAAAAACAGAAACCTTAT---TAAGTGTTTTCCTGTTTTTAC
TTAGTCTAATAATTCTAAGTGTCAATGGAGAATACTTAATAGGATTAGGAAGTTATGACA
TGACAGGACCAGCTTCACAAGTGAACATGATGGGTTATGGTAATTTTGATCAAGTTACTG
GTGGTATACATTTTCGATTACGAGCTAGGACATTCATCGTTGCTGAAAGTTTCAA
>'pLC_261_B'
TAAATGAAATGAA----------ATG-TTTTTTTAA-TTTTACTTTTGGAATGTTATGAT
TGTGTTTCTGTGTTGTTTT-GGTTTTT-AAGTGTTTTTCATTTCCTTCAC-TTTTG---T
TTTTTTTTGGATTCTG-AAGGATAATTGTTAGTACTGTATTTGATATTTCTGTATGTAAG
TGCATATATATATATGTGCCTTATGTGTATGAAGTTTGATAATATGGATTTGTAAAATGC
AGTTGATTTTATCCTT-ATTGACTTCTTGTTTTATGG-TTTAGTTGTTTCATTTCCAACT
CTGTT-ATATGAAAACGTATAG-----TTC----------------AAAACATATC-GAG
-TTAT-----------------------TATATATAAATGCAAAT---------------
------------------------------------------------------------
---------------------------CTTAGAGATATTAATATGATAAAAGAT-GATAA
AAATTATAGAATTTTTATTTAAATTTCTATCGATTCATCCCTTTATAAGAAAGTACCA-A
ATCTA-TTGATCATCCAACTATTCCAATA---TAAGGATTAGTCAATCAAATATTAATAG
AT-AATAAATGGAATGGTA-----------------------------------------
------------------------------------------------TAATAACTATCA
TCATAC----------------------------------TATAGTCAAAGTATCTTT-A
AAT-------TGCAATATTGATAT------------------------------------
-----------------------------------------AAAAGATATTTATATAA--
--CCAAAACAATCATTAAAATGCAAATATGCAATCTTGATAATAACATAGG--TTACTTG
--CTATAAATTAAATACGACTTAACAATATAAAAATTACTT-ATATTGACTCACTTAAAC
TTTACCAAAGAAGTTCTCACATCAAGCATTTTTGTTAGCATGCCTTTATGGATTAGACAA
GATTGCAATTCAAGCTAT--AAGCTTTTGAAGAAACATGGACCATTAGCCATGAGGCATG
AGCTGTAAGAGTAAAGTTGAGGTTCATTAAGAAGCATGGGTGTGTGCTTTACAAAGTGTA
AAGTGCATATTCTATGAAATGGGGTAACATAATGG----TGGGGAACTGGAGGAAATAAT
GAGTAT-AGATTGATTCATGCATCTTTATCTAAAAAGCCTGCAAAGAACACAAACTCTGA
GATGTAAT-------------GGCAGAAAGA-------TTCTGAGACAG---TTAGTGTT
CAAAATATTTCGCATTAGCCTTAAAGAGGATGTTGGGAAATAAGAAGAGTTC-----AGA
GTCTTAAATACTGAAATTCATAAAATACAAGTTTTGGATTTGTGATATATGCATAC--TT
GATACCAAATGAAACTGAAAAACAAATAGCTAAAATTCAAGCCG--AAAAAAACATACAA
TTCCAACATATAACAAACAAGACACAACTTTCCCAAAA-TTGCACGTTCGGAGCAACCTA
AGCAA-------------CCAAA---TTTCATCATAGTAAAAAAAA---TCAAAACATTC
GAAGCTCGATGCAGAGGTAGATTCAGAATTAAAATTCTACGAGTTCAATATTTATGGGTC
TTAGTATTGAACTCATTATATTTTTAAAGTTACGAGTTCATATCTACTATTTTTCACAAT
TTTAGTTAATTTTTTACATATAAATTTATGTTCCACGTCAAAAGTACTGATTTCAGATAA
ACCGCTAC-AACAACAGTAGATCCAAGAGCTTCTTAGGTATTCTCAATTTGTTCACTAAC
ATATATATAACCCAA-CGTTTGCATATACAATTCTAAAAACAATCCATACAATTCCCATT
CATAGGACAAAATGAGAAGAAAAACAGAAACCTTAT---TAAGTATTTTCTTGTTTTTAC
TTAGTCTAATAATTCTAAGTGTCAATGGAGAATACTTAATAGGATTAGGAAGTTATGACA
TGACAGGACCAGCTTCACAAGTGAACATGATGGGTTATGGTAATTTTGATCAAGTTACTG
GTGGTATACATTTTCGATTACGAGCTAGGACATTCATCGTTGCTGAAAGTTTCAA
>'pLC_262_A'
TAAATGAAATGAA----------ATG-TTTTTTTAA-TTTTACTTTTGGGATGTTATGAT
TGTGTTTCTGTGTTGTTTT-GGTTTTT-AAGTGTTTTTCATTTCCTTCAC-TTTTG----
TTTTTTTTGGATTCTGAAAGGATAATTGTTAGTACTATATTTGATATTTCTGTATGTAAG
TGCATATAT----ATGTGCCTTATGTGTATGAAGTTTGATAATATGGATTTGTAAAATGC
AGTTGATTTTATCCTT-ATTGACTTCTTGTTTTATGG-TGTAGTTGTTTCATTTCCAACT
CTGTT-ATACGAAAACGTATTG-----TTCATGTATTAATGTATAGTAAACATATC-GAG
------------------------------------------------------------
------------------------------------------------------------
----------------------------------------------TAA-----------
-----------------TTTAAATTTCTCTCGATTCATTCCCTTATAAGAAAGTACCA-A
ATCTA-TTGATCATCCAACTATTCCAATA---TAAGGATTAGTCAATCAAATATTAATAG
AT-AATAAATGGAATGGTA-----------------------------------------
------------------------------------------------TAATAACTATCA
TCATAC----------------------------------TATAGTCAAAGCATCTTT-A
AAT-------TGCAATATTGATAT-AAAAGACA--TTTATATAACCAAAACA-ATCATTA
AAATGCAAATATGCAATCTTGAATAGTGACATTAGGTAACTTAAAGATATTTGTATGTAT
AGCCAAAGCA-TCTTTAAAATACAAATATGCAATCTTAATAATAACATAGG--TTACCTG
--CTATAAATTAAATACGACTTACCAATATAAAAATTACTC-ATATTGAC-------AAC
TTTACCAAAGAAGTTCTCACATCAAGCATTTTTGTTAGCATGCCTTTATTGATTAGACAA
GATTGCAATTCAAGCTAT--AAGCTTTTGAAGAAACATGGACCATTAGCCATGAGGCATG
AGTTGTAAGAGTAAAGTTGAGGTTCATTAAG---------TATGTGCTTTACAAAGTGTA
AAGTGCATATTCTATGAAATGGGGTAACATAATGG----TGGGGAACTGGAGGAAATAAT
GAGTATAAGATTGATTCATGCATCTTTATCTAAAAAGCCTGCAAAGAACACATACTCTGA
GATGTAAC-------------GGCAGGACGA-TTCAGTATCTGGAACAG---TTAGTGTT
CAAAATATTTCGCGTTAGCTTTAGAAAGGATGTTGGGATATAAGAAGAGTTC-----AGA
GTCACAAATACTAAAATTCATAAAATACAAGTTTTGGATTTGTGATATATGCATAC--GT
GATACCAAATGAAACTG-AAAACAAATAGCTAAAATTCAAGCCGAAAAAAAAACATACAA
TTCCAACATATAACAAACAAGACACAACTTTCCCAAAA-TTGCACGTTCGGAGCAACCTA
AGCAAAAATGCATTCAGTCCAAA---TTTCATCATAGTAAAAAAAA---TCAAAACACTC
AAAGCTCGATGCAGAGGTAGATTCATAATCTAAATTCTACGAGTTCAATATTTATGGGTC
TTAGTATTGAACTCGTTATATTTTTAAAGTTACGAGTTCATATCTACTATTTTTCACAAT
TTTAGTTAATTTTCTACATATAAATTTATGTTCCACGTCAA---------TTTC------
------------------------AAGAGCTTCTTTGGTATTCTCAATTTGTTCACTAAC
ATATATATAACCCAAACGTTTGCATATACAATTCTAAAAACAATCCATACAATTTCCATT
CATAGGAAAAAATGAGAAGAAAAACAGAAACCTTAT---TAAGTATTTTCCTGTTTTTAC
TTTGTCTAATAATTCTAAGTGTCAATGGAGAATACTTAATAGGATTAGGAAGTTATGACA
TGACAGGACCAGCTTCACAAGTGAACATGATGGGTTATGGTAATTTTGATCAAGTTACTG
GTGGTATACATTTTCGATTACGAGCTAGGACATTCATCGTTGCTGAAAGTTTCAA
>'pLC_262_B'
TAAATGAAATGAA----------ATG-TTTTTTTAA-TTTTACTTTTGGGATGTTATGAT
TGTGTTTCTGTGTTGTTTT-GGTTTTT-AAGTGTTTTTATTTTCCTTCAC-TTTTG----
TTTTTTTTGGATTCTG-AAGGATAATTGTTAGTACTGTATTTGATATTTCTGTATGTAAG
TGCATATATATATATGTGCCTTATGTGTATGAAGTTTGATAATATGGATTTGTAAAATGC
AGTTGATTTTATCCTT-ATTGACTTCTTGTTTTATGG-TTTAGTTGTTTCATTTCCAACT
CTGTT-ATATGAAAACGTATAG-----TTC----------------AAAACATAT--GAG
-TTAT-----------------------TATATATAAATGCAAAT---------------
------------------------------------------------------------
---------------------------CTTAGAGATATTAATATGATAAAAGAT-GATAA
AAATTCTAGAATTTTTATTTAAATTTCTATCGATTCATCCCTTTATAAGAAAGTACCA-A
ATCTA-TTGATCATCCAACTATTCCAATA---TAAGGATTAGTCAATCAAATATTAATAG
AT-AATAAATGGAATAGTA-----------------------------------------
------------------------------------------------TAATAACTATCA
TCATAC----------------------------------TATAGTCAAAGCATCTTT-A
AAT-------TGCAATATTGATATAAAAAGATA--TTTATATAACCAAAACA-ATCATTA
AAATGCAAATATGCAATCTTGAATAGTGACATTAGGTAACTTAAAGATATTTGTATGTAT
AGCCAAAGCA-TCTTTAAAATACAAATATGCAATCTTAATAATAACATAGG--TTACCTT
--CTATAAATTAAATACGACCTAACAATATAAAAATTACTT-ATATTGACTCAATTAAAC
TTTACCAAAGAAGTTCTCACATCAAGCATTTTTGTTAGCATGCCTTTATGGATTAGACAA
GATTGCAATTCAAGCTAT--AAGCTTTTGAAGAAACATGGACCATTAGCCATGAGGCATG
AGTTGTAAGAGTAAAGTTGAGGTTCATTAAG---------TGTGTGCTTTACAAAGCGTA
AAGTGCATATTCTATGAAATGGGGTAACATAATGG----TGGGGAACTGGAGGAAATAAT
GAGTATAAGATTGATTCATGCATCTTTATCTAAAAAGCCTGCAAAGAACACAAACTCTAA
GATGTAAC-------------GGCAGGACGA-TTCAGTATCTGAGACACAGTTTAGTGTT
CAAAATATTTCGCGT-----------------TTGAGAAATAAGAAGAGTTC-----AGA
GTCACAACTAGTGAAATTCATAAAATACAAGTTTTGGATTTGTGATATATGCATAC--TT
GATACCAAATGAAACTG-AAAACAAATAGCTAAAATTCAAGCCG--AAAAAAACATACAA
TTCCAACATATAACAAACAAGACACAACTTTCCCAAAA-TTGCACGTTCGGAGCAACCTA
AGCAAAAATGCATTCAGTCCAAA---TTTCATCATAGTAAAAAAAA--ATCAAAACATTC
AAAGCTCGATGCAGAGGTAGATTCAGAATTTAAATTCTACGAGTTCAATATTTATGGGTC
TCAGTATTGAACTCACTATATTTTTAAAATTACGAGTTCATATGTACTATTTTTCACAAT
TTTAGTTAATTTT-TACATATAAATTTATGTTCCACGTCAAAAGTACTGGTCTC------
------------------------AAGAGCTTCTTAGGTATTCTCAATTTGTTCACTAAC
ATATATATAACCCAA-CGTTTGGATATACAATTCTAGAAACAATCCATACAATATCCATT
CATAGGAAAAAATGAGAAGAAAAACAGAAACCTTAT---TAAGTATTTTCCTGTTTTTAC
TTTTTCTAATAATTCTAAGTGTCAATGGAGAATACTTAATAGGATTAGGAAGTTATGACA
TGACAGGACCAGCTTCACAAGTGAACATGATGGGTTATGGTAATTTTGATCAAGTTACTG
GTGGTATACATTTTCGATTACGAGCTAGGACATTCATCGTTGCTGAAAGTTTCAA
>'pLC_263_A'
TAAATGAAATGAA----------ATG-TTTTTTTAA-TTTTACTTTTGGGATGTTATGAT
TGTGTTTCTGTGTTGTTTT-GGTTTTT-AAGTGTTTTTCATTTCCTTCAC-TTTTG---T
TTTTTTTTGGATTCTG-AAGGATAATTGTTAGTACTGTATTTGATATTTCTGTATGTAAG
TGCATATAT----ATGTGCCTTATGTGTATGAAGTTTGATAATATGGATTTGTAAAATGC
AGTTGATTTTATCCTT-ATTGACTTCTTGTTTTATGA-TTTAGTTGTTTCATTTCCAACT
CTGTT-ATATGAAAACGTATTATTGACTTCATGTATTAATGTATAGTAAACATAT-----
------------------------------------ATTGTAAAT---------------
------------------------------------------------------------
---------------------------CTTAGAGATATTATTATGATAAAAGAT-GAAAT
TTTTTTTAGAGTTTCTATTTAAATTTCTCTCGAATCATTCCCTTATAAAAAAGTACCA-A
ATCTA-TTGATCATTCAACTAATCCGATA---TAAAGATTAGTCAATTAAATATTAATAG
AT-AATAAATGGGATGGTA-----------------------------------------
------------------------------------------------TAATAACTATCA
TCATAC--------------------------------TATATAGTCAAAGCATCTTT-A
AAT-------TGCAATATTGATAT--AAAGATA--TTTATATAACCAAAACA-ATCATTA
AAATGCAAATATGCAATCTTG-ATAGTGACATTAGGTAACTTAAAGATATTTGTATGTAT
AGCCAAAGCA-TCTTTAAAATATAAATATGCTATCTTAATAGTAACATAGG--TTATCTG
--CTATAAATTAAATACGACCTAACAGTATAAAAATTACTT-ATATTGACTCAATTAAAC
TTTACCAAAGAAGTTCTCACATCAAGCATTTTTGTTAGCATGCCTTTATGTATTAGACAA
GATTGCAATTCAAGCTAT--AAGCTTTTGAAGAAACATGGACCATTAGCCATGAGGCATG
AGCTGTAAGAGTAAAGTTGAGGTTCATTAAGAAGCATGGGTGTGTGCTTTACAAAGTGTA
AAGTGCATATTCTATGAAATGGGGTAACATAATGG----TGGGGAACTGGAGGAAATAAT
GAGTATAAGATTGATTCATGCATCTTTATCTAAAAAGCCTGCAAAGAACACAAACTCTAA
GATGTAAC-------------GGCAGGACGA-TTTAGTATCTGAGACACAGTTTAGTGTT
CAAAATATTTCGTGT-----------------TTGAAAAATAAGAAGAGTTC-----AGA
GTCACAACTAGTGAAATTCATAAAATACAAGTTTTGGATTTGTGATATATGCATAC--TT
GATACCAAATGAAACTG-AAAACAAATAGCTAAAATTCAAGCCG--AAAAAAACATACAA
TTCCAACATATAACAAACAAGACACAACTTTCCCAAAA-TTGCACGTTCGGAGCAACCTA
AGCAAAAATGCATTCAGTCCAAA---TTTCATCATAGTAAAAAAGA---TCAAAACATTC
GAAGCTCGATGCAGAGGTAGATTCAGAATTTAAATTCTACGAGTTCAATATTTATGGGTC
TCAGTATTGAACTCACTATATTTTTAAAATTACGAGTTCATATGTACTATTTTTCACAAT
TTTAGTTAATTTT-TACATATAAATTTATGTTCCACGTCAAAAGTACTGGTCTC------
------------------------AAGAGCTTCTTAGGTATTCTCAATTTGTTCACTAAC
ATATATATAACCCAAACGTTTGCATATACAATTCTAAAAACAATCCATACAATTTCCATT
CATAGAACAAAATGAGAAGAAAAACAAAAACCTTAT---TATGTATTTTCCTGTTTTTAC
TTTGTCTAATAATTCTAAGTGTCAATGGAGAATACTTAATAGGATTAGGAAGTTATGACA
TGACAGGACCAGCTTCACAAGTGAACATGATGGGTTATGGTAATTTTGATCAAGTTACTG
GTGGTATACATTTTCGATTACGAGCTAGGACATTCATCGTTGCTGAAAGTTTCAA
>'pLC_264_A'
TAAATGAAATGAA----------ATG-TTTTTTTAA-TTTTACTTTTGGGATGTTATGAT
TGTGTTTCTGTGTTGTTTT-GGTTTTT-AAGTGTTTTTCATTTCCTTCAC-TTTTG----
TTTTTTTTGGATTCTG-AAGGATAATTGTTAGTACTGTATTTGATATTTCTGTATGTAAG
TGCATATAT----ATGTGCCTTATGTGTATGAAGTTTGATAATATGGATTTGTAAAATGC
AGTTGATTTTATCCTT--TTGACTTCTTGTTTTATGG-TTTAGTT---------------
------ATATGAAAACGTATTG-----TTCATGTATTAA---------------------
--------------------------TATATATATAATTGCAAAT---------------
------------------------------------------------------------
---------------------------CTTAGAGATATTATTATGATAAAAGAT-GATAA
AAATTCTAGAGTTTCTATTTAAATTTCTCTCAATTCATCCCCTTATATGAAAGTATCA-A
ATCTATTTGATCATTCAACTACTCCGATA---TAAGGATTAATCAATCAAATCTTAATAG
ATTAATAAATGGAATGGTA-----------------------------------------
------------------------------------------------TAAGAACTATCA
TCGTAC----------------------------------TATAGTCAAAGCATCTTT-A
AAT-------TGCAATATTGATAT-AAAAGATA--TTTATATAACCAAAACA-ATCATTA
AAATGCAAATATGCAATCTTGAATAGTGACATTAGGTAACTTAAAGATATTTGTATGTAT
AGCCAAAGCA-TGTTTAAAATACAAATATGCAATCTCAATAATAACATAGG--TTACCTG
--TTATAAATTAAATACGACCTACCAATATAAAAATTACTT-ATACTGGCTCACTTAAAC
TTAACCAAAGAAGTTCTCACATCAAGCATTTTTGTTAGCATGCCTTTATGGATTAGACAA
GATTGCAATTCAAGCTAT--AAGCTTTTGAAGAAACATGGACCATTAGCCATGAGGCATG
AGCTGTAAGAGTAAAGTTGAGGTTCATTAAG---------TGTGTGCTTTACAAAGTGTA
AAGTGCATATTCTATGAAATGGGGTAACATAATGG----TGGGGAACTGGAGGAAATAAT
GAGTAT-AGATTGATTCATGCATCTTAATCTAAAAAGCCTGCTAAGAACACAGACTCTGA
GATGTAAC-------------GGCAGGACGA-TTCAGTATCTAAGACAG---TTAGTGTT
CAAAATATTTCGCGT-----------------TTGGAAAATAAGAAGAGTTT-----AGA
GTCACAAATACTAAAATTCATAAAATACAAGTTTTGGATTTGTGATATATGCATAC--GT
GATACCAAATGAAACTG-AAAACAAATAGCTAAAATTCAAGCCG--ATAAAAACATACAA
TTCCAACATATAACAAACAAGACACAACTTTCCCAAAA-TTGCACGTTCGGAGCAACCTA
AGCAAAAATGCATTCAGTCCAAA---TTTCATCATAGTAAAAAAAA--ATCAAAACATTC
GAAGCTCGATGTAGAGGTAGATTCAGAATTCAAATTCTACGAGTTCAATATTTATGGGTC
TCAGTATTGAACTCACTATATTTTTAAAATTACGAGTTC--ATGTACTATTTTTCACAAT
TTTAGTTAATTTT-TACATATAAATTTATGTTCCTCGTCAAAAGTACTGGTCTC------
------------------------AATAGCTTCTTAGGTATTTTCAATTTGTTCATTAAC
ATATATATAACCCAAACGTTTGCATATACAATTCTAAAAACAATCCACACAATTTCCATT
CATAGGACAAAATGAGAAGAAATACAGAAACCTTAT---TAAGTATTTTCCTGTTTTTAC
TTTGTCTAATAATTCTAAGTGTCAAGGGAGAATACTTAATAGGATTAGGAAGTTATGACA
TGACAGGACCAGCTTCACAAGTGAACATGATGGGTTATGGTAATTTTGATCAAGTTACTG
GTGGTATACATTTTCGATTACGAGCTAGGACATTCATCGTTGCTGAAAGTTTCAA
>'pLC_264_B'
TAAATGAAATGAA----------ATG-TTTTTTTAA-TTTTACTTTTGGAATGTTATGAT
TGTGTTTCTGTGTTGTTTT-GGTTTTT-AAGTGTTTTTCATTTCCTTCAC-TTTTG---T
TTTTTTTTGGATTCTG-AAGGATAATTGTTAGTACTGTATTTGATATTTCTGTATGTAAG
TGCATATATATATATGTGCCTTATGTGTATGAAGTTTGATAATATGGATTTGTAAAATGC
AGTTGATTTTATCCTT-ATTGACTTCTTGTTTTATGG-TTTAGTTGTTTCATTTCCAACT
CTGTTAATATGAAAACGTATAG-----TTC----------------AAAACATATC-GAG
-TTAT-----------------------TATATATAAATGCAAAT---------------
------------------------------------------------------------
---------------------------CTTAGAGATATTAATATGATAAAAGAT-GATAA
AAATTCTAGAATTTTTATTTAAATTTCTATCGATTCATCCCTTTATAAGAAAGTACCA-A
ATCTA-TTGATCATCCAACTATTCCAATA---TAAGGATTAGTCAATCAAATATTAATAG
AT-AATAAATGGAATGGTA-----------------------------------------
------------------------------------------------TAATAACTATCA
TCATAC----------------------------------TATAGTCAAAGCATCTTT-A
AAT-------TGCAATATTGATATAAAAAGATA--TTTATATAACCAAAACA-ATCATTA
AAATGCAAATATGCAATCTTGAATAGTGACATTAGGTAACTTAAAGATATTTGTATGTAT
AGCCAAAGCA-TCTTTAAAATACAAATATGCAATCTTAATAATAACATAGG--TTACCTG
--CTATAAATTAAATACGACTTACCAATATAAAAATTACTC-ATATTGAC-------AAC
TTTACCAAAGAAGTTCTCACATCAAGCATTTTTGTTAGCATGCCTTTATTGATTAGACAA
GATTGCAATTCAAGCTAT--AAGCTTTTGAAGAAACATGGACCATTAGCCATGAGGCATG
AGTTGTAAGAGTAAAGTTGAGGTTCATTAAG---------TATGTGCTTTACAAAGTGTA
AAGTGCATATTCTATGAAATGGGGTAACATAATGG----TGGGGAACTGGAGGAAATAAT
GAGTATAAGATTGATTCATGCATCTTTATCTAAAAAGCCTGCAAAGAACACATACTCTGA
GATGTAAC-------------GGCAGGACGA-TTCAGTATCTGGAACAG---TTAGTGTT
CAAAATATTTCGCGTTAGCTTTAGAAAGGATGTTGGGATATAAGAAGAGTTC-----AGA
GTCACAAATACTAAAATTCATAAAATACAAGTTTTGGATTTGTGATATATGCATAC--GT
GATACCAAATGAAACTG-AAAACAAATAGCTAAAATTCAAGCCGAAAAAAAAACATACAA
TTCCAACATATAACAAACAAGACACAACTTTCCCAAAA-TTGCACGTTCGGAGCAACCTA
AGCAAAAATGCATTCAGTCCAAA---TTTCATCATAGTAAAAAAAA---TCAAAACACTC
AAAGCTCGATGCAGAGGTAGATTCATAATCTAAATTCTACGAGTTCAATATTTATGGGTC
TTAGTATTGAACTCGTTATATTTTTAAAGTTACGAGTTCATATCTACTATTTTTCACAAT
TTTAGTTAATTTTCTACATATAAATTTATGTTCCACGTCAA---------TTTC------
------------------------AAGAGCTTCTTTGGTATTCTCAATTTGTTCACTAAC
ATATATATAACCCAAACGTTTGCATATACAATTCTAAAAACAATCCATACAATTTCCATT
CATAGGAAAAAATGAGAAGAAAAACAGAAACCTTAT---TAAGTATTTTCCTGTTTTTAC
TTTGTCTAATAATTCTAAGTGTCAATGGAGAATACTTAATAGGATTAGGAAGTTATGACA
TGACAGGACCAGCTTCACAAGTGAACATGATGGGTTATGGTAATTTTGATCAAGTTACTG
GTGGTATACATTTTCGATTACGAGCTAGGACATTCATCGTTGCTGAAAGTTTCAA
>'pLC_265_A'
TAAATGAAATGAA----------ATG-TTTTTTTAA-TTTTACTTTTGGGATGTTATGAT
TGTGTTTCTGTGTTGTTTT-GGTTTTT-AAGTGTTTTTCATTTCCTTCAC-TTTTG----
TTTTTTTTGGATTCTG-AAGGATAATTGTTAGTACTGTATTTGATATTTCTGTATGTAAG
TGCATATAT----ATGTGCCTTATGTGTATGAAGTTTGATAATATGGATTTGTAAAATGC
AGTTGATTTTATCCTTAATTGACTTCTTGTTTTATGG-TTTAGTTGTTTCATTTCCAACA
CTGTT-ATATGAAAACGTATTG-----TTCATGTATTAATGTATAGTAAACATATC-TAG
-TTATCATAC---------ATATATATATATATATAATTACAAAT---------------
------------------------------------------------------------
---------------------------CTTAGAAATATTATTATAATAAAAGAT-GATAA
----------------TTTTAAATTTCTCTCGATTCATTTCCTTATAAGAAAGTACCA-A
ATCTA-TTGATCACTCAACTACTCCGATA---TAAAGATTAGTCAATCAAATATTAATAG
AT-AATAAATGGAATGGTA-----------------------------------------
------------------------------------------------TAATAACTATCA
TCATAC----------------------------------TATAGTCAAAGCATCTTT-A
AAT-------TGCAATATTGATAT-AAAAGATA--TTTATATAACCAAAACA-ATCATTA
AAATGCAAATATGCAATCTTGAATAGTGACATTAGGTAACTTAAAGATATTTGTATGTAT
AGCCAAAGCA-TCTTTAAAATACAAATACGCAATCTTAATAATAACATAGG--TTACCAG
--CTATAAATTAAATACGACCTAACAATATAAAAATTACTT-ATATTGACTCACTTAAAC
TTTACCAAAGAAGTTCTCACATCAAGCATTTTTGTTAGCATGCCTTTATGGATTAGACAA
GATTGCAATTCAAGCTAT--AAGCTTTTGAAGAAACATGGACCATTAGCCATGAGGCATG
AGCTGTAAGAGTAAAGTTGAGGTTCATCAAG---------TGTGTGCTTTACAAAGTGTA
AAGTGCATATTCTATGAAATGAGATAACATAGTGG----TGGGGAACTAGAGGAAATAAT
GAGTAT-AGATTGATTCATGCATCTTAATCTAAAAAGCCTGCAAAGAACACAAACTCTGA
GATGTAGC-------------GACAAGACGA-TTCAGTATCTGGAACAG---TTAGTGTT
CAAAATATTTCGTGTTAGCCTTAGAAAGGATGTTGGGAAATAAGAAGAGTTT-----AGA
GTCACAAATACTAAAATTCATAAAATACAAGTTTTGGATTTGTGATATATGCATAC--TT
GATACCAAATGAAACTG-AAAACAAATAGCTAAAATTCAAGCCG--AAAAACACATACAA
TTCCAACATATAACAAACAAGACACAACTTTCCCAAAA-TTGCACGTTCGGAGCAACCTA
AGCAA-------------CCAAA---TTTCATCATAGTAAAAAAAA---TCAAAACATTC
GAAGCTCGATGCAGAGGTAGATTCAGAATTTAAATTCTACGAATTCAATATTTATGGGTC
TTAGTATTGAACTCATTATATTTTTAAAGTTACGAGTTCATATCTACTATTTTTCACAAT
TTTGGTTAATTTTTTACATATAAATTTATGTTCCACGGCAAAAGTACTGATTTCAGATAA
ACCGCTAC-AACAAGAGTAGATCCAAGAGCTTCTTAGGTATTCTCAATTTGTTCACTAAC
ATATATATAACCCAA-CGTTTGCATATACAATTCTAAAAACAATCCATACAATTCCCATT
CATAGGACAAAATGAGAAGAAAAACAGAAACCTTAT---TAAGTATTTTCCTGTTTTTAC
TTTGTCTAATAATTCTAAGTGTCAATGGAGAATACTTAATTGGATTAGGAAGTTATGACA
TGACAGGACCAGCTTCACAAGTGAACATGATGGGTTATGGTAATTTTGATCAAGTTACTG
GTGGTATACATTTTCGATTACGAGCTAGGACATTCATCGTTGCTGAAAGTTTNNN
>'pLC_266_A'
TAAATGAAATGAA----------ATG-TTTTTTTAA-TTTTACTTTTGGAATGTTATGAT
TGTGTTTCTGTGTTGTTTT-GGTTTTT-AAGTGTTTTTCATTTCCTTCAC-TTTTG---T
TTTTTTTTGGATTCTG-AAGGATAATTGTTAGTACTGTATTTGATATTTCTGTATGTAAG
TGCATATATATATATGTGCCTTATGTGTATGAAGTTTGATAATATGGATTTGTAAAATGC
AGTTGATTTTATCCTT-ATTGACTTCTTGTTTTATGG-TTTAGTTGTTTCATTTCCAACT
CTGTTAATATGAAAACGTATAG-----TTC----------------AAAACATATC-GAG
-TTAT-----------------------TATATATAAATGCAAAT---------------
------------------------------------------------------------
---------------------------CTTAGAGATATTAATATGATAAAAGAT-GATAA
AAATTCTAGAATTTTTATTTAAATTTCTATCGATTCATCCCTTTATAAGAAAGTACCA-A
ATCTA-TTGATCATCCAACTATTCCAATA---TAAGGATTAGTCAATCAAATATTAATAG
AT-AATAAATGGAATGGTA-----------------------------------------
------------------------------------------------TAATAACTATCA
TCATAC----------------------------------TATAGTCAAAGCATCTTT-A
AAT-------TGCAATATTGATATAAAAAGATA--TTTATATAACCAAAACA-ATCATTA
AAATGCAAATATGCAATCTTGAATAGTGACATTAGGTAACTTAAAGATATTTGTATGTAT
AGCCAAAGCA-TCTTTAAAATACAAATATGCAATCTTAATAATAACATAGG--TTACCTG
--CTATAAATTAAATACGACTTACCAATATAAAAATTACTC-ATATTGAC-------AAC
TTTACCAAAGAAGTTCTCACATCAAGCATTTTTGTTAGCATGCCTTTATTGATTAGACAA
GATTGCAATTCAAGCTAT--AAGCTTTTGAAGAAACATGGACCATTAGCCATGAGGCATG
AGTTGTAAGAGTAAAGTTGAGGTTCATTAAG---------TATGTGCTTTACAAAGTGTA
AAGTGCATATTCTATGAAATGGGGTAACATAATGG----TGGGGAACTGGAGGAAATAAT
GAGTATAAGATTGATTCATGCATCTTTATCTAAAAAGCCTGCAAAGAACACATACTCTGA
GATGTAAC-------------GGCAGGACGA-TTCAGTATCTGGAACAG---TTAGTGTT
CAAAATATTTCGCGTTAGCTTTAGAAAGGATGTTGGGATATAAGAAGAGTTC-----AGA
GTCACAAATACTAAAATTCATAAAATACAAGTTTTGGATTTGTGATATATGCATAC--GT
GATACCAAATGAAACTG-AAAACAAATAGCTAAAATTCAAGCCGAAAAAAAAACATACAA
TTCCAACATATAACAAACAAGACACAACTTTCCCAAAA-TTGCACGTTCGGAGCAACCTA
AGCAAAAATGCATTCAGTCCAAA---TTTCATCATAGTAAAAAAAA---TCAAAACACTC
AAAGCTCGATGCAGAGGTAGATTCATAATCTAAATTCTACGAGTTCAATATTTATGGGTC
TTAGTATTGAACTCGTTATATTTTTAAAGTTACGAGTTCATATCTACTATTTTTCACAAT
TTTAGTTAATTTTCTACATATAAATTTATGTTCCACGTCAA---------TTTC------
------------------------AAGAGCTTCTTTGGTATTCTCAATTTGTTCACTAAC
ATATATATAACCCAAACGTTTGCATATACAATTCTAAAAACAATCCATACAATTTCCATT
CATAGGAAAAAATGAGAAGAAAAACAGAAACCTTAT---TAAGTATTTTCCTGTTTTTAC
TTTGTCTAATAATTCTAAGTGTCAATGGAGAATACTTAATAGGATTAGGAAGTTATGACA
TGACAGGACCAGCTTCACAAGTGAACATGATGGGTTATGGTAATTTTGATCAAGTTACTG
GTGGTATACATTTTCGATTACGAGCTAGGACATTCATCGTTGCTGAAAGTTTCAA
